# Supplementary material for: Discovery of a novel bacterial class with the capacity to drive sulfur cycling and microbiome structure in a paleo-ocean analog
Source: ISME Commun. 2023 Aug 18;3:82. doi: 10.1038/s43705-023-00287-9 (PMC10439189; doi:10.1038/s43705-023-00287-9)
Supplement: Supplementary file 2 — Supplementary Material 1 [file 43705_2023_287_MOESM2_ESM.zip]

Archive with 2 entries (2 files):
- Ca._Tariuqbacter_bin.685.faa
- Ca._Tariuqbacter_bin.685.fasta
