# Supplementary material for: Discovery of a novel bacterial class with the capacity to drive sulfur cycling and microbiome structure in a paleo-ocean analog
Source: ISME Commun. 2023 Aug 18;3:82. doi: 10.1038/s43705-023-00287-9 (PMC10439189; doi:10.1038/s43705-023-00287-9)
Supplement: Supplementary file 2 — Supplementary Material 1 [file 43705_2023_287_MOESM2_ESM.zip › Ca._Tariuqbacter_bin.685.fasta]

>K141_32370
GACGAAGGGAATTATTAAAAGACCATTCATAATGGTTTGTTCTTTGAAAAATGAGCGTGC
CGGGTCCAGAGTTTCTTTGTCTTTATTCTAAAAATAAGCAAGTAATATAACACGATGGAG
AGTTTGATCCTGGCTCAGGACGAACGCTGGCGGCGTACTTAACACATGCAAGTCGAACGC
CTTATCTTTTAAAGATTTCCTTCGGGAATTCTTTTAGGGTGAGCAGCGTGGCGAACGGGT
GAGTAACATGTGGGTAATCTGCCCTGAAGTGGGGAATAATCCGCCTAACGGCGGCCTAAT
ACCGCATATCACGAAGATTTCGCATGGGATTTTCGTTAAAGGTTTCATACCGCTTCAGGA
TGAGCCCGCATCCCATTAGCTTGTTGGTGAGGTAACGGCTCACCAAGGCCGCGATGGGTA
GCTGGTCTGAGAGGATGATCAGCCACACTGGGACTGAGATACGGCCCAGACTCCTACGGG
AGGCAGCAGTGAGGAATATTGCGCAATGGGCGAAAGCCTGACGCAGCAACGCCGCGTGAG
CGATGAAGCCCTTCGGGGTGTAAAGCTCTGTTGGGGGGGATGAACCGATGAGGCTTACCT
CATCTTGACAGTACCCCTAAAGAAAGCACCGGCTAACTCCGTGCCAGCAGCCGCGGTAAT
ACGGAGGGTGCAAGCGTTGTCCGGATTTACTGGGCGTAAAGGGTGTGTAGGCGGAGCGAT
AAGTCAAAAGTGAAATCTGTACCGCTTAACGGACAGCCTGCTTTTGATACTGTCGTTCTA
GAGTGCAGGAGAGGGTGATGGAATTCCTGGTGTAGCGGTGGAATGCGTAGATATCAGGAA
GAACACCGGTGGCGAAGGCGGTCACCTGGCCTGCCACTGACGCTGAAACACGAAAGCGTG
GGGAGCAAACAGGATTAGATACCCTGGTAGTCCACGCCGTAAACGATGGGCACTAGGTGT
CGGACGATTCGATCCGTTCGGTGCCGCAGCTAACGCATTAAGTGCCCCGCCTGGGGAGTA
CGATCGCAAGGTTGAAACTCAAAGGAATTGACGGGGGCCCGCACAAGCGGTGGAGCATGT
GGTTTAATTCGATGCAACGCGAAGAACCTTACCTGGGCTTGAACTGCACTGGACAATCCC
TGAAAGGGGACTTCTTCGGACTGGTGCAGAGGTGCTGCATGGCTGTCGTCAGCTCGTGTC
GTGAGATGTTGGGTTAAGTCCCGCAACGAGCGCAACCCTTGCCGTTAGTTGCCATCGGGT
AATGCCGGGAACTCTAACGGGACTGCCCCGGTTAACGGGGAGGAAGGTGGGGACGACGTC
AAGTCCTCATGGCCCTTATGTCCAGGGCTACACACGTGCTACAATGGCCGGTACAGAGGG
TAGCAATGCCGCAAGGTGGAGCCAATCCCAAAAAACCGGTCTCAGTTCGGATTGCAATCT
GCAACTCGATTGCATGAAGTCGGAATCGCTAGTAATCACTGATCAGCAGGCAGTGGTGAA
TACGTTCCCGGGCCTTGTACACACCGCCCGTCACACCATGGAAGCCGGTAGTACCCGAAG
TCGCTGGGGGAATCCGCAAGGAACCTAAGCGCCGAAGGTAAGACTGGTAACTGGGGTGAA
GTCGTAACAAGGTAGCCGTATCGGAAGGTGCGGCTGGATCACCTCCTTTCTAAGGAGCAG
GAAGACCGGCGCTCAGCTATCATATAATTGGGGAAAGGCGTATGCCTTTATTCCGATTTT
AATAATAATAGTGGGCGTTAGTCTATCCAGGTCGAACAAAGAAATTCC
>k141_32371
GCGAGAGGCGTCTTCACTGCCCTTCAGTCTTTTATCCAAAAATATCAACGCGACCCCCAT
GCCAATGAAAAACCACATTCGGCTCGATTCACTGTAGTTGAAATCGATGAATCCATGTAT
CCAGAAGGTAATGATTGCGCAGAATAAAGCAGTGCCAACCACTCTTATTGTCCTGTTCCG
AGTTGAAATCAATAGCTTCCCCATCTTCCAGACGAATAATATGAAAAAGAGGTGCAGCAG
ACATATACCTATAATGCCCATATCGGTGTAGGTGTAAATCCAATAGGAATGTGGATGCGC
ATACCAGAAGGGATATTTGACGGAAGTATAAGCATAATATTCGGGATAAAGAGCCTTATA
ACCAGCCAGCCCCAAACCCATAAGATGATTACCGTAATCCATCAGCATCTCCGCAGCGTA
GCCCCATTGATCCAGCCGGAAGTTCAGGGTAGGATAGGATTCAAGCAAGGTCTGCATCGC
TGGCGCATTAAAAAGAGTGCCAACCGGAAAAAATAACAGCGGTATTAAGGGAATGACCAT
TACCAACACTGTTATCGTAAGTAATAATACAACTTTTATAAATCGCTTCTTCCACCTCCT
GTCACGAAAATCAAGCATAAGTAAAAACAATATGACGCCTATAAAAAGCGAAAAATTTCC
CCCTTTTGAACCGAAAATGATATTCGAAACTATCATTGGTATGAAAGATAGAAACACAAT
TACCCTAGGCCAATACCTCTTTTCGATATACAGCACCGCTACCATCATGAAAAATGAAAA
GTTCAAAAGAGAAGAAAAAGTGTTCTTCGCTGAAAAAACAGCCATCATTGTTCCATATGC
TTCCATATCTGTAGTTACAGTCGAGGATGGCGCAAAAGGTTTTACGACTGAATATCCCAC
ACCAATAATTATCCACGCCCATATTACTTTGCGAAGCATCTTCTCATCCTCGATTATGCT
GTAGGTTAACAGGTAAATAAGAAGCAAAACTAAACACTCGATAATATCGAACAGCGCATA
ACCGAAATTTTGACACCATAATATGGTAATAACCGACCAGATATAAAATAGAAAAAGAGG
GAGGTTTATCCTAAACTGCTTGAAAATAACCTCCTCTCGCTTGTGGATTTTAATCGTGAT
ATAAGCGATAGCGAGAAATAATACCAGCGCGTGGGTTATAGAAAATCCCTGCAGCGAAGG
GATGAAAAATAAATAAAGAGACACCACACCCGCAAGATAGGAATATCTTATGTCGACAAA
AACGAAGGCAAGCAGAAATATCAGGATTATCACCCTGAGAATTATATCCGGCGCGCCAAT
AGCCAAGAATGCGGCGCAAATCTGAATGCTTATGATGAGCGTCAAGAAAAACAACCGGTT
GCGAAGTAAAAGAAAAATAACCGGTATCAACATTATCATTAAAAATTTCTCCGCCCGAGG
ATTGTTGAAAAATATATAGAAGCCATAAGCGAGAAATCCCCCGTATAGCACCAAACCCAA
AATGATAACCCGGGGCGTCAGCTTGGGCACCTCAAGGCTCGGCCAGCTCCTGGCGCGATA
ATCCGATATTAAATGACCGATGAAATTCATCCAAAGATAATCCTAAGTGATTGAAATCAA
TTGAAATAGCGTTTTATTTTTTCATCTGATTTCCACTGAATATAAAAGCTGAATACTGTT
GTTACTATTCTGCATTAACCGATGAAAGAACATCGACACGCCTGCATTAAAGCGATGACG
AAAGAAGTTATTGCTTCTTTACCTTAGAGAATAACTATCCCGTAGCCGCGCGAGTTGTTA
TTTTCATTTTTAGTGGTAAATAGTTCGCGAACTAACCATCTATGATGGTTTAATCCGATA
AATTATGAATTTTTTTCATAAATTGCAACGATTTCGATGGTGAACGATAAACAAACAGAC
CGGTGAGTATGAAATATATAAGCGGGATTCAGCGAAGAAATATAAAAGGAATGCGAAGCT
TACTTCATTGCCTTGATTTCGCAAAACAGGCTCGATTCATCCACCTCAATGATTTCGGTG
CGGACCGGCAAACCGGAAGTGAGCGAAAGAAATCGCTCCGAACTCAAGGTGGTGGCTTGG
AAACCATCCTTGCAGACTATAATCCCATTTCGGGTTTTCTCATATTCTATTTCCCCTAAT
AGCCCCGCATCGGATTGAATCTGGAACCATCGTAAACGGTGTTCCCAGAATTTTTCGGAA
TAAGTGGAAAAAAGGGCAATCCCCCCCGGTTTAGTCACCCGAACGCTCTCCTCAATCAAC
CGGCTCTGGTTCACCTTGAATGCGGAGATCCCGTTTTGTATGCAGACTACAATATCGAAA
ATATCATCCTTGAAAGCCAGACTAACCGCATCCATCTCCCCAAAAAGGCAGTTCGAGTAT
TCGCTCGTAAATGCGAGCCCCATCAATAAGCTTAGACGGGAAGTGTCGATTCCAACTACT
GTACCAGCCTTAAAGGAAAGCTGAGGCATAATCCTGCCGGTGCCGCAGCCGAGTTCGAGG
ACGATATCGCCAGTGTCGATTTTCCCTGTCACATATTGGATTTCCGCCTGAAGATACTGT
TGAACGCGGGGAGGAGCGACTTCATACACTCTGTTCAACCGTTCACCGGCGAGTTTCTGC
GCATAATATCCGGACATTGTGATTTGAATCCGCCTATAGATAGTCAGTTTTCAGCAGCCG
ATAGTGTAATATAAGCCATCCTGACAGAATTGCAAAATCGGTGAAAAAAAATGAATAGTT
TGGGAAACTACTTGATAATTTTCCAAGTTATAGTTAAATTAGCATATTACCCTTTATAAA
ATTGGATTTGCATTGAAATTAGTTTTCAATATATTCTGCGCCGCTGTTTCAATATGCTTA
ATTCTAAACCCCGCTCAGAGTCAGCAGCTGGGTGAAATCTTCTATCTTGGCGAAACTGCC
TTCGACTTCCAACACTATGGCAGCAATGATAAAACGATTGCGGTCGATGAAGACAATGGA
GTGCACTTCTGCTGGACAGGTGGGATTACTCGCAGCGAAGTTATGTATAATTATCGCAGC
CCCGAAGGCGTATTCAACTGGACCGGCGGGTTGGCGTTTAGTGTATTAATGCAGACTCAA
TTCGCCACCATCGGCTTGGTGAACGATCGGTTAGCTGTCATCTCTTATGAGGGAATACTG
CTGTCCGGGAACGCCATAACAACCGTATCGGTTGACCAGATTAGCGGAGGCGGTTATTTC
TTGGAATTCTTCATCGAACATCCCGACACCCAACTTATGCACCCTCGATTGGTAATCGAT
TCCCGCGAATGGATCCATATTCTTGCATATACCCCCCGGATTACCGACAAACGAGCGCTC
TATTATAACCGTTCAGAGAATAACGGCTTAACCTGGATGAATGAATGGGTTTTCATAGAT
AGTGTGCGGGTGCTGTCCGGCGGTTTCACCGCTTCCGATAATGGTAAAGTGGCGCTGGCT
TGGGGGCACCCAATCAATCCCGATTATATCAGCCCCTTGGAAACATTGAACAATGATATT
TATTTCGTTGAATCGACTGACGGCGAAACTTGGGATTTCGCCAATCCGGTGAATATAACC
GATTTCGATAATGGATTTCACCCCAATTCAGACTCCTTGAGAGCATATAAAGACCTGTCT
CTTCAGTATGATCATATCAATTACCTCCACTTCGCCTATACCTGCGCCGGATTTTGGCAA
GGGGGAGGGCATTCCAACACCTGCGCGGGCTCCAAAATATATCATTATTGCGCTCTGAAC
GGATTCAAGCGCCTGACAGGTGAACTGGCAACTGGCAACTTCCCCGCAAATGAACGCCGT
ATGTACGACCGCCCATCGCTGGGCTTTGACCCACAAAGCAACGATTTATACTGTATATGG
AATCAATTCAACGAACCAGGCGACACTTCCGGTTATGGCTTCCCCAATGGCGAAATTTGG
GGAGCTTATTCCCCGAATTTAGGCGGTTCGTGGTCAGGCCCGGCGAACTTGAGCAATACT
CCCAGCCCCGGCGCTGAACCGGGAGAGTGCCAGAGCGAAGACTATCCCTCCTTAGCGGCT
ATAGTGAACGATACACTGCATATAGCATACCTCTTCGACCGGGATCCGGGGGGTTACGGA
ATATATACCTCCGATATGACTTATCAGAAAATCAGCGCGGCGGAATTCGAGTCTGTCAGC
GGTGTGAATCCAATTCCGGGAAATACACTGCCGAAAATCAGCGGTCTGATATGCAATTTC
CCCAATCCATTCAACTCCAGCACCTCTATCCGGATTGAAATATCAATCCCTTCTACGGTT
GAATTGGCGATATATGATATTGAAGGAAGGTTAATGGAGGTACTGTACTTCGGGGGGTTA
TCTGCGGGTATTCATCAATTCACCTTTCAAGCGGACCATCTCTCAAGCGGTATTTATATC
GCACGCCTGTCCGGGGAGGATTTCTCCCTGAGCTCAAAGATGCTGCTGCTCAAATAAACA
ATGATTTTCCCCGGGGGTTTATCTATATACAACTTGTATCCATAACGATGCTTGAAGGGT
CTGGTGCCGAAATAGGATAATTCGCCTCTAATCGTGGTATTGAGTCTCCGCACCCGACAA
CAAATAACTGTTATTATTATATATGCTGTCGA
>k141_32432
ATATTTCCATAATTTCCATCATAGCCAGTGAAATTCTTTTCCATTACTTCAAAGCAGTAT
AGTGTTACAAATGTATTTATGAAACCGAGAAATCTCTTATTTCTTATCTCTTATATCAAA
TATCAAATATCAAGTATCAAATATCAAATATCAAATATCATAATTCCACCTTAACCCCCA
CCTTCACCATCCTCGGCACATCCACCCTTGATGGGTCGTGGAGCTGGTCGAAGGCGATTT
GATTGCCTATCAGGGGCGATTCCCACGGTTCTCCCGTCCGGCTGTTCACCCGCAAATCGT
TAGTGAAATCGAATAAATTATCGATATATGCCAGCAGGACAACCCTCACCGGTTCCCGTA
AAATCGTCTTTGAGAAGCGGACATCCACCGTCATAGTCGGATCCATCCGCGCTGAATTCA
AATCCGCCAACGCTTCCCCCGCGCCGGTGTAAGGCGTATACGGCAGCCCGCTGGCGAAGG
AGGCGATAACTCCCAGTGTAACATCGGAAATCAATTTATCCCATAAACCCACCGCACCTC
GCGCCCGCCCGCTCTGCCAAATGACCATCGCATTCAAAACATGACGGCGGTCGAAGTCAA
GGTAATATTCCTGACGAGCTTCCGGCTGGTTGTAATATGCGTTCCAGAACCCTTCCAGCG
GTTCAGAGCTGTTCCCTTTCGCCACCGAATATGTGTAATTGCCTTCAAACGACCATCCGT
CGACCAGCCTGCGGGTCAAACCGAGTTCGATCCCCATCACCGAAGCGTAATCGATATTGC
GGAATAGGGCGTAATTATATTTCGTCCCCACCCGCACCTGTTTAGTTCCCACCAAATCGG
TGATGTCCTTGTAATAAGCGGTAACCGTGAATCCGACATCATCGTTCAAATTCCCCTTCA
AGCCCACTTCATAAGCGGTGGTGCGCTGAGGCTTCAATGTCCGGTTGCCAACCGCATCGA
AAGACCTGTCAGCCAAAGTGTCCGGGTCTAAATCGGCGCTGTTCATAAACAAATTCGCAT
AGTGGGGGAACTGGAAAAAATGCCCGTATGCAAAATACAGACTCATATCATCGCTGATCG
GATGCGCCAATCCCAGCCGGGGGCTTATCTGCTGACTGGCGGGAGCCGCCGCCAAGCCCG
ATTCCGGGTCTTCAGCATTCGTCCAACCGTCGCTCCTGGGGTCGACATAATCCCACCTCA
CCCCGGCGTTCAGCACCAGGTATGATAGTTCGATCTTATCCTGGATATAGGCGCATATTT
CGATGGGTTCTTCCTGGTAGGTGTCGGTGATGCCCTGCGGCTGATTATCAGCGCCGATGT
CCATTTCCCGGATATCCAGCATATCGATTTCTATCAGCCGCCCTTCAAATCCAGCTTTGA
ACTGATGATAATTCCCATACTGATATGTTGCATTCCCGCCTATGGAAAAGGTTTTGGTCT
CGCTTTCCCGCCAGGTGTCCGACCAATCGTTTTCATCGAAAAAATAGCTGGCGAAAGTAA
AATCTTCCGGCTGATAACCCGATACCAAATAATCGTCCCACTCTTCAAATATTTTGATAT
CATGATTCTGCTGGTGTATCCCGGCGCGCAGATTGAAGAATGATTCCCGGTTCACGGAAT
GCGTCCACTGCAGTTCCATCCGCTTGTCCCGCAGGAAATGCTGGTGGTAATGCTCGGGCA
TATATTTCCAGGCGTGGCTGTAGTTTTGATAGTTCCGCCATCCATATCCACCGGTCAAAG
AGATTTTCCCGCCCTGACCATATGACCAGGCGGCCTTGCTGGTGAGCGATTTCTCCTGCT
CGAAGCCGAACGGCAGGTGATTATCCTCATTCCGCACCAGCGAACTGAGGAAAAAGGTGG
TATTCTTCATCGTGCCCATCGGACCCCCAAGCGACAGGTGCATCCTGCCTTCGACCGGAA
CGACATTGGTCGGCTCGTCATCCACCGATGTCGATTCATAGAGCGATTCGCCGGTAACTA
GGTCTCGCACCGCATCGCTTTCGCTTTCCACCCAATCGGCTTCCCGGTAAGGGCTGGAAT
TTATCATCGGCGAAAGGTATTCCATACTGACATTAAATTTATCGCCGCCTTCGCGGGTGA
TGATTTGTACCACCCCGGACATTGCATCGCCGTATTCGGCGTTGAAAGTTCCGGACAGGA
CCGTAAGTTCTTCCACCGCTTCCCGGTTGATGAACAGCGGGCTTTGTCCGTCCAACGGGT
CTTCGACCTTCTGCCCGTCGATGTAGTAGACGATTTCGCCCGACCTGCCGCCTCGCAGAT
GCAGTTCACCGCTGGCGTCGGTTACCGCCCCGGCTTGGATTTCCAGGGCGCGCTCTACGG
TCTCTATCGGGAGTTCTTCCAGGGTTTCGCGGAGGACGGTGGAACGCATCGATGTCTCCT
GGATATTCACCGGCGGCTGTTCCCACACAACGGTAACTTCTTCCATCTGGATGGATGATA
GTTCCAGCTCGAAATTCAGCCAGGTAGTCCTGCCGCTGTTCACCAATACCCTGGTGATAC
GCTTGGCGGCATAGCCGACGATGGAAGCTGTCACGGTATAAACCCCGGGCGGGACATTGA
GGATATAGTATTCTCCGTCCAAATCGCTGCTTCCGCCCACCCGGCTCCCTTCCACTACTA
CATTAGCTGAAGCGAGGGGTTCGCCGGAGGCGGTGTCTATAACTCTCCCGGCGATTTTAC
CCACCTGCGCGCTGTAACCGGATAGAGGGAGGATTAGAATTACCAATATAAGCTTGAGAA
GAATAATGCCCGATTGAATTAGTCTAATTTTCATACGAATGTTATTGTGTATAATTTATT
GTAACTTAATTCTTTAATTCGTGTTTTTTCTGGCATAAAACGACAGAACTAAGTGTATTT
TGAAGATTTATAAAGTGCCAAGTATCAAGTGCCAAGTGCTAAAAGTTTTACTTGACAGAT
GTTTTTTCGCTGGTATTCTTTAAAACCGCCAATACCGCTAGTTTTAATATATCAGCTATT
CAATATATGATATGCCTTCAACAGGTTTTTAAACAGCATCACTCGAGTGACAGGACCGAC
TCCGCCGGGGACGGGGGTTATGATGGAAGCGACTTTTGAAGCTGAATCGAAATCGACATC
GCCCACCATTTCATCATTTGTCAGGTTTATTCCTGCGTCAATCACCACTACGCCATTTGA
CAGCATATCGCCGGTGATTAATTTAGGCGAGCCGCAGGCGGCGACCACTATTTCCGCATT
CTTCAGTGCGGCGGGGAGGTCTTTGGTGCGGGAATGGCATAAAGTAACGGTGGCGTCCCC
ACCATTCTTGCGGGAAAGCATCAACATCAGCGGCTTGCCCACCACATTGGAGCGCCCGAC
GATGGCGATTCGCTTGCCGGCGATGTCGATATCGGAGCGTTTCAGGATTTCGACGATGGC
GGATGGAGTAGGAGGGAGCATTTTCGGCTGACCCGATGCGAGAAAACCCATCGAAAGGGG
ATTGGCGCAGTCGATATCCTTTTCAGGCGGGATTCGGAGGGTCAATTCCGTTTCGGAATA
TTTCTTTGGGAGAGGCCGCAGTAGGAGGATGCCGTGGATTTCTTGGTTTTGAGCCAAGGC
TTTCGTCTTTTCAAGATGATATTCAAGTTCCCTGTCATCATTATCTATGCTGTAATCGCA
GGTGAGGCCGAGCTTATCAGCGCTTTTCATCAGCGATTGGGCGTAGGTGACCGAGCTTTC
ATCGCCGCCGATTTGGACGATGGCGAGGCGGGGCGGGGTATCAGCACGAGTGATTTCTTC
GAGTTCAGCGCGGATTTCCGCACAGATGGCGGAGGCGATGGCTTTGCCGTCGATGATAAG
CATATAAAGTTAAAAGTTCAAGGTTAAAAGTTAAAAGAAGTATCAACTACCAAGTATCAA
GTATCAAGAAAAAAGTCAATATGTAAAATGAAATAGGTACCTATTAAGTTGTCTGAGAAA
TCGACCGTGCTGCCACCTCACCGCAGGTGAAAGTTAAAGGTGTCGACTGCGGAGAGTCGA
CACCACACGCAGAGAATACAATGTTAGTCTCAGACAGCTTAACAGTTTCTGAAATATTAT
TGAAAGAACGAATTAAAAGTATCATTGATTGCTGATATACCCCGCTCGATAACTGCGAAA
TATCAGATAATTATAAACAATTGGCGGCATAAAAGCAAGTTTTCCCAATTGCTTTATCAA
AAGAAAGATGATTAGTGCGCAGGCGATTTTAATGAGGAAACTGCGGAGAGTCTTGCGGCG
GATATCACTGAACCCCAGCTCTCTTTCGATGCCGGGGTGGGTGGAAATAATTAACGGCAG
AGAATGACGCCCGAAGCCCTGGGTAATCTCCAGAAACTCGTCCAACTCCCGGTAATGGCG
GTGGCAGCCTAAAGCAGAGGGCAGTGACCGCACCGGGAGCTTTTTGGCGAGCCGGAGACC
AAGTTCGAGGTCTTCTCCGCCGTAGTGAACGAACCTTTCATCAAAGCCGCCTTCACTTAA
TAAGACTCTTCTGGGGACGGAAGCGTTGCACGAGACGAAGTATCTTGGTGGAATTTCCGC
CCCTTCGGGGAATTTGGCGGCGCCGCGCTTTTCCAAATACCGCATCAAACCGGTCTTGGG
AAGGTCAGGATGAAATATTCTGACCCCAACGGAGACCTGAGGTTCAGCTATTTGGGAGCG
GTGATGGGTGCGGAGGAAGCTGGGTAGGACTTCAGTGTCGGCGTCCAGGAAGACTATCAG
CTCGTTTTCAGCGGTGAGGATGCCCAGGTTACGGGAGCGGGCTCTGCCTAAATTAGTTTC
ATTGACCAGCGGTTTGAGACGCAGGGGTCCGGTGTAGGCGCGAAGATATTCGGCGGTAAG
GTCGCTCGAACAGTCGTCCACCACGATGACTTCAAACTCGGTAAAGGGCAAATCCTGCTT
CTCCAGAGAAGCGATGGTATGCCTAAGCAGGGACAGGCAGTTATAGGAAGCGATGATTAC
ACTGATGGTCATTAGTTAGCCTTAAATGAACACTAATAAACACAAATAATTAAGAACAAC
TTCAAATGATGCCGGACTCATTATAATAAGAATACAACTGCTCCATTACAGGGATGATGT
CGTGGGTTTTCACCACCCATTCTCTGCCGCGGGATGCGGCAGCGGCGCGATAATCGGAAT
CGTCGATTAATTTGATTAATTCCACTTTCAGGTTATCGTAATTGACATTGACGAAGGAGT
GGTCGGGGATGAATTCGAGATATTGCGGGTTCAAGTAGGTGCAGGTGGCGAGCCCCTGCG
ACAGGCTTTCCACCGAACTCATACCGTAGCCCCATCCTCCACGGTCGGCGATTTGATCGA
TGTAAATATCGCATCCGGCTTTTATTTGCATACATTCTTGATGAGGCAGGTTTTCTATTA
GCGCCAGTTCGACCGGGTAATAAGATTCCAGTTCCTTGATAGTCCGGATGATGAAATCGG
AGCCTTTGTTGGAACGGCTGCGGGTGGCGTGGGCGATTTTCAGTTTTTCATTTTGTCTGG
GTGTGGGCTTCACTTTTTTTGTATCTATAGGCAGGAAGAGATATTTCATTCCGGGGTATT
TTTCAATTAAGTCGAGTTCGCTGGTGAGGTTCAAATCGGAAATATGGTGAATAGCGGGGA
TGACCCCGCGGTTGCGGATGTCGTTGCCGTGATAGAAGCAGGCGAATTTTTTACCCATCG
ATTTTAACTTCAACATCAACCGGCTGTCGCGGAAGAAGCCCATCCCTTGTTCGAGGTGGA
AGAGGTCGTAGTCCCGGATATTGTGCTCTTCCACGAAGCTGTAGACCCGCTTCTGAATAA
ATCGGTCGCGGTAGTTGAAGAAGCGGGTTTCGAGGAAGCTCCCCGGCCTCCAGAAGGGGG
GCGTTCCTGCGGGCTCGCTATCGGGTGATGCGCCGCTAAGCTTACGCAGGAAGTTCCTGC
CCCATATTATCCACGATTTATCCGGATGCAGGGGGAGTTTGAGGGTCAGGTCTTCGGGGA
AGCCGAAGCGTGAGGGAAAGAGGGTCACATAATGGGCTTCGTTTCCCTTACGGCGGTGTC
CCTGGCAGAGGATATCGAGGGCGCCGCTGATGTGCTGAGGGGATATGTATAATATTTTCA
ACTTAATGTGAAAATAGGGTTTAGGGTTTAGAGTTTAGGGTTTAGGCGCTTACTGCGCCC
ACATCGACAAAAAATAGTCGATATTTCTAATTTTTCAGAACTATTAGATCATTACTTAAT
TTACTCTGAATCTTTCTATTATTAATTTCCAATTTCCAGTGACTAACTGCGAAGC
>k141_36404
GAAAACTGTGTGTTGATAACCCACCCTACATTGCTGAATACTGAATACTGAATACTGAAT
GCTGAATGCTGAATGCTGAATACTGAATACTGAATACTGAATACTGAGTGCTGAATGCTG
AATGCTGAATACTGAATAATGTAAGTTGAAGGGGTGGGGCGGGTTGAGCAATGACACAAC
AATGCTGTCGACTGCGGAGAGTCGACAGCACGCTATACGGCGGGTTAAGAACCCACTCTA
CATTGCGTTGAATATCGAATATTGAATATCGAACAAGGAATGTTGAAGGGATGGGGCGGG
TTGGATCATTTATTTCTTCCCTTGAATACATAGTCGTTCAGGACTTGCTGGAGTTGGTTG
ATTTTGAAGGGTTTAGCGACGACGGCGTCCACTTTGGATTTAGCCAGTTTTTCTTTGTCC
AATTGTTCGCCCCATCCGGTAATCATAATCATCGGCAGATGGGGGATTTTATCTTTAACC
GCCTTAACGACATCCCATCCGGACATATGGGGCATACCCAAATCGGTGAAGACGACATCG
GGATTCTGTTCAAAAGTCAACTTCAATCCTTCGTTGCCGCTGGCGGCGGTGAGGACTTCG
TGTCCATCGTAACTCAAGATGTCTGCCAGCAGACTTCTGAGCATTTCATCGTCATCGATG
ACCACGATTTTCAATTTACGCGGTTTAACTTCTTCTTTTTTTTCTTCCGCCAGTTCATCT
TTTATCATTTGAGTGATGGGGAGGCGAATGGTGAAGGTGCTGCCCAGATCGGTCTGTGAT
TCGACCAGTATTTCCCCTTGGTGGCGGGAAATAATGCCGTAGCTGACCGATAATCCCAAG
CCGGTTCCGCTAACTCCTTTGGTGGAGAAGAAGGGGTCGAAGATTTTATCCAAGACTTCC
GGTTGAATTCCGACGCCGTTGTCCTTCACTACGATTATTATATTATCATTTTCTCCGGAG
GTTTTAACTGAGATTTTACCCCCTTGGGAGAGGGCGTCCACCGCATTGATAATCAAGTTA
GTGAGGACTTCTCTCAATTCAGAGGGATTGCCGTTGATAGGGGGAATATCTCCCAGATTG
GTATCAACTCTGATCACGATTCCTTCGGCGTCGGCGTCTTCTTTCCAGCGGGAGCGGGTC
ATCGAGACGGCGTCTTCGACCAGTTCATTCAGGTTAACGGGGATGAATTTTTCATCGGTT
CGGGTACGGGTGAAATCTTGGATTCGCTTCACGGTGCCCGCGCCGTCGATTGCGGCTTTT
TCGATGATTTTCAATCCTCGCACCAATTCGGGCGCTTTCACTTGGCGGAGCAGCAATTGC
ACCCTTCCCAGAATAGCACCGAGGACATTATTGAAATCGTGAGCGACCCCTCCCGCCATT
TCACCCAGGGCTCCCAGTCTGGCGGTTCGGACCATTTTCAATTCCATCGCCTTAAGTACG
CTGATATCGGTGACCGCCACCAAGACGCCGACTATTTTTCCTTTTTCCATAATGGGGCAG
GCGCTGATGAAGATGGGGATTTCATTTCCGTCTTTTCTAACCAGAGCGGCTTCATATCGG
CTGGACAATCCTTCATAATGCTTGGCGTTTTCCTGATTAGCAATAGTATGGAAACGATGG
GAGATAATCTCTATCCATTGTTTTCCAAACAATTCTGTGGTTCGATAGCCGGTTACCTCT
TCCATTTTCGGATTGGCGAATTCGATATTGCCTTCTATATCCTCGATAATGATACCTTCT
TCCAGACCGCTGACGATGGCTTCATTGGAATCTCTCAGTCGTTGGATTTCGTCCAACTGC
GCTTGTTTTTCTTCATATAGTCTGGCGTTTTCGAGTGCGATTGCGGCTTGATCGGAAAAA
ATCGATAACAGTCTGAGTTGGTCTTCCGAGTATCGATTCAACCCGGTAATGGAAAGCGAA
ATCACCCCCAATACTCTATTTTCAAATACCATAGGACTCAACAGCATCGATTCGTCAACG
TCATCCGTTCCGGGTATGGTGATTGCGTATGGGTGGACGACGGCATTGGGCACCAATTCC
GGTTCGCCGGTTTTAGCAACATTTCCAGTCACTCCCTCACCTACCTTAACTTTCAATACT
TCAAGATTGTTAAAATGATAATGACCGGAACCTAACTGGGCGATGGCGTTTAATTCCCCT
TTTTTATCATTCAGCAGGTAGAAGCGGCAGTCGTCATATTCGATCACCGTTTTCAGTTCT
TTCACCACTTGATTCGCCAATTCGTTCACATCGAGGATTGTATTCAGGTCGCTTCCCAGC
TTTTGCACCGCCTGCAGATGTGAAGTCCATCGCTCCGATTGTTCGAATGCGGAGGCGTTG
ACGATGGCGATGGCGGCTAAGTTCGCCAGGCTGGAGAGCAGTTCCAAGTGTTTTTGCTGA
TAGGCGTTCGCTCGTTCACTGGCGACATTAATCACGCCAATTACATCGCCCATATGAATT
AAGGGGACGCACAATTTTGACCGGACTTCTTTAACAACTTCCCGATACCTTGAATCGAGA
GAAACATTGGGAATTATTTCCGGTTTTCCCGAACTTGCCACCATTCCGGTTATACCTTCA
CCGACCTTAATTCTCTTATTCTTCCAATTTTCGAAATTATATCCCACACCAGCCCTAACC
GCTAACACATTTGTCGATTTATCAAGCAGCATAATCGATGTAAGAAACGCCGGAATCAGC
CTCGAAATACCATTCACGATTAGTTCCAGGGTTTGATACAGATCCAAGCTGGAAATGATA
GACTGACCGATATCATAGAGAATTTTAAGTTCATTTTTACTTTCAACCTGCTCCTTATAT
TGCATAGCGTTCAGGATAGCGATGGTGGCTTGATCGGCGAAGGTTCGCGCCAGGTTTATT
TCATGTTCAGTGAATTCACGAACCTCATTTTTACTGTAGATATTCAGAACTCCGATTAAA
TTCCCGTCTTTGATGAGCGGAGTGGCGATGCAAGTATATAAATTCTCCCTTTTAATAAGT
TTCGGGTTTCCGAAAGGTGTATCCTGCAGATTGGGGACAATCAACGCTTTAGTGGGAATA
CCGTCAACCTGCGCTTCCGCTTTTTTATAGGGAATCACTTGACAGTCAACATATTCGGGG
GAGAGCCCGACCGCTGCTTTTATACTCAGGAATTCACCCCATTCATCAAGGAGCATTATG
CTTATGGCATCGGCTTTGAAGACGGCGGAAGCTTCTTTGACGATAGTGTTCAACAGATAA
TTCAAATCGAGGGTGGAGGTTATAAGGGCGGAGGTATTTTGCAGGGAGGTCAATTCCTGC
AGTCGTTTTTGTGTTTCCTGGTAGAGCATAGCGTTTTCGACCGCCACACCGACTTGATTT
CCCACCGCTTTCAGGAGTGAGATATCCTGGGGGCGGATTTTTTGTCCGGTAGAAGACACC
AAATTCATCACTCCTACGACTTTGTCTTTGCTTTTCAGGGGGACGCTGACTTGCGCTTCC
AATCCTTCGCGTCGATTCAAATCACGGATCTTTGGGCTCAGCATATCAGAAGTTGTCAAT
CCTTCCACCAAGATAGTTTCGCCGGTTTGGGCGACAGTTCCGGAGATGCCGACGCCGATT
TTAACTCTGCTGGTAGTTGAACAGAATTCTTTTGACAGACCCCATCCGCCGGCGGATATA
AGTTCCTTGTTTTCGTAATCGACCAGGAAGATGCCACCGCCTTTTAGTCTGGTGATTTCC
AGGATTTTTTCCATAGCGCTGTTGAGGACTTCGTTCAGGTCCAGGCTGGTGCTGACTTGT
CGTCCGATAGCCGCCACCACTTCCAATTCCTTGTTGGCTTCTTCCAGGCTGCGGGTTCGT
TCAGCGACTAATTTTTCCAGGGTTTTTTTAGCTCGCAGCAGTTCTTCCCTGCTTCCCTGG
AGCTCGCTTGTGCGATGTTCGACCATTTTTTCCAGGCGGACCATAGTTTCAAAAGCGCCT
ACTCCATTGAAGGTGGAGGATCTTGCCATTTTTTGATGTCGCTTAAGCGCTTCGATGATT
TTGTGAGATTCTTCCAGTTCTTTGCGGAGTGATTTCAGCTCATCTGAAACAGTTTTATTC
ATTTTAGCCCCTGAGGATTGTTATTTACCGAAGGCGACGCCGGTTAACGAATGGTTAATA
TGGAGCGAGCAGTATTGTTCACCATAAGTATTGAAGCCGACAAAGGGACAGGTATTCAAT
ATATCGAATACATCGCCGGTGATTCCTTTGGCTTCAGCTTCAAAATGTCGTCCCAAGCAA
TTAAATAGGACCATAGCACTAATTTCACCGCTCAATTTTTTCTTCAAGTTATCGATCAGC
CGTTTAGTGTCATCCACCATATCCCCCGGCTTCATCAGCATAAGTATAGTTCCTTCGTTG
ACCGCGCTTGCCATCATAAGGCCTTTGGGAGTGAGATCGAAGATGGAGCGGATGTAAAAT
TCGCCATCCACTTCAAACCCGAAAGGATATTGATCGTGCATAGCAGTATTAATCTGTTCG
GGTTTCATCCCCAGCATGCGGGCATATTCCAGCGAAGCCGGTTTGCTGTTGATTTCGAAG
ACCATTCTTTGTTCGGGGCTGGCTTTGGTTACCACAAACTCTTTATCTGTGGGGAGGAAA
TGGTGCCTGCTTATAATTTCGAAGGCGGTTTCACATTTTAACAGAATGAGGAGACCCGCA
TCGGTTTGACTTTTACCGTTGAGGAAGATATGGGTTCGTTTGAGCTTCCAGTCATCTGCC
GCTGACCCTCCGACGATTTTTATCAGCGGCAGGGATAAAGAAAGCGCCGAGAGCAGAACC
TCCTCTTTAAAGGACAGTCCGTCTATCAGGGTCATACCGAAGTATTTTTTAGGATCGAGT
TCTCCCTGTTTTAAGCCTAATTGATTACAGCATTTTCCCACCGCCCTTTGCGCCAGAAGG
GAATTGAAGCAATGTAGTTCGGGGATGATTTCAGCGGAAGCGTCAATTCCTTCACCTGCG
AAGGAGGCGGCGACGATGCCTTTATTTTGAAAACCGTTGGGGGAGATTTCTCCGCCTGAT
GTGCAGCCAGCGACTAAAGGTTCAGGAAAGCGATTGTTCATACACCCGGCTAACCGCTCA
GGTTGGTATTCGCTGGAGGCGAAGAACAGCAGTAATTTAATTTGATCCTGGGTGGTCTGT
TTTTCAATTTCGTCAACTGCGGCGTCAATATGGGGATTGACGCTGGCGCCTATTTTGACA
TTCATTTTTCTATCCATCAAGTTGTCACTTAAGCGATATTTTGATATAATTTAAAGCTAT
GAAATAATTTTCAAATATTCAAGTTTAAAACACCGACTTTTTTTGATTTATGGTGAGTAT
TTATTAACTTTATATTTTCTCTTGA
>k141_39224
ATACATCACCCTTTGTCGTTACTGGAACACCCTGGCATTCCCGTCCCCTACTGTCATTCC
CGCTCCCCCCTGTCATTCCCCCCGCATGCTTTTAGCGGGAATCTCCACGCTTAATTATGC
CGGCTGTTCGGTATGATAGTTCACCCACACAAAACAGCAGGCGGCCATATAACCTATACG
AATTATCCAACCCGCCGGAAGATTTTCCTTATTTGAAAAAGACTATAATTGGCGCTCTTA
ACCTGAGAATTGGGGGTATGCTCATTTGAATAAATTTCGCTTCAAATTCGCAATTTATTC
ATACCTGCGCCCCAAGTTGCGCTATTTGCAGACATAGAATTATAAATCTATAATAATCGC
AAATTAAGTGCCAAATTTAGTCCAGGTTAATAAACCGGTCAACAATTTAACTTTTCAAAT
AAATGGTAAGCATCAAAGCGGATCGGACAATGGGCAAAACAATAACCACGGTTAAAATTT
GCTTTTAACTCACTACACCTCGTCCAGGTTAGGGTTTGGGATTTATCAGATTAAAATTAC
CATTCCCCCTGTCATTCCACCATGCTTTCAGCGGGAATCCACTATAAAAGATTTGTATTT
CCATATTTCTTTGCGTATATTTATACCCGATGCGCCCCACCCTGCCCGCCAGCCGGCGGA
TTCATAATGACAATATCGATGAGTTTTGATTTTTACAACAGGCTCTATTGACACAATTAT
CTGCTTAATTCGCTTAATCTGCTGTGAATTTTTATCATTTCTCGAACAACTATAATATTA
CCTCAAATCAATAAATACAAAAGGAGCGTGAAAAATGAAAAACCTGTCAATCTTATTAGC
CTTAATCGCTGTGCTGATTACAGTAAATCAAGTCTGTGCCCAACCCCAGCCGCCGGACAC
GCTGTGGACCAAGACTTATGGGGGGATAGACAATGATTGGGGGAGATGTGTACAACAAAC
TACTGATGGAGGATACATCATCGTTGGAGATACATATTCATATGGGAGTGGAGTTCGTGA
TATTTATTTAATAAAAACTGATTCTTTAGGTAATGAAGAATGGTTTCAAACTTTCAACGG
CAGTGATTCTGATTGCGGATATGGCGTTAAGCAAACTATTGATGAAGGATATATAATTGT
CGGAACTATGAATGTATCAGCACCTCCAGCAAGTGAAATTATGTTAATTAAAACGAACTT
TTTTGGAATTGAGGAATGGCGAAGAAATTTTATAGAAGAAGAGACCGCCGTCAGTCAAGA
TATTCAACTAACAGATGATGGAGGATATATAATTGCAGGATGGTCTGAATCTTATAGCGG
AGAACAAGATTTTTATCTTGTAAAAACTGATATATTTGGTGATTCAATTTGGACACGAAC
CTACGATGGTGGTGGTAGCGATTGTGGTCGAAGCGTTCAACAGACTATTGACGGAGGTTA
TATTGTAGTTGGTGAAACTTATTCATATAGTCCACAATATAATGTGAATGTATCTCTAAT
TAAAACCGATTCACTGGGAAATGAAGAATGGTGTAAAGTATTTGGAGGTGAAGAGAATGA
TGCTGGTCATTGTGTTAAACAGACTACAAATGGGGGATATATCATAGCTGGAAGAACAGA
ATCTTTCAGTAGTAATGATCATCATGATGTTTATTTGATTAAAACAGATTCTTTAGGTAA
TGAAGAATGGTATAAAACTTTCGGAGGTATAGAATATGAAGAAGCTTATAGTATTGATAT
TGCTTCCGATGGAGGCTATATTATTGTAGGGCGTTCTAATTCTTTTAGTAGTGGTGATTA
TGATATTTATATAATTAAAACTGATTCGTTGGGAAATGAGGAATGGTATCAAACTCATGG
AGCAACTAATAGTGATTGGGGTAGTAGCGTACAACTAACAGATGATGCTGGATACATTGT
TGCTGGTTGGACTGACTCCTTTGGTTTTGGTGGTAACGATGTATGGCTGTTGAAAATTGC
CCCAGATGTTCCCGTTATTCAAATTGAACCTAATATTTGCGCTTTTGGAATACTGGAAGT
TGGTTATCCGGAAAACATGCAAATAGAAATGACAAACGAAGGTTACGGCGAGCTCATCAT
CTCTGAATTCCTCATCAACCCCCCCTTCTCCTGCCAAATCATCTCCGGCGATTCGACCTT
ATCTTATGGCGACACCACCACCATCGAAATAACCTTCGACCCGCCGGAAGTCGGCTATTA
CATCGATTCCCTGGGCATCGTTTCCAACGCATCTAACGAAGACACCGCCTGGGTTCACCT
CGAAGGCGAAGGCGGAATCATCCCCGCCCCGGTCACCGGCTTGACCATCGAAATCATAGG
ATCAGACGCCGTCCTGACCTGGAACCCGGTCGACACCACCATTCACGGCAACCCCATCAC
GGTTGATACATACATCATCTTCTATTCGGAAATCCCCTACGCCCCGGATTCGCTCTATTT
CTATCTTTGGAATACCCCCGACACCACTTTCACCCATATAGACGCCGCCTTTTTCGCCGA
TTTGATGTTTTATGAAGTGGTCGCTTTTGTCGGGGAAATCGGCGAATTGGATTTTAACCC
CGCTTTCAGGATGAGCGATTTTAAAGCGGTTTTAAAAGATAATTTCCGGTAAAGCAGCAG
TAATTCCCGCTCCATCCTGTCATTCCCGTCCTCCCCTGTCATTCCCGCATGCTTTTAGCG
GGAATCCATCTTCAAGAAAAACAAGAAAAACGATTCCAGACAAGCCGAAATGACCAATAA
CGGTGAGCCTACAGCCTATAGCCCACAGCCTAAAGCCTTTTCATTTTCTCCGTGTCTCCG
TGTCTCCGTGGTAAATATTTATCTCCCCTTTTTTTGAAAATCACACCCATATAGCTTATA
TTAAAAGATTACAATCTGACTTATACCGATTCCCAAAAGTTTTTTCCTATGTTCATAATT
GTAGGGACAGATCATCGATCTGTCCAGGGCGGATTAATAATCCGCCCCTACAAAAACAT
>k141_42215
GGGAAACCCAGCCCTTACAAGATTGGGACAACAATTAATGTGGCTTATTATAAACCAATA
AATGATAGGTGACCAGCGACAAAATCAAATAACTCGCAGTCCGCCTGCTTAAAGTATAAA
AGCGTGAAAGTGTGAAGGATTCACAGTAGATAAAGTAATATTGAATCCCGGTATTCAGCA
TAAACTGCAAAACCTGCCCCTTTTACCCGGAGTCTATCTTTACAAGAATGATAAGGGCAA
GGTTATATATGTCGGTAAAGCGAGGATATTGCGCAATCGGGTAAAATCATACTTCACCGG
CGGTCCTGATGGGCGCGCGCAGTATGAAGCGCTGGTGGAATCCATTGACGACCTTGAAGT
GATAATAACCGAAACCGAAGTGGAAGCGCTCATTCTGGAAGCCAATTTGATCAAGCGCTA
CCGGCCCAAGTTCAATGTATTTTTTCGTGATGATAAGTTCTTTCCTTTTCTCAAAGTTAC
CAAAGAGCCGTATCCAAGAGCATTCCTCACCCGGAAGGTGCTTAAAGACGGCAGCGAATA
TCACGGTCCCTTCACCGAAGTCGGACAGGTGAGACGCCTGATTAAAATATTCAAGGGCGC
GTTCCAGATTCGTAATTGTAATCTTGATATAACCCCGGACAGTAGTACGAAACATAAGGT
TTGCCTTGATTACCATATCGGCTTATGCGGGGGACCTTGTGAAGGATTGGTGAATGCTGA
GGATTACCGCCATAATGTCCGCCGATTGTTGAGTCTGGTTAAAGGGAATGTTTCCGTAGT
GGTCAAAGAGCTTAAGGGCGATATGAACCGAGCTTCAGTTGAGCTTCGCTTCGAGGAAGC
CGCCGTCTATCGGGACCGCTTGAAAGTTGTGGAAGAATTCGCCGCCCGGCAGACTATCAT
CTTCCCGGACAATGTCGACCGGGATGTCTTCGGATTGGCGCGGGAGGATGATGATGGATG
CGTCGCTCTGATTAAAGTCCGCGAAGGCAGGGTGCAGGGCAGAGAACATTTCTACCTTAA
AGGCTCTTCGATAAAAACGGAAGATGAAATAATATCTTCGTTCATCAAGCAGTATTATTA
TTCCAGCGATTTTGTGCCCAGAGAATTATTCCTGCCGGTAGAGCCGGAAGATAAGGAGCT
GCTGATTGTGTGGCTGCGGGATAAGAGAAATGGCGCTGTCGAAATGTGTACCCCAAAACG
CGGAAATAAAATTAAACTCCTTCGTCTGGCGGCGGTTAATGCGGAATTACTGCTGGGTGA
AAAGCGTAGGGAAACTGAATCGCGTGATAGGATACCTCATTCGTTGAAGGCGCTACAAGA
AAGCTTGGATTTGCCAAATGCGCCCCGGACTATCGAAGCTTTCGACATCTCCAACATTTC
CGGAACCTTTCCCGTAGCTTCAATGGTGTTTTTCCGAGACGGGAAGCCGGTGAAATCACA
ATATCGCAGATTCAATATCAAAACGGTCGAAGGCGTCAATGACTTCGCTATGATGGCTGA
GGCGGTGAAACGGCGTTATTCACGCTTGCTTAAGGAAGAGAAGGAGCTTCCGGACTTAAT
TCTGGTGGATGGCGGTAAGGGACAGCTTTCCGCCGCCTTTGCGAGTATAAGGGACTTGGG
AATCACCGATTTGCCCATCATAGGCTTGGCGAAGCGGCTGGAGGAAGTCTATACACCTTT
TGATTCAATGCCTTACAATTTGCCCAAGACCTCTTCAGCGCTGCGGCTGCTCCAGCGCAT
TCGTGATGAGGCACATCGATTCGCTATCGTTCATCACCGAACCCGCCGGGAGAGATCGGG
TTTCAAATCCACTTTGGACAGCATTCCCGGAGTGGGTGAAATGAGGAAGAAAATACTACT
GAAGCATTTCGGCTCGATTAAAAGAATCGCGTCAGCCTCGGCGGATGAATTATCTTCTAT
CGATGGAATCGATAAACGCACCGTTCAAGCCATTAGAACTTATTTCCTGAATTATGCAGA
ACACTCAAAATAGAGAAAGGCGGGTAAAATGAAAACATTGCCCACTCCGAATATAAATGA
ACTTAAATCGCTGTCATTCTTCTCTGTATTTAACGAAGAGGAAATCGAACAGATTCGTGA
TTTCATTGAGAACCGCTTATATAAAAAAGATGAAATCATCATCTCTGAGGAGGAAATTGG
TGATTTATTGTTCATCCTATTGCGGGGTACGGTCAGTATTATTAAGAACATCGACGGCGG
CGAGGAGGTTTTAAACACTATAGACAAACCGGGTGGATTTTTCGGCGAGATGTCTATAAT
TGAAGACAAACCGAGAAGCGCTGGTGCGGTGGCGGCGGAAGACTATGAATTATTAACAAT
TGAAAAGGACAATTTCCTCGCTTTAGTCAAGCAATTTCCCGATTTATCGATGCATATTGC
GGTCTCTATCGCCAACTACCTTAGACAAACGGATATGAAACTTATCAACATATTTAAGCA
GAAGAATCGTGAGATTGAAACCGCTTATTATAAACTCCAAGCAGCTCAAGAAGAATTAGT
ACGGCGGGAACGGCTTTCAACCGTAGGCAAACTCGCTTCTTCCATCGTTCACGACATCAA
AAACCCAATGACCGCCATCAGAGGCTACGCAGAGTTAATCAAAGGCGGGGGATATTCAAC
TAAAAAGACAGCCAAATTCGCTGTAAACATTATGAACGAAGTCGACCGGTTCTTGGCGAT
GACACAGGAACTGTTGACCTTTGCCACCGGTGAAACCGGGCTTAAGCGGGATAAGATTAA
TCTACGCGATTTTATTATGGAAATGGTCGAAAGTATCGAACAGCAGTTCATTGACCGGGG
ACATCAAGTAAAATGCAGAATCGATTATGATGTAAATGTTTTCATCGACGCAAATAGATT
CAGACGTGCCCTGGAAAATATCTGCTATAACGCCCTCGACGCTATGCAGGAAAAAGGGAC
TTTCACTATTGAAGCTCATTCAACGGACTTTGGGATAAAATTGCTGCTTGCTGATAGCGG
GTGCGGAATGATAGATATTGTGAAAACACATATCTTCGATGAATTCTTTTCGCATGGTAA
AAGTCATGGAACCGGATTGGGCTTATCAATCACTAAAAGAATCGTCGAAGAACATAACGG
CTCAATAAAAGTTGACAGTGAAGTCGATGAAGGAACTAAATTCACCATTATATTCCCGGC
TAATTGACCATTATTCTTTCACACTTTCACACTTTCACACTTTTATACTTTTATAAGGAT
ATGTTTATTGAACGACCCCGTTGTAACCCTGGAACTTGCCCTAGAACACGGTTTGAGTGA
AGAGGAGTATCAGCGCATCATAGACATCCTGGGCAGAGTCCCTTCATATACAGAGCTGGG
CATTTTTTCAGTGATGTGGTCTGAACACTGCTCATATAAGAATTCCATCGCCGAGCTGAA
GAAATTGCCTCGCGAAGGGGAACATCTCCTCGTCGGCGCGGGTGAAGAAAACGCCGGTTT
AGTGGACATCGGGGATGGTTTGGCTGTGGCTTTCAAGATTGAATCTCACAATCATCCTTC
AGCGTTGGAACCCTATCAGGGCGCCGCCACCGGGGTAGGGGGGATTATGCGTGATATCTT
CAGTATGGGCGCTCGCCCCATCGCCGGGCTTGATTCTTTGCGTTTCGGTTCCTTAGACGA
CCCTCACACCAGGTATCTGTTCGATGGAGTTGTTTCAGGCATAGCCGATTACGGAAACTG
CCTGGGAATTCCGACAGTCGCCGGTGAAGTATATTTCGAGGAATCCTATCGCGGCAACCC
ATTGATTAATGTGATGACAGTCGGAGTTGTTAAAACAGAGAGGATTATCCGGGCTACATC
AGGCTCGCCGGGGAATTCAGTCTTTATCGTTGGTTCCGCCACGGGCAGAGACGGAATACA
CGGCGCCACCTTCGCCTCAGAAGAATTGGATGAACAATCGGCAGAGGACCGCTCTTCGGT
TCAAGTCGGCGACCCTTTCACGGAAAAACTCCTGCTGGAAGCCACCTTGGAAATCGCTAA
AAAGGGCGCGGCAGTGGGCGTTCAGGATATGGGAGCTGCGGGGATAACCTGTTCCACTTC
TGAAATGTCCGCTCGAGGAAACACAGGAATGGAGATTGATTTAGACTTGGTACACCTGCG
CGAAGATGGTATGACCCCCTATGAAATAATGCTGTCAGAATCACAGGAACGGATGCTGAT
TGTCTGCCAACCGGAAGAGGAAGACGAATTACTTGACATCATCCACAAGTGGGAATTACC
CGCGGTTAAGATTGGGCGCACCACTGATGACGGCATGCTCCGAGTGTTGTTCAAGGGGGA
GGCTGCGGCTGAAATTCCCGCCTGGCATTTGGTCTTAGGCGGCGGAGCGCCGGTTTACCA
ACGCGGATATAAAAAACCTGACTATATCGAAGAACTTCGATCATTTGACCCAAGAAGCCT
GGCTGAAGTCGACCCTGAAACCGCCTTACGGAAGCTTCTTGCTTACCCTGATATTGCCTG
CAAAGCTTCGGTTTACCATCAATACGACCACAGCGTCCGCGCCGGAACGGTCATTGAACC
CGGATTCGCCGATGCGGCGGTAATCCGAATCCCCGGTTCCAACAGGGGCTTGGCGATGAA
GACCGACGGCAACGGCAGGATAACTTACCTTGACCCGTATATAGGAGGAGCCTGGGCGGT
TAGTGAAGCCGCTCGTAATGTGGTCTGCGCCGGAGGGAAACCGGTAGCGATTACCAACTG
CCTCAATTTCGGCAATCCCTACAAGCCTGAAATCTTCTATCAATTCCGTGAAGCGGTGAG
GGGAATGGGCGATGCCTGCAGAGCGCTGGGCACCCCGGTAACCGGCGGAAATGTTTCCTT
CTACAATGAAAATCCCGATGGCGCGGTTTATCCCACCCCGGTTATCGGAATGTTGGGGCT
TTTAGACAATCTCGATCAGGCTACTTCTATGGCATTTCAGAATGACGGCGATGTTGTGGT
TCTCCTGGGAAAAGGGAATTTGAAATTGGGTGGAAGTTCATATCTGAAGGCGCTCGCCGG
TAAAATCGCCGGAAAACTGCCCTATCTCGACTTACAAGCCGAGAGACGCCTCCAGGATTT
ACTACTAATGGCGATAAAATCCGGCATAATCAATTCCGCTCACGATATTTCCGACGGCGG
TCTGGCTGTTACCCTGGCGGAATGCTGTATCTGCGGACGAGAAGAACGATTGGGGGTAAT
GGTCGAACTTGACGATATATCGGTAAATGCGCTCTTCTCCGAAGCGCCTTCGCGAGCGGT
GGTATCGGTCAATAACGATGACCTGGTAGAATTGATGATGATGTGCGATGATTACAATGT
TCCCTTCCTGCCAATCGGGATGGTATGCAGCGATTATCTTCAAATTGGAGATGCGGTGAT
GATAATGGTGGACGAAATGGCGGAATTATATTTCAATGCTCTGAAATGAGATAAGACCTG
CAGTAAATAGACGATGAAGGTGGATTAGGAACCCACCCTACATACTAAGAATATCGAACA
AGGAATGCTGAAGATTACTGGTGGGTTAAGAACTCACCCTACAGTCTAATTTCAGGGTAA
ACCCTGATGCCGGTGTCCGGCACAACTTAGAATGATAATCAAGTTTCTGTCAGGTGAGGA
CATCTGACAGCAC
>k141_101657
GCGAAATACACTCCGCTCGACAATCCGGCGCCGTCGAATGTAACTTCATAAATACCTGCA
GGCTTGAAGCCATCAACTAAACTCGCAGCTTCCCGCCCCTGAATGTCGTAAATCGTAAGT
TCCACATAGCTTGCAGCTGGCAGCTGATAGCTGATAGCTGTTGTGGGGTTGAAGGGGTTA
GGGTAGGGGGTATGGAGTGCGAAATTACCCGGCATATTATCCGTAGCGAATCCCCCGGTG
AAAGGTTCCCCCATGCAGAGCCAATCTGAAGCTGAACCGAACCAGCCGCCATCTGCACCT
TCTTTTTCAAATGTGAAGGTGTCGTAATTATCCACCACCCAGGGATAATCTCCAACACAA
GCGTAATAAGTGTATATCCCTCCCGGCGCTTCCTCCGGAACCAATTGAGTCCTATCGCGG
TCGATCAATGTCGTCTCTGGAATGGTGAAGTCTGAAACATTTATCGGTATCACCCATCCT
ACTTCCGGCAGTACGATTTGAGTCCATATATCGATAGTCTGCGGGTCGCTGGTGGTGTTT
TCAACTGCGATGTTGAAATCGAAGGAGCCACCGGTTTCGGGGATGACGATGGGGGGATTT
GCAGGAGTTAAGGTGATTATTATAGGTGGTGGGGGGGGTGGATACCATGTAATTAGAACA
TTATCAAAATATGAAGAGATGTCAGGAGGATATCCCCATACATGATACCTAATTGTGCCT
GAATTAAATGCTTCGTAAGTAGTATCACATAATAATGTTAAATTGTTTGGGTTATTTCCA
AAATATACTTTAAAATCAATACCATCAACAATAAACTTACAATAATATTGTTCATAATAG
GTTCCAAATTGAGTAATTGTTCCTTGATATGGAGATGAGACAAGAGAGCCGTTTTCATAT
ATGTTCACATTAAGCTGATTAGGTGCACCGGGGGCGAAATCCAATCTGATTCTATTATCT
GGGTCGATATATCGGAAATCGATTCCCCAGGCCAATCCATCTTCAAACCGACAGTCTGTC
TCAAAAACATAGTTTGTAAGCATTCCGATATTGGGAGAAATCGTTGCTCCGTCTGAATGA
CCCCACATTTCACCATTTACAACATCCCAGCTGCCGGATAACACAGTCCAGTTATTCAGA
TTACCACTGGAAAAATCGTCTTCAAAAATAATTGAATCACCCTCAAGGCGAATCAGCCAG
ACATCAGAACCACCTGCGCCATAGGAATATGTTTCTCCGGCTATAATATATCCCCCATCT
GAAGTTTGCTGAACACTTCTGGCATAATCGCCGTTACTTCCTCCCAAAATAATATGCCAT
TCTTCAATACCGTCCCAATCAGTTTTGACAATGTAATAATCATAGCTACTCGGACTTGCA
TAGGTTCCAGTATATCCCGCCATGATATATCCTCCATCGGCGGTCTGCTGGACGCTGGTG
GCTTCATCGGCATCACTTTCTGAAAATGTTTGCGTCCATGATGAATTTCCATTGGCATCT
GTTTTTATCAACCAAGCATCCATAGTCCCAACTGCTAAGCCATGTGTTTCTCCGGCGATG
ATATATCCTCCATCCGTGGTCTGCTGAACGCTGGCTCCATTATCAAAACCTTCGACACCA
AAAATTCGATACCATTCTTCAATACCATTGGCATCAGTCTTAATAAGATAGACATCAGAA
CCGCCAAAGGGCGTGAAGGAAATGGTCGTCCCCGCGATAATATACCCCCCATCGGTCGTT
TGCCAAACGCTGTGGCCGGTATCTAATAGACTCCCCCCGAAAGTGCGGCTCCAGAGGCTA
TCGCCATTTGCATTTGTCTTGATTAACCACACATCCCAATTACCAGCGCCAAAGGACCAT
GTATATCCAACAATGATATATCCCCCGTCAGGTTCTGTCTGTTGAACGCAGCGGGCTGCA
TCCATATTGCCTCCTCCGAAAGTCTGCTCCCACTCTAAGTTTCCGCTTTCATTCGTTTTG
ATTAGCCAGACATCTCTGTTGCCTGAAGCATAAGTGTCTCCCACAATGATATATCCACCA
TCTGTGGTTTGCTGAACGCAGAATCCAATATTAGTTTCGGCTCCTCCAAATGTTTGCGTC
CAAACCGTGTCTCCGTTGGTGTCCGTCTTGATCAACCAGACATCACCATTATCCCAACCA
TAATCTGAGTCGAATGTTCCAGCAATGACAAATCCCCCATCTGTAGTCTGCCGAACGCTG
TATCCCCCATCATAATTACCTCCCCCATAGGTTTGAGTCCACAGCGTATCCGGCTGTGCG
GATACCGAAATTGACAACAGCATTACTGCTGTTAGTACGATGAAAAACTTTTTCATCATA
AACTCCCTAATATTTTGTTTTGGTTTGATTTATTTACTCAGGAGTCTTTTGATGGCGGGA
TATTCGGAGGGGTAAAAAAAACGGCAACAAAAAACCCCTGAAAGTTTCGGGTGTTACTTG
TTGCCCAACACATAACTCCCTGTGCACCATGCACACATAACTTTCAGGGGCGAATGTTTC
CATCCACCCTGTGTACATGGTGAAAGAGAGCTTTCCCTAAAATAAGGGCAATGCACATAA
AAAAAGAGCTATGTATTGGGCATTTATATTATATGTATTTTTTCTGTAATTGTCAAGAGA
AATCGTAATAATTATTCAAATATTTCGCAACTGTATGTTTCTTTGAAAATGGAATATTAT
TCACAGGCTATTAAGGGGATTATGAATTACATTATAATAGCCCACCAATTTATTGGTGGG
CAATGGCGCTGGGATATAGTCTCTTTAATCTTTATTCCCAGCGATAAATCGCTGGGCTAT
TAAGGGGATTAAAGCAATGAGAAAATCCAAATATAGCCTTTATCCGCTTCATAGCCTGTG
AATCTATATGAATACGAGGGAATGTCCGCACGAGCGAAAATAATCTACACTCGGAAAGTT
CCGCGCCCTACATAGAAATCCCCCTTGAAGTCATCAAATAACCCCACTCCTGCCATTTTG
GCATACTCTGTCAACCCCTATACAATTCCCTCTAATTCACAACACACTGTAATTTATACA
ATAACCTCCTGGCACACCCTTTGCTGTTAATTAACCACGAATGAACACGAATAAACACTA
AAGCTTAATAGCCTTAATAGCCTGTGAATCTTTGATAAAAATAAAATAAATGGTAACATT
ATAGTTCTTTGAAGTAATTACTTGAAGACAATGTCATGCTGAACCTTGTCCCGGACTTGA
TCCGGGATCGTTTCAGCATCCAGAGGCTTTGGA
>k141_128456
ATATTTCGCTCGCAAGAATTTACCGGGCGTCCAATGTTGCAATTTTTCTATTGAATCCTT
ATTTTATCTATCCGGCAATACCCTAACCCGGACGAGCCGAAACCAAATACGAAATCCGAA
ACAAATTCAAAACTCAAAATTCAAAATTCAAAACTAATAAGACTGATACTTGGCACTTGA
CACTTGGCACTTAAAAATATTTTTTTATTTGAAAAAAAAACTTGACTTTTAACTAATTTA
TTTGTAGTATTTATTACAGGAGATATTTTTAACGGTATAGTATTAGTCAATATTCGTTTA
TACTGTTGTTATTTATAGACTAATGCTATTCAATGGATTATGTGTGAGAACAACTCCGTA
GTTCTTAGAGGTAAATACGCACTTTTTATAAACCTTTTAGCTTTATTTCTGCCTTGAAAG
GAGGTGGTTATTCCACAACATAATTGATTTTGTTTTGTAATTATTCTAAAAACAACTATT
CATCCTATGAGGAGGAATGAAAATGAAATTTGCTACTTTCCGCAACTCGCTCCTTTTGGC
AATTGTCCTGTCGCTCGGTCTATTCAGCTTGGCTTTCGGGCAATTACCATTGGATATGCA
GTCGGAAACAATTATTACCGGTGATTACTCAAATGCTGTCGGTTCGGGAGATTATCTTTA
TGTCTCAACAACTTATGGCGTAGCCGTATTCGATATTTCAGATCCAACAGACCCTGAAAT
GGTCGTCCATTACGGCACCGAGGGCGAATGCACCGGACTCGCTTTAAACGAGGACAACCT
CTATGTCGCCGACGGTTATAAAGGCGTCCTCTGCCTGGATGTCAGCGACCCGGCGAACCC
TGCGGAAGTGTGGGCGACAACTTTGGACGGCAGGGCGAGGAATCTCTCTTTCGGCGATGA
TATCATCTTTGTCGCTATGGAAGAAGACGGTATCGCTTCACTCGATTTGGAAGGCGTTAC
CCAGAACACGGCGACTACCATCGACCGCGCGGTTGACATCGAATACTACGATGGATATGT
CTATGTCAGCGATAATTCCACCGTGCGTTCCTATGATACCGCTTTAACTTTCATCGATTC
ATACGGAACCGCCGAAGACTATCACGGCTTGGCGGCGCTGGGCGATGTTCTCTATGTCGC
TAATGACATCGATGGTGTCGATAGGCTCAGCATTTCCGCAGGCGCTTTCACTTATATCGG
TGTTACCGAATGCGCCTGGGCTATGGATGTCAGCACTGTCGGCGATTACCTCGCTGTCGC
CTTGAAGAGTGGCGGCGTTATGGTAATGAGCGCTGCCGGTGTTATCCAAGACACTTACGA
AGACAATGCAGGCGATGTGATGGGCGTCTTCGGTATGGATGATCTGGTATACGCCGCAGA
GAGCATCAACGGTTTGGAAATCATCGACGCCGCCGCACCTACCGCTTTATCTCTTGAAGG
CGCATATACTTTCGCTGGCGGTCCTCGGAATATGGTTTCCGACGGCACCTATGCCTACAT
CGCCAACCATGAAGGCGGTTTGGTGATAATGGATGTTTCCGACCCCCGCGCTCCCTTTGA
AGTCTACAACATTGAAATCGACGGCTGGACTTACGATGTCGACATCGTCGGGACATACAT
CTATGTAGTTGAATTCTTCAATGGAGTGTATGTCTATGACATTGTTAACCCGTTGAGCCC
GGTTATGACCGATTCCGTTTTCATCGGCGTTGGGCCCGATCTTGGCGGGACCCGCGCCTG
CGCAACTGACGGCTCAGATTACCTGATTGTCGTTCATTACGATTATGGCATTTACAAATA
CGACATCTCTACTACACCCGGCGAATTAGTCTATCTTGGAAACGCCGACACCGACGGACA
TCCCCGCGATGTCAAGGTCGATAATATCAACGACCTCGCCTTCGTCGCCGATTATGACGA
TGGATGCGATATCTTCGATGTCAGCGTGAACACTCCCAACCCGCTTTCTGAATGGCCTAT
GGATGTAGTTCGCGCCGTTGATTTCGTTGACGATGTCTTATTTGTCGGCAGCGAAGGTGA
CGGAATGGATATTGTGGATATTACCGACCCCTCCTTGCCTGTCCTCATTACCAACTATGC
CACTGAGGGCGATGTGAACGGTATGGTCTATAGCGGCGATTATGTATTCCTGTGCGGTTG
GACCGCCGGGCTGGAAGCGGTGGATGTATCCGATCCTACATTACCTGAACAAGCCGGATA
TTTCGACACTCACAGCTTGGGGAAAGCCGCCTTCATCGATGAGAACCTGCTCTATTTCGC
CGACAGCTATTCATTCTACATTTTCGCCGTTGGCGGTGCTGCCGATGTTTGGCTGCCTGA
AATGATCGGCGAACCTGGCGCCAGTGTTGTCATTCCAATTACAGTAAGTGACCTGACCGG
ACTGGGTGTGGTCGCCTGGCAAGCCGAAATCCTGCTAGACCCGGCTATCATTACCATCGA
CGGCTATGATGTGGTCGGAACTATATCAGAACCTATGATTATAGCGTGGAATGTAATCGG
TGATACCCTGTTCATCGGTGGTTTCGAGACTGTAGCTGTAAGCGGTTCCGGGGTCCTCAT
CAATATCTTAGCTACTATTGATCCCGGCGCAACCGTTGGCGATGTCACCGACCTAACTTT
CAATGAATTCTACTTCAACGAAGGTATCCCCATGGCTTACACCCACGATGGCTGGATCGA
AATTATGTCTTTCTACACCATCGATGGTAATGTCAATTATTATATGGGCTCCGGCGACCC
GATAGAGGATTTTGAGATGAATATGACCGGCTTCGCCACCCAGACGGTCTACACCGATGT
AAATGGTTACTATATTTTTGAAAGCCTCGCGCCTGAATACTATGAAGTTACCCCCAGGAA
ATGGAATCCGATACACATTTCACCCTTCTTCATCTCCCTCGGCGATGCGGTGATGACCGC
TCAATCCGCTGTCGGTATAGTTACCCTGACGCCCAATCAGACTATAGCCGCCGATGTATC
GGGCAACGGGATGGTTCAATTCTTTGACGCATCATACATCGCACAGTATGCCGTAGTTCT
GATCGAACATTTCCCCGTCGCTGTCACTAATAATACTGATTGGTGGCCCGATCCTCCGAG
CAATACTTATGACCCGCTCACCGGAAATGTCACCGATGATTATCTCGGCATCCTTTATGG
TGAAGTCACCGGTAACTGGTTCGGCACTATGGTCGCTTCCAACCCGATAGTCGACAATTC
ACTCATCGGCGAATATGAACTGGACGACGATATGGTCACCATCCCGGTTATGGTCAACGA
TAATTCGGGAGATGTCTACTTCGCACAGGCGGAATTCCGCTATGACCCCGAACTGCTTGA
ATTCCAAAACGCTTCCACTACTGAACTCACTGAAAGCTGGGAGCCCGGCGTGAACTTCTT
CCATAATGTAGTCGAACCAGGCTACCTTCGAGTCGGCGGTTTCAGCGCCTATCCATTGTC
GGGGACTGGCGAGGTGTTCAACCTCACCTTCAAGATTCTGGATGAGAACAGCGTGATTCA
CTTGAATATGGAGAATTATTTCATCGATGAAGGCGGCAGCCTTTACGACGCCACTATCAC
CATCGGCGCGCCTTCTTCTTATGCGCTGAAGCAGAATTATCCCAACCCCTTCAACCCTGA
GACCACCATCCGCTTCGACATCAAAGAACGCGGTAATGTTACCTTGGTGATTTACAACAC
CCTGGGTCAGAAAGTGGACACCTTGGTCGATGAAGTATTGGAAGCAGATATATACCACAA
GTCATTCGATGGAACGGACTTCGCATCAGGTATCTACTTCTACCAGTTGAAATGCAACGA
CTTCACCGACACCAAGAAGATGATTCTAATTAAGTAATCGCTGATTATATTTCACTGAGG
GCGGCGGTTTAACTCCGCTGCCCTCTAATTTAATTTATTTTTCCCAATTCTTTAATACAA
GATAATTTGGGAGGCAGAGCCTTGAAAAAATATTTAATGATTTTTGGTCTGATCCTCGGT
ATCGCCGGTTTCTCATTTGCGCAGATTCCAATTTCACTGCCCGATGTTACCGCATTACCT
GGTGAGTCCTTGTTGATCCCCGTTACCTCCGGAGAAGTTACCGCCGGTGACTTTGTCTAT
TTTTATCAATTCGGAGTCTACTTCGATCCCGAAGTGATTATCGCTGAAGATCCCGGTTAT
AACTATACCGGGGCTTTCACTCCTACCGTCTGGTGGAATAGTACCGTTTGTAATATTAGT
TATCCCGACTCAATCTTAATCGGTGCATATTCTTTCGCCGCCCCCTTGGTCGGTTCAGGC
ACATTGGTCAACTTGATGATGCAGGTTCCCGAAACCGCAACTGGAAGCACTGATATATCC
TTCTCCTATTTCATGTACAGCGAAGGCACTCCTGCAGTTGTTACCACTAACGGCAGCGTC
ACGGTTATCACAGCTCTCCCCGCCATCGAGGATCTGGTCATCTCTGTTGACGGTGATGAT
ATCTATCTGGATTGGGGTGTAATCACCGGGGCTAGCGAATATAATGTTTATCGCGAAGCG
GTTCCATATTACACTCTCACCACCGTCTGGCAAACAGCCACTACTAACTCATTCATAGAT
GAGAATGCGATGCTGGATGGTCCCTGGTTTTACATTGTAACCGCCACCAATTGATGGAAT
TAGACTAAAAATCTTGCACCAGTTTATTTAAGAGCCGATATCATTCATGATATTGGCTCT
TTTTTTGCCTTGAAAATAGCGATCAGTATGCATTCCCCCGCGGGAGCGTGGGAACGAGTC
GTAAAATATAGTTATGCTTGAGCCTCTTGCATAAGTCATTATTTAACAATATTGTCATTC
TGAACGAAGTGAAGA
>k141_142564
AAAAGTCTGGATTCATTGAATTTGTCATTCTGAACGAAGTGAAGAATCTCCTGTTTATTA
TGCAATTAATAGGTATCGAGACCCTTCTCTCGAATTGTCGGGATCAGGGTAACACCTTTT
CGTAACTTTTGTAAGAGCCTCAAATAAATACAAAGCCCACAGCCCACAGCCTATAGCCCA
TAGCCCATAGCCTATAGCCTATAGCCAATTAAATGATAAATATACTGAAATGAATGTAAT
GATGCAAAACAAAAGCGCATCGATTTCGATTATAATACTCACTGAAAAGGGCGCGGTTCC
TGAAAGGAATGTGAATACCGCAATGAAATTGGGCAGGGTGTATTCGATGCACCCGCCAAG
CATAACCCCTGCGGTTTCTGCGATGGTCGAACACATTCCGGCTGTGCCGTCGATACCAGC
GGCGCTCAACCAAATCATCACTTCTTGCCAAACCGAATTCCTGATAATCATCACCGATGA
TATGGAGCTCAATGGAAACATCCCTGAATTATTGCGGAATGTTCCGAAAGCGGCAGGACT
AATATATGGCGATTATTTGGAATTGGCGGAAGGACAACTCGCCGTGAAAAGGACATACAA
AGGTCCCGAAGATATCACCGAGCGGGCGGAATTGGGGCGGGCGATGATTTATCGAGTCGA
AGCCCTCAAAGAAGCCGGGGGCTGGGATGAATCGCTGAAATACGCTTATGACTATGATTT
GCGTTTGAAGCTCGCCGAAAGCGGTCAGATTCACTATATAGACGCCGCCGTTTGCATAAT
TTACCCCGAATCTTCTGAAGAAAGTAAAGCGGACAAGCTGTTCTTCCCCGGCAAAGGTAA
ATATGGCGGTTTCTCCTACTTGTTTATGGAACCGGAAGAAGAACGGGAAATCGAAACCGT
TTTTATGAACAGCTTGAAGCGGCGAGGGGCATTACTCGAAGGCGATGCACCGCCGATGAA
GCCGGAACCGCTGATATCGCCCGCCGTTTCGGTCATCACCCCGGTATTCAACCGGGAAAA
GTTCATCGGAAAAGCGATTGAAAGCGTCTTAAGCGGGAAGTTCCGGGATTTCGAATATAT
CATCATCGACAACGGTTCCACCGACGGGACGCGAGAAGTGGTGGAAAGATACACTTCCGA
CCCGCGCATCAGATTAATCCGCAATGATGTGAACCGAATCGCTATTTCCTTGAATATCGG
GCTGAAAGAGGCCCGGGGTAAATATATTTCCCAACTCGATTCTGATGATCTATACATCCC
CGATACTTTAAAAAGTATGATCGCTTTTATGGAAGAGACGAATTGCGCGCTGGGAATTTC
ATATTATTCCTTGATTGACGAAGAGGGGGACGATCTGCCGGAATTCGGGGTCATCAAGCA
CGCAGAGTATTCCCGCAACAACATTTTGCGGGTGGATGGCGCGGGGGCGGTGAGGGTCTG
GCGGAAGTCGGCTATGCTCGAATTCGGCGGATTCGATGAAGGGGAATTGTGCGATTACGG
CGAAGATTACGATTTGGTCTTGAAAGTGGGTGAAAAGTATCGGGTGGGAAGGGTGAGGGA
AGTTCTCTATAAATACCGCCGCCACCCCGACAATTCCGACATCAAGCGCGACCCGCTGTT
CAAACTGCGGAATAAGAACCTGGCGCGGGAACGGGCGCTGGGGAGGAGGAGTGTAATGAA
TGTTGAGGCAATCACATAAAATAAAATACAAGGAGTAATAAGACATGAGTCCAACATTTT
CGATAGGAGAGAGGGTAATTGTAAGAGCTTACAGAAATAAGATAGGAATAATTGTTGGTC
AACCTAAAGAACAGAGAGGCAGACTATTTTATTCTGTGTCTTTTGATCCGGCCCAAGAAG
CTTCTTATTACACCGAAAGCTCATTAGAAAAGTATTTACCACCAAGATCTGTAGAACAAT
TATTAAAAAGAAATGAATTTTCCGATGTTGAAGACTTCTTGCAGACAATAATTTATAAGA
AACTTGAGAAGCCTTTGTCTGACAATATCTATACCTTTTACGCTTCAAGAACAGAGTTTC
AAGTTCATCAGTTTAAACCAGTCCTTAAATTTCTGAGCTCAAATAAGCAAAGACTTCTAC
TGGCGGATGAAGTTGGATTAGGAAAGACTATCGAAGCCGGTATAATAATTACTGAGATGT
CCGCTCGTTTAGGAGAGTTATCGAGGGTTTTAATTGTATGTCCTTCTATGTTAACTGATA
AATGGGAAGAGGAGATGCAAAAAAGGTTTGGCTTAAGATTTACAGTAATGAAAAAATTGG
ATTTTAGTAAGTTCTTACAAAGATATAAAAACTATGGTGAGGCTGAGAGGATTAAAACTA
TTGTATCACTTCAAACTTTGCGATCAAAGGAAATGATTGACGAAATTAGGTCTATTGAAC
CCCACTTTGATATTGTTGTTATGGATGAAGCACATTATTTACGAAATCCTGAAACATATA
GTAGTGAACTTGGTGAGGTTTTATCAAGTTTAGCTGATGCGATGCTTTTTTTATCAGCTA
CACCTCTGCAAATAGGAACGCCTGACCTTTTCAATCTTCTACGATTACTTATTCCTGAAG
AATTTTCAGATTTCGCTTTATTTCAGAGGGTTATCGAACCAAATGAATATATTAATATTG
CTCAGCGAAAATTATATGATCCAATATCAGCGCTCGAATCACTAAGGCAAGTAGAAAAAA
CTTCTCAAAGGGATAGGTTTATTAAAAATTCTTTTTATAATGAAGCAGTAGAGTTGCTTA
GTAATAATAGAAAATTGACTCATGAACAAGCAATTCACATGCAAAAATTACTTATTGAAC
TAAATTGCTTATCATATGTGTTTACAAGAACAAAAAAACGGGATGTTGAAGTTCAATTTC
CAGTTAGAGAAGCAAGAGTAATTCGAGTTGAGTTCACACCACCCGAGATGAAATTCTATA
ATGCTGTCACTAAATTTGTGTCTGAGAATTTTACAGCAAACTATGGATCCAGACAAGGAA
TTTCATTTGCAGTTATAATGCCTCAAAGGCAAATAGCAAGTTGTATTCAAGCTATGAGAG
TTAAATATAAAAAAGAAGTTGAAGATGGAGTAATAAAAGCGCCATCTAAAGATAATGGGG
ATATGCCTGATTCTTCATTGGACAGTGGTTCAAATTGGAAGCTTAAAAACAGAGAAATAT
CTTCAATAAAAAGACTATTAGAAATTGCAAATAAAATTGGTAATATTGACACAAAATTTG
ATATGTTTTTAGAAACATTGCGTGAACTCGAAAGAGAAGACTCAAAAGCAAAGATAATGG
TATTTGCATACTTTAAATCAACTTTAGATTATTTAAAGAAAAAACTTGAAGCAACCGAAT
ATAATGGAAAAGTTGCTTTAATTCATGGTGATATAATTAAAAAAACAAGACTTAAAATAA
TTGATAAATTCCGACAATCAAATAAGATAAAAATCCTACTATCTTCCGAAGTTGGCGGTG
AAGGCTTAGATTTTGAATTTTGTAATGTAATATTTAATTATGATTTACCCTGGAACCCAA
TGAGGGTAGAACAACGTATTGGGAGACTTGACCGTTATGGTCAACAGCATGAAAAAATCC
TTATTTATAACTTCTCAATGATAGGTACAATTGATGATGAAATATTAAACAGATTATATC
GCAGAATAAATATCTTTGAGAAATATATTGGAGATTTAGAGGCTATTTTAGGTGATGAGA
TTACAAGGTTAAATAGAGAGATGTTTAATACGAATCTCACTGAACAACAGAGAATTGAAA
AGATTAATAGGGCAGCTGAAAATATTTTAAGAAGAAAGGAAGAATTAGAGCGTTTTGAAC
AAGAATGCCAAAAATTTATAGGTCAAGATGAATACTTCAATCAAGAAATTACAAGGATTA
AAGAGAATAAACGGTTCATTACTCCTGAAGAAGTTAAATTTTTTATAGAGTTCTTTCTTA
AAAAAAATTATCGAAATACAACCTTACGACCCCCTAAAAGTGGCAGAGAAAATGTATTCG
TTCTCAATAGTGATGATAGTTTTAAAATATTTGTCAGACAATATTCGACTCAGAGCGAGA
ATACAATAGAATTAGAGGAAAAATTATCTTATGATGGCGGATTTCAGTTAACTTTTAATG
CACAAGAAGCATGTAAAGATAGATCTTTAGAATTTGTAACAATCCATCATCCAATAATAA
AAGCAATAAAAAGATATTATGATAAAAATATACAAAACTTGCATACAACTGCACAATTTC
GCCTAACGGGAGATAGTAAATATCAAGGAAAGTATATATTTTTCTTGTATTTATTAGAAA
AAAATGCTTTAAAGAAAGATTTCGTCCTAATACCAATACTTGTCAATTTGGAAAATGATA
AAGAACACATATATGACAAAATTTGTGATTGGTTCTTATCTGAGGTCGTTAAGGCGAAAC
CTATTGATGATTTAAATATCATTATTTATAACGAGGAAAGAGTTGAATCTGCATCCAAAA
AGGCAGGAGAATATTTAGGAATAATTAGAGAAGATGAGGAAAAAAAGCTTAAAAGAAATA
ACGATACATTAGTTAACAACCAAATTGAGAGTGTGAAACAAGCAGCTATTATAAAAATAA
ATAAAGCAAAAGAAATTATTAGAAAACTTATTGAGGAAAATGGCAAAACTGAGGAAGATC
CAATAGTAAAGCTACATCGTGGAAGAATAAGAAATATTACAAGTGACACTGAACAAAAAG
TAAGAGAATTTGAGCAAAGAAGGTCCGTTTCTGTAAGTTTTATTCTCGTTGCAGGTGGAG
TTGTAGAAATCAAGTAACGATATCAATTGGAATATTGTAAATGTTAGACTACTACATCGG
CATCGATTGCGGCGGCACTAAAACTGAAGCGGTACTGTGCGACCCGGGTTATAATATCAT
CACCCGCAGCCGCTTCGAGGGGTTGAACCTGAGAGGATTGAACCCCAATATCGCCGCCGC
GCTTGTGAAAAAGATAATCGAAGATTTGACCTATCAAGCGGGGATGCTGCCCTATCATAT
AACCCTGACCGTGCTCGCCGCCGCCGGTGGAGGAGACCCCGAAATTCGCAGTCAAGTCGA
ATACTCCTTGAAAGGCTATATGCCCACTCAGCCGGTGAAGGTCATCACCGACGCCGAAGC
CGCGCTGGCAGGGGCTTTCAAGGGAGAACCGGGTATTGTCATCATCGCCGGAACCGGGTC
TATCGCATGGGGGAAGGATTCGGCGGGTGAAATCGCCCGCGCCGGAGGGTATGGATATAT
CCTGGGCGATGAAGGCTCCGGCTTCTGGATGGGGCGCGAAGCTCTGAAGCGATGTCTGGA
CGCTCATCACCGTAGCGAGCGAATTCCCCTGACAGCGAAAATCTGCGAACTATGGGGGCT
GGAATACATTTCCGATACGGTCAATATGGTATATGAATCTGAGAAACCCGCCGCCAAAAC
CGCTGAAATTGCGCCCTTGATTTTTCAAGCGGCTGAATCCGGGGATGATTCAGCCTCGGA
AATAATCGCTTCTGCGGGCGAAGCGCTGGGGAAAATTGCGAAAACCCTGGCGGACAAATT
AGCCTTTGAAGGCTTAATTAAAGTCTGTTTATCAGGCGGGCTGTCAAAGCAAAGGCGTGC
GCTTGAACCTCACATACTGAAACACCTCATCAGCGGAAAATTTGAGATAGTTTCCCCCGC
TTATGAACCGGCGATAGGAGCGGTTATACACAGCAGGGGAATGGATTGAAATTTCGGCGT
GGTGTCATAGACCTACCCTTACTCCTCCTTTAATCAGCCTTTCCAGCGGTAATACACAAT
CACTTGCACTTCAACTATCATCCCTCCTTTATTTCTTTGCTTTATTTCCTGAAAAAGATT
ATATTTAAGAATGCAAGCAATTTCACCATAGAGATACGGAGACACTGAGATATGAGACGC
CTAACTTTTACAACCGTAATGCTTTTAATTCAAGCCTCAATCCTGTTATCCACCCCATCC
GTTCACACCCCCGACAAAGATTATCGACTTACCATCCTTGAAAGCGACCGTTCTCACCTG
AAAATTCGCTTCCAAATCACCGACTATCGTTTGACGGATATTATCATAGGCGGAGAATTA
TGCAGACATATAGAGGTCAACGGCTTGGGGGAAAATATAACTCCCGGGCATCCGCGAATC
CCCCTGCTGTCCACCCCCTTCATACTGCCGGATGATTACGGCGCTGATGTTAAGATATTG
AGAGTGGAACGAACCTTCATCGAAGATGTTCTGCTGGAACCCAATATCGGGGAGGAAGGT
TCTGCGTTTTCCGGCTTCGTCGAGATTATAGAACGGTCTGTCTATGATGGGGAATTAGTC
TACCCGGAGGATATAGCATCCGTCTCCCGGCCGGTAATAGCTCGGAACCTGCGCATTGCG
GCTTTGAACCTGGCGCCATTTATGTATCATCCCCGGTCGAGGCGGCTGGAAATCATCACC
GAATTGGAGCTCGAAATCGTTTTCCGCCCCGGCGAAGGTGAAAATCCCATTACAAGTAGT
AGGACGATACCTTCTTCATCGTTCAAGGAAGTATTTGCAAGTGAACTGATTAATCCCCTA
CTTATGGACGACCACGGCGAAGAATTCGGAAATGGGGAGTATTTATTCATCCTTCCCGAC
AGTTCGCTTCAGGGCATCGTTCAGCCGCTGGTGGACTGGAAACTTCAACGAGGTTTCCCG
GTCACCGTATCCTATTTGGATGAAATCGGTTCCAGCATCAGGGATTTGTGGGATTACTTG
TATGACTGCTACTATAATTGGGAGAGCCCTCCGGAATATGTCCTGCTGGTGGGGGATATA
GACGGGTCGATTGCGATACCGGCTTTCTATTATCAGACTTCGCCGGAAGACAGCTTCCCC
AGTGATTATGAATACACCTTGTTGGAAGGTGATGACTATTTCCCCGATTTGCAAATCGGG
CGCATCTCGGTGCGGAATGAGGATGAACTCGGCGCCGTCGTCAACAAGATATTAAGTTAC
GAAATCAATCCCGATATGTCGGGCGTCAATTGGTTTGAACATGCCCTCTTAGCCGCCGAT
ACCAGCGCTCAACAGTCGCTGTCGGTGATGCAATGGGCGAAATGGTTGATGTTTGAGAAC
GGATATGAATACATCGACTCGGTCTACTATTATTCCTATATGCCGACCTATCAGACCGCC
GCCGCTTTGAATCAAGGCGTAGGCATCCTGAATTTCCGCGGATGGGGAGATTGGGGCGGT
TGGAACGCCGATGATATTCAATCGTTGACCAATGGCGGTAAAATGCCGCTGGTATTCGGC
TGCGCAGGGGGGACGAACGCATTGAATCAGACCGAATCAATTGGCGAAGCGTGGCTGAGA
AGCGGCACACCCACTCAGCCGCAAGCGGGGATCGCCTGCATTGGTCCGGCGGCGGTTGAT
ACTTGGAGCAAATGGGACGGGACATTGGATCAAGGGCTGGTGTGGGGTCTGCATATTGAT
AACATATACCGGCTTTCGCCCCTGCTTAACCGGGCGAAGTTTGAATTATGGCTGAATTTC
CCCTGGAACCGGGGCCCGGGGGGAACTACCAATTCGGTGGAATGCTACTACTACGCCTAC
AATATACTGGGCGATCCGGGCTTGTCAATTTGGACGGCGCGCCCGGAAATCATAACCATA
ATCCACCCGGACAGCATTCCCTTGGGCCAGAATTACATTGAAATCACCGTTTCGACTCCA
CCATTGTCCTTGAGCGGAGCCTACGCGGCGTTAGTCAAAGATGACGAAATCATCAGTTAC
GGCTACACCGACGGAAACGGGAATTTGACCCTTCCCTTCACCGTTTCCGACGAAGGGGAA
ATGACTTTAACAGTCAGCGCCCAGAACATTGTTCCATACAGCGCAATAATTCCGGTGATA
GAATCACCCGCCTTTCTCAGTTGCGTAGGAATCGAAGTCGATGATGACAATTTGGGTTCC
AGTTCAGGGAACGGAGACGGCGTCCTAAATCCCGGCGAAACAGTGGAATTGACCGTCAGC
CTGCAGAATTTCGGCGCCTCACCCCTGCAAAGCGTTTGGGCGACTTTGGGATGCGATGAT
TCTTTAGTGACATTCCCGGTTCAGACCCAGCCCTTCGGTGATATTGAACCTTGGGGAATC
GGGGAGAATCCCGCTCCCTTCGTGATGAACCTCAACAGCGCCGCTCAATATACCGGAATC
ACGGTTACCGTAGAAGCGGCGGACACTCAAGGTGGAATATATAATTCGGAATATCAAATA
GCGGTTGAAGCGCCCGCAGTTGAGCTGACCCAAATGTCTCTGCCCAACGCGTCATCGGAC
ACACTGCTTATGCCGGGGGAAAATTCCGATATCATCCTCGAACTGCTAAATTCCGGCGGG
TATGGCTGGAATGAATTGACCTGCACCGCTCAATCCGGGCTGGAAGGAGCGGTATTGGAC
GATTCGATATCGGTCTTTCCAGCCTGCGCGCCGGGGAGCATAGTTACAAATGAACTTGAC
CCGCTTCATATTAGCGTTGATCCTATGCTGTTCCCGGGGTTTCAAGCTCCATTGACCTTC
ATTTTCCAGGGGGATGGAGGGTGGACCGATACAGCGACTGTGACGGTCGCTATCGGCGTT
CCCTCAGTGTTCGACCCGGTGGTGCCTATGGACAACTACGGATATTACTGCTTCGGCAGC
ACCGATGTGGCTTACGACAACGCTCCTGATTATCAATGGCGCGAAATCGACCCGGATTAT
GGCGGTCCCGGCGAGGTTATACCCCTCGTCGATGAACTGCCCTTCCGGGGCGGCAGCGAG
ATACTCCAACTGCCCGCCGATTTCCATTTTCAGCATTACGGGGAAGTATTCGATCAGATA
ACCGTATGTTCCAACGGCTGGCTTTCCTGCGGAGCGTCACCATTATGGGAATACCGCAAC
AAGCCGATTCCCGCCGCCGGGGAGCCTTCAGGGATGATCGCCCCGTTCTGGGACGATTTA
ATGCTGGTGGATGACGGCGAAGTCTATTACCATTATGATGCGGCTGAGGATATTTTCATC
GTAGAATGGTCGAGGGTGCGGAATGCGGCGGGAAATGCGGTCGAAACATTCGAGGTCGTT
TTATGGGATGCGGATACTTACGCGACTTCCACCGGCGACAGCCCCATCAGCTTTTACTAT
CATACCATCCAGGATGTGGATTACCTGAATGACTGGTCGACAATCGGGATACTCAACAAT
GACGGCGACGCCGGACTGCAGTATCTGTATTCCACCATTTATTCGCCGGGGGCGGACACG
GTGGAGACCAGCACCGCTCTATATTTCACCACCGACGCCGGTGGCAGGGTCGATCCGCCC
TTATTGAATTACAGTCCCGCCAGCTTCAGTTTCGTCATTCCAGCCGGTCAATCCGACTCC
AGCGCCTTGATAATCGCCAATGATGGTGAAGCCAACCTGCTGTATGATATATTAATGAAT
GTTTGGGGGACGGAAGGCAGCGGCGGTCCCGACCAATTCGGCTACATCTGGATAGACTCC
GATGAACCGAACGGCATACCATTCGATTGGGTCGATATCACCGAGGTCGGCACACAGATC
AATTTACCGCACAATGATTCCACTTCCGTCGATATTCCCTTCGGATTCCAATTCCCGTTC
TATGGAAATATTTTCGAAAGTATCATCGTATCCGCCAACGGATGGCTAAGTTTCACTTCG
CATTCCAGCGCCTGGAACAACACTTCGCTCCCCAATTGGAACGCTCCTGAGAACTTGCTG
GCGGGATTCTGGGACGACCTCGACCCCCTGCAAGGCGACGGCACAATCTATATATGGAGC
AATCAAAATGACAGCCTGGTGGTAAGCTTCATCGATGTGGAGCATTATGGCACTACTTAT
GGAGTATATACATATCAGATTATACTGCTGGAAACGGGTGATATAATCTATCAGTATCAA
ACAATGAACGGTCAGACTTCTTCCGCCACCATCGGCATCCAGAACGACGATAAGACCATC
GGCTTGCAGGTGGCGCATAATCAAGGGTATGTGCACGACAATCTGCGGGTGGACTTCCAG
AAGCCTTGGCTGACCCTCCGGCAAGTATCGGGCGTGGTGCCGGGCGGCGACGCTGACACC
ATCGACGTTACCGCCGACGCGAGATATTTGACGCCGGGGAATTATTCCTGCGATTTAATG
TTGATCACCAACGACCCGACTCAAATCACGGTGGAAATTCCCGTTTCGCTTTCGGTGGTT
GAAGGCGATAGTTTTGTTTCTAATCTAACCATTTCAATAGAGGAAGAGGGTATCCGGCTG
GAATGGGACGATGCGGGTGAAAATGTTGTTTATGAGATATATCGTTCCCCCGCGCCCTAT
TTTTCGCTGGAAGAAGCCGAATTGATTGGGCAGTGCACTAATAATAATTACATCGACTAT
GTATCTATTGGTGGAACGATTTATTTTTATAAGGTGTTGATAGTGGAATAACTATGGAAT
TGGGATTTAGGGATTGGGATTTAGGGATTGGGATTTAGGAATTGGGATTTAGGGGTTAGT
ATTGCAGGGCGGGTTCTTAACCCGTCATCATTTTTATTTGAATAGCTGCATATGTATTAT
GAAACATATTAAATTCAAATTATCGCATCGCCCTTTGGGAATTTTGTTCTTATTCCTTGC
AACAATCCTTCTGATTATAATAGCGCCTTTGCAGCTTCATGCCCAGGGGATATGGGAATT
GGTCTATGAGCAGAGCCCGGGAATGATAGGCGGTTTGTTTTTTGTAGACGATTTCGAAGG
CTGGCATGTTAGATGGTCAACTACATTGGCGGGGATTTATCATACCATTGACGGCGGTTA
TTTTTGGGTGCAGCAGCCCGACCCCACTACCGAGGGCAATACTGCAGTTTATTTTTTGGA
CAATCTTCGGGGATTTGTTGGAACAGCTGAAGCCAACATACTTAGAACCATGAACGGTGG
TGAGACATGGGTATATTTTAATAATCCTTATCCTGATTATACTCCATTACGGGCGTTCGA
TTTTCTGGATGACACCTTGGGTTATGCTGTTGGGGGGTCCATAGTAATGGGCTATCCCAA
CTATAATTACTATATATTGAAGACTGTAAACGGCGGTGAATCCTGGGACAGGATAGAACA
TGGTTTTGAAGGCGTACCGTATGACTTTGCATTCGCAAACCATGATACAGGAATTGTTCC
TTTATGGGAATTTGACTATCCAATACTAAGGACTTTCGATGGCGGTGAAACCTGGGAGTT
CATCAATATTAACGATTCCACAATCTTTTATTCAATTGAGCATCTTTATGAAGGTGTGTT
TGTCGCCTGCGGGAAAAAATGGTCGGCACAGATTACACTTTGGCTTTAATGAAAACTACT
GATTATGGAAGTACCTGGTATGATGTAATGGTAGATACAATTGGAAGTGATGTAGCGTGC
GATATAGATTTTGTAGATTCATTCTATGGAATGACTGTTGGGGGAGGAGAGGGTGATTAC
TATTTAACTGATGATGGAGGAGAATCATGGTCATACAATTTTCTTGAAGAAGGTTTTTCC
TGCTTGACACTGTCATATCCTATAGTTTATTCTGCTTATGGGTATTGGAATTTTGACGAT
ATGTACCGATTTACAATACCGGATTTGGTTCCTCCGGCAGAGATAAGCGACTTGCAAATA
TCATTGGATGATGAAGATGTTATGTTAAGCTGGCCGGAAGTTTCGAGCGATATATTCGGC
AACCCCATTACAATCGACCATTATGAGATTTACCGGGATGAGAACACTTATTTTCAAATT
CAACCTGAGTTGCTTGTCGGAATGACAGCCGACACGATATTCATGGATTCAACCGTTTCA
ATCGGCTTGGATGAGAAATGTTTTTATGAAGTTATTTCCCAGAGGTGAGTATTATATATT
ATCAATCCGACCGCTTTATTGTAAACGCCGGATTCCGTATAAGCCGTGATGACTTATCAC
TAATCCCTAGCCAAAAATATTTGAAATTTGCCATGAATATTTGCCACAGAGAACACAGAG
ATACACAAGCCTAAAGCCCAATTTAACAGGGATTAAGGGGATGAAAGAGATAAAAAAGCA
ATATGAGGATATTACAAAAAAGTAATTATTAAGTTTTTTGAGCAATCCCATAGAATAAAG
AAAGAATTCACTGGATATTATGGATATAATTGATATGCTTTTAAGTGATATATCCATAAT
TTCAATCATAGCCAGTGAATAACAGCCTCT
>k141_158504
CACTACTTTGTTAAGTAAATCCACTTAAATCTGTTTCTCTTAGACTGAATGATCTTTTAC
ATAAATAACACCACCCAAGCTTATCCAAGATAACCCTCTGAATCATTTTCCTAATAGTCG
GCAATGGTAGAGGGGGGAAAATCACCCTCTAACTGTAATAACAACAGGAAAATATAGGCC
ATGGTCGCCAATGTAACATGGTGATTCCACCCCTGCCAACTGCGCCCTTCATAGTGATCC
AGTCCTACCTCTCCTTTGAGAGACTGGTAGTCTCTCTCTATGCGCCAGCGCAATTTGGTG
GTCTTCACTAACCGTGATAAAGGGGTAGACTCCTCCATATTGGCAAGGAAGTATTTACAA
GGCGATTTTTCGCCCGGCGTTCGCTGGAACAGTAGCCAAACTATTGGCTGTTCGGGAGCA
TTCTGTTGATATTTGTGTGCTGGTTGAACCCGGACAGCGGTAAATTCAGCCACCAGCGGC
CCTTTCGTCCCCTGTCCATAGACAATCTCTTCCCAAGCATCATCCGGCAGAGTGGCTGCG
ATCTGTTCAGCCGTTTCCGGGGGATCATCAGGATTGTATCGTGGCTTGGGGGGACGTCCA
CGCCCTTTGTAAACAACGGGATAGCGTTGAGCAGGATGCCGCCAAAAGACCATAGTGCCG
TCAATGGCTACCGAATAGGTAAGCTTACGGGATTCCAGTCCTTCACGGAACTTGGTCACC
ACCCCATAGCTGTGATCCGCCAAAATCACACACAGCTCAATCTCGTTTTGCAGAGCCCAG
TCGATCATATCCAGCGACAGTTCCCATTTCTTGCGGAAGTTTACTTCCTCCGGGATACCG
GCTTTCTTGCAACGCTCAGGATCTTCAGTCCATTTTTGGGGAAGATAAAGCGCCCAATTC
ATGGGAAAACTGGCTCGTTCTGTGGCCCAGTGCAGGCTGACGGCGACCTGGCAGTTGTCC
ACTTTGCCCAGCGTGCCCGAATATTGACGGGCTACACCCACCGAATGCTTGCCCTTTTTT
GGGAAACCGGTATCGTCAATGATGCTGGCCTTGACCGGCTCCAGTTCAGTAATCGCTTTC
CGGGTCATGGTTAAGCGGATGGGATCGTTATCCCAGGGGCTTGAATGCAAGAGTTGCTGG
ATTGCCTGGGGATTGTTGTCTAAAGAGCGAGTTGCAATGGCAGAAACCGTTTTTCGTTCG
GCTTCTGAAAGGAGACCTTGGATGTATTGGGCACCCCATTTACGGCGTTCGCTTCGACCG
ATGGGTTTAAGCAACTCCTCCAAAAAACAATCCAATCGGGAGCGAACCTTTTTTAACTGT
TTTGACTCCATGTCTGATAATATACGAAATATCGAACAAAAAGTCAAGTATACTTAACAA
AGTAGAATTATTTAATAAATAATAACTTCCGTGTCTGGCTGAACCCATCTGCCTGCAGAC
GCGCGAAATAAATGCCGCTTGACAAACCTGAAGCGTCAAATGTTCTTTGATACACTCCGG
CGGGCTGGAAACCTTCTACCATTCTCGCAACTTCCCGCCCTATAATATCATAAACTATCA
GCGAAACCTTCCCAGCTGCCGGCAAATCAAAGGTCAAATTCGTCACTGGATTGAACGGAT
TAGGGAAAGCGCTGTGTAAAGCGAATTTTTCGGGCAGAGCCTCTTCAGCTATGATATCCT
CTCCGGGGAAAGATTCGCCGGAACAGATCCAGCCTTCGGAGCCCTTCCATATTCCGTCTG
CTCCTTCCTTGATGAAAGGAAAAGCATCCGAATCGATGACATTCCAGGGATAGTCCCCAA
TCATGCCTATACAAATGTACTCTCCAGCCGGAGCGCTTCCCGGAACGAAGACGGTTCGAT
CCCGCTCGATTGAACTTCCCGCTTCCAGAGTAAGATTATAAACCGGTTCAAGTATAGTGA
ACTGATACCCTCCGGGAACTTCGATATTGACCCAAACATCGAATACCGCAGGCTCGCCGC
CGTTGTTGACTCCCGCTATATTGTAGGCAAAGGCGTCGCCCCCGGGCGGAATGACAATGG
GGGGATTAAATGGGACGAGAGTGATTACAACAGGAGATGATTGTGTTATTAATTCCACAT
TATCAATATCGCCCCCTGCATAGAAACGGAACCGCACCTCCGAGTCACAAGTCAATTCAC
CATCGTTGACAATGATAAAAGGCGTTGGGTCATCGTCCAAGAACACCACAATATCGCAGT
CAGAATTGCGAATGAGCCTTAAATGATGCCAATCGGGAACCTGAATTATGTTTGGAATTT
CAGCTATAATGGTCGCCACGCCGTCAATATACCGGTAAATGCGGGCATTGGGGTCATCGC
TGTCAGGGTCTGCAAGGTCAAGCATGTAATTGTTATCGTCATCCTGATAATTGAATTCCA
CCCCAAAATTCCCGTAGCTTTCATTATCTATGAAGAAGTCGACTTCCAGCTCAAAAAAGC
TGGCTGTGAATTCTTGAGGATAAGCTGCGGCTATGAGGTTGCTTGTGCCATAGCAGTAAT
CGCTGCCTCCGGCGCCCGGACTGATTATACCCCAATTACCCTCTACAACCGTCCATCCGT
CGGCGTTACCATCCTCGAAATCATCTCCCCAGATAGGCGGTGGCGGCGGGGGTTGTCCAG
AACGATCAATGTCTGAAATCCGCACTTCGTCGATGAACCCGTTGGAGTAGAAATCCCCAT
AGCCGGTATCGTGAAACCAGCCGATGGTGAGCTGATGAGTTGAGTTTCTGATGGAACCGA
TGCCTGCCGCGGCTGATTCCACCAATGCCCCGTCCACAAAGATTTTCAGCTCGCCGCCGC
TCGTCCAGGTCATCTGGATGTAGTACCAGGTATTCAAATCAATTACAGGGTCGGTGGTTA
TAAAAGTATGACTGCCATTATTCTGGTAGACTCCGGCATAAATCTCACCACTCGGATTAA
TTGTAAGGAGGTATGCTGGGTCTGTAGTGTAGTATTCGTAGCGGTATACGACCGGATTTT
CATCAGGATTAAATTCGATTAGCTTGATATGAGCGTCGATAGTTAGCTCATCCCAACCAT
TCCCGATCAGGTAATCGGAATTGATTTTGGCATCAGGATCGGTTATGTCGGCGCACCCAC
CATACAATCCCGCGGGGGTGAATTCCGCTCCGTCTTCCAGAGCCATATCGTACCCGTTGC
CGGAGACATCATAGGCATTATAGGTGCCGGTTGATTCATTGAAATGCCAGAGAGCTTCGG
TGAATTCGTCCGGCTCAAAAAGAATCCCGCCAGATGGAACAGGATACCGGTCAATATCCG
AAATCCGCACTTCGTCAATAGTGCCCTGGAAGAAGAAGTCCCCATACCCTTCATCGTGAA
ACCATCCTATGGTAAGCGGATCGTCACCTGCTCGAACGGTACCTTCATGCACCTGTTGAG
ATTCAGCGATCATTTCACCATTCAGGAAGATCCTCGTGGGTTCACCACTGGACCAGGTCA
TTGCAACATGATACCATTGATCCGTTTCAATAGTACCGGGCGGGGTTGTGGCACTGCTGT
ACACGCTCCCCGGATCGTTCAGGTAAACACCGCCCACTAAGCTTCCGTCTTGCAAAATTG
TCAAGTAGTAGGACGGATCGGCCACGTTGTGCCACCGATATCGCTCGACAATTGGATGCT
CAGGGCCCGTGATTTCGGTGGGGTAGATGTGAGCGTCGATAGTTAGCTCATCCCAACCAT
TCCCGATCAGGTAATCGGAATTGATTTTGGCATCGGGGTCGGTTATGTCGGCGCACCCGC
CATACAAGCCCGCGCTGGTAAATTCCGCTCCATCTTCCAGAACCATATCATACCCATTGC
CCGTTGCATCGTAGGCTGTATATGTGCCGCTCGCCTCATTGAAATGCCAGAGCGCTTCGG
TGAATTCGTCCGGCTCAAAAAGAATCCCGCCAGATGGAACAGGATACCGGTCAATATCCG
AAATCCGCACTTCGTCAATAGTGCCCTGGAAATAAGACCATCCGTATATTTCTTCCCACA
TACAACCGATTCTAAGTGGATCTGTCCCCTCTCTTATAGTTCCAGTTTCAACTTCGATCC
CCAATGCAACCGGGTTGGACATATCATCAATGAAAATTCTTACCGGTTCGCCGCTGGACC
AGGTCATTGCCACATGATACCATTGATTAGTTTCAATGATACCAGGATCGGTGATTACAC
CAGCAGACTGGGTACCTATTTCATTTAGATACACGCCAGCGTTCAATTCGCCGATTGCGG
TAATCATAAAATAGAAGGAAGCATCAGAGATATTATGGAATTCATAACGAGCAACGATTG
TATGATAATCGCAGGTAGGCTGAACGGGGCCGATTTGTGTCGGGTAAATCCAGGCATCGA
TGGTCAGGGCGTCCCAGCCGTTTCCCACCAGATGAGCGGAATTGACTTTAGCATCGTCGT
CGGTCAAATCCGCACCACCGGCAAAGAATCCTGCACCGGTGAATTCCGCTCCATCCTGTA
ACACCATATCGTACCCGTTGCTGGTTGCATCATAGGCAATATAGGTGCCGGTTGCCTCAT
TAAAGTGCCAAAGACCAGCCGTATAATCGTCCACAATGAACTCTCCCCCGAACGATTCGC
TCGCTAAACATATCAACCAGATATCCTGTCCCCCGGCTCCATAGGAGTCAGTCCATCCGG
CGAGGATATATCCCTCATCGCTGGTCTGTTGAACGCAACGGCCTAAATCATCACCGAATC
CGCCATAAGTTTCGTCCCACTCCAAAGTACCCATTGCATTCGTCTTGACCAACCAGATAT
CTTTATTTCCAGTACCATAGGACTCAGTAAAGCCTACTAATATATATCCGCCATCACTTG
TCAGCTGAACGCATGAGGCTTCATCAGCACCGCTTCCCCCGTAGGTTTGGTACCACTCCT
TATTGCCATTTTGATCCGTCTTGAATAAGCAGAAATCTTGTAAGCCGGCACCGTAAGAAT
CAGTAAAACCTGCAAGGATATATCCTCCGTCTTCAGTCTGTTGAACACTGGCACCGAATT
CACCACCGCTTCCCCCATAGGTTTGGTCCCACTCTAAAGCGCCGTCTTGATCCGTTTTGA
TCAACCATGCATCCCAGGGGAAAGGGCAGTATGGGGTAGTATAACCAGAGACTATATAAC
CCCCGTCTACGGTCTGCTGAACGCAGTTGGCAGCTTGGTAACCGCCTCCCCCGAAGACCT
GGTTCCACTCTTCGTTTCCATTTGCATCCGTCTTGATCAACCAGACATCCCAGATGACAC
CATAAGAATAGGTTCCTCCGGCAATGATATATCCCCCGTCGCTGGTCTGCTGAACGCTGT
GGCCATCATCGCCTTCGCCTCCCCCATAGGTTTGATCCCATTCCACATTGCCTTCGGCAT
CAGTTTTGATCAGCCAGGCATCATAACTACCAGCGCCAAAGGAATATGTATATCCTACAA
CGATGTATCCCCCGTCATTTGTCTGCTGAACGCAGTAGCCTCCATCATTATTATTTCCTC
CAAAGGTTTGCTCCCATTCCACATTGCCAGCGGTGTCCGTTTTAATCAACCAGACATCGG
AACCACCGGCGCTATAAGAATAAGTATAACCTGTGGTGATGAATCCGCCGTCATCGGTTT
GTTGAACATAATAGCTTCCATCATTAGTGTTTCCCCCATAGGTTTGAGTCCAAAGCGTGT
CCGGCGCCGGAGGTTGGGCATAGACGGAAAAAGACAGGATTACTGCGCCGATCAAGGTTG
TAATTAGCTTTTTCATTTCGGGTTCCCCTTATTCTTATGAATGGATTTTTTATTATTCGG
TATAGAGCTGCGAGTGCGGTCGAGGTGAAGGGATATTATCGGGATTCGTGGATTATCTCG
AAGTGGGCGATTCTTGGGATGAATTCATACCGACCCTGAATAATGTGCATAAAATGCCTG
ATTATGGGAGTCATACAACATATAATTCACACCATAAAGATATTTTGGGATAAGTATTTT
ATTAAAAGCAAAAAATATGACAAAATAATTTTATTCTTTTAAGTCTTACATAATCAAGTC
AGTATAGTTTTCGGATTCAACAAAAAGAATAGTAGCGCTTATTCAAATAACTGAAATATT
TGTTACTATTTGCATTTATAGCTAAAATGTGCCGCCAATTCCCGCGGATGATGAACGACA
ATTAAAAATCCCGCCTGACGACAATTAGAATTCCTGCAAAAATCAAACAGGAATGGCATA
CTATTCAGGTCAACAAAATAACAGGAGATCTGAATGGTAACCGACAAACAGGTAAGGATT
TTAAGGACCCGATGACCACGGCAGCGGCTTCGTGCCGGTCGACATTTCACCCGCAAAGGC
AGACGGGTGCGGAAATACAAATGCGTATTTGGCAAATTAGTTTATCCCACGACTCTATAA
AGACTCTTCGCTTCCGTCCGGCGGTCTAAGGGAATATTGACCAGCCAGCGGTTCAGAGTT
TCCAACGCAGTCTTCAGCGTGGGTAAAAAACCGTAATCCCCCTCAATTTCTATTTCACCA
GCGAAGTCGATACTATCTTTGGAAGCAATTACCCAGATTATTTCGCTGCACTCCTTTTCC
CCCGGCGGAACACTCACATTCAGATGGATACCCAAAGCGTTATCTTTACCGGAGGGGAAA
ACGAAATCTTCGCCAGCTTTAATAAAATTATTCGAATGGATTTTATTGGGAAATAACACT
ATAACTTCATTCTGTGAAGTCACATTCAACACCGTCAAATAGCAATCCTGTGTTGCCCGC
GCTTTAATTATCATCTCTTCGCCGGATTGATAAATCGAACGATTCAAATCCAATTTCACT
TTAAAAGCGGGGTCGGATTGCCCGGCTTCCCGTTCCACCAGAGCCTTCATCCGCACCTGC
AAAATTATAGAAGGAATATCCGCTGCTTCCTTCTGAACGGTCAGGGTCTTCCATTCCAGT
ATCTCCTCTTTCACCACTTTGCCGTAGGAAGCGGCGGATACCATATCTCCTTTTAGGATG
AATTCCTGCGTGAGACTACTGGTCTGCAAATTCACGCCGCACACCTGTTCCACCGCCGCC
CGGCGGGCATTTTCCAACGCTTTTTGCGCCGCGGCGGGTAAAGCATAGGAGGCTAAATCC
GCTTCGCCCCGGACTTCAATCCATATTCCGGACTGCCCCCAGCTGACTCCGCAAAGAATT
AAAAGTAAAATGGCTGATAAAATTCGCCTGGTCAAAGTTCCTCCGCTAATATTTGTACAG
TTGATAAAATATGGCAATGTCCTTATATAATTGTTTCACTATATTAAATTTGATTTTTTA
CTGAATTGAAATTTAAAAATTGGTAGGTCAGGGGCTTGTCCCCTGACAAATCATGCGGGG
GGATGAACCCCCCGCCTACCATGACAATTATATAGGAACAATACCATAATATCAGCAGCT
AATTTATTTCACCTTCACAATCACCCGTTCTTTATCGCCGGAAATCACCGCCGTCTGCGG
CCGCGTCCAGGTGCGGTTGGACCAATAAGGGAGTCCATCATTCTCATCGTTGATGTATTG
TTCCAGCTCCCCGGCAGTGATGACTCCGTCCTTATTGAAATCCGCCGCCCCCTTCAACCC
TTTTAAGAAGAAGTAAGTGAACATACCATGCTGTTTTTCCGGATACCAGTTCGACACCTG
ATTGGACAGCGAAGATTGAAACAGCAGGCAGCCGGGGGATATTTTAAAGACATCGTCAAC
TATTAGCAGAGCCGGACTGGCGCCTTTGACCAAAGTCTTTCCATCCCCGGTTTGACCGCT
GAAACAGGCTTCCACCACCACCGTCTTGCTCTTGGCTTTCAGGTTAGCGATGTCTTGGTA
AAACTCCCGCATTCGATAGGCGCTGATATCGCTGACGAAATTGGGGTCGCAGTCTTGCGG
GACAAAGAACGGTTCCCCGCTGTCGGTCTTGGGCGCGCCGTGACCGGTGTAATAGACAAA
AAGGTCGGAACTACCATCCGGCTTCAGAAATGCCGGCAGTTTATTCTTGATATAGGTCTT
CATCACCGCCGCAGTCATCAACTCCTGCGGATTATGCGGCAGGATGGCTTCCGGCGGATA
ACCCATAGTCTTCTCCAGATAAATCCGCATCAAAGCGGCGTCCTGTTTAGCGTAAGCCAC
ATCCGGCACATTAGGGTTGGCGTAATCAGAAACGGCGATGACCAGGGCTACGGCATTCTT
ATTCTTCACCGGTGAAACCGGGATATCCTTTTCGATGTCGATGGTCAAAGTAGCGACATT
GGCAAAATCTATCTTTTCCAATTCCTTGCCTTTGACTACAAATTCGGTGATAGTCCGGAC
AGGCTTATTTATTTTAAGTTTTATGGGAAAACTATTAAGTGTGTTAGTTTCATTCATCCC
AATAGTGAGATTTACTTCATTCCCCACCTTTGGATTAGTCAATACAGAAAATTCCAAATC
TTTGAAATCGCCCGAAGCGAATTCGGCAAAGGAATAGTTTTCTTTACTGCCCGGAGCAAA
GAAAACATTGGCGGGGAGATTGGCTTTGAAATTGACATTTTTCCCTTTTCCCTGCCCGCG
ATTCTGTATTCTCACTAAAATCGTCACCACTTCGCCGGGGATGATAATATTATCGCCGGA
AGCGGTGCTGATACCATAATCGATCAAGGTTAAATCAGGAAGCAATAAAGGAAAAGTCTC
AAAATTCAACTTCACCGGGTCGGGATTAAAACCGTTGCTCTCGGTTGCGGAAATGACGAA
GGAACGGTTCAGCCGTTGGATATTTTTATTCGCTTCAATATCGAAATCAACGGTTTTCGT
TTGTCCGGGTGGAATTTCACCCACAATCCTATTTTTTGAATAGGTTAAAGAAGGGTCTTC
AACCTCATTCTTTAGTTCCAGTATAACTCCAAATGCGCTCCCTTGACCGGAATTGGCGAT
TTCCACTGAAATTTTTCCCTTCTCTTCCGCATCCAAAAAACCGTTATTATTCGGCTCGGA
AAACTTCATATTTTTCAGGGTCAGAGCTGGAGGAGTGATGGCTTTTGTCGTTGTGGCAGC
TGCAGGAATCTGCGCTAATCCTTCTATGCTCCGCTGTTCTCCGAAAGGATATTGACTGCC
GGTGATGGGGTGAATTATGGTAAGATTGAAATATTCATAATTGATCAAGTCTCGCTTTAG
TTGTTTCATCCCTTTCACTTGAACGGTTTGCCAATTTTCCTTGAAAGCGCGGGCTTCGGA
ACGGGGGATTTTGATGTTTTGGGTATTATTATTGATGGTAATAGGATAGATTTCAGTATC
GGCATTATAATTACCAACTTGCTCTATCTGTAAGCTGGCTTCGGATAAGGATTGGCGGAT
TTTGTCTTGAGTCTCTTGTTCCTTTTTTTGCTCTGTTAATTGTTTTTCTTGTTCTTTTCT
TTGCTGTTCCTGCAGTCTTTGCTGATATTCAAGTTCTAATTTTGTTATATATTCTTTTTT
TAAAGAAGCTATTCTTTGTTTATATTCATCAGCAGTTTCAAATTCGGTTTTTGGATTTTC
ACCTTTGACAATAGCATAAGTAATATCCCACAGCTTCAAAGTATTATCATCACTTCCGGA
CAAGGCATAGCGCCCATCGGGGGAAAAAGCCACGGACAAGATATTAGCTCCATGTCCACT
GAAGGTGCGCAGACATTTCCCAGTTTGAATATCCCACAGCTTCAAAGTCTTATCCTCGCT
TCCTGACAGCGCATAGCGCCCATCGGGGGAAAAAGCAACAGATTCGACAGACTTACTATG
TCCGCGGAAGGCGCGGATTTCCTTGCCGCTATTAATATCCCACAGCTTCAAATTATTATC
CCAGCTTCCCGACAGCGCATAGCGCCTATCGGGGGAAAAAGCCACGGAACTGACTCTTTT
TCTATGCTCTCTGAAGGTGCGGAGGCAGTTCCCAGTTTGAATATCCCACAGCTTCAAAGT
CTTATCCCCGCTTCCCGACAGGGCATAGCGCCCATCGGGGGAAAAAGCAACGGAATTGAC
CTTACTACTATGCCCGCTGAAGGTGCGGATTTGTATTCCGCTATTAATATCCCACAGCTT
AGAAGTTTTATCATTGCTTCCCGACAGCGCATAGCCCCCATCGGGGGAAAAAGCAACGGA
AAAGACAATGTCGCTATGCCCGCTGAAGGTGCGGAGGCAGTTCCCATTTTGAATATCCCA
CAGCTTCAAAGTATTATCCCAGCTTCCCGACAGCGCATAGCGCCCATCGGCGGAAAATGC
AACGGAATTTACCCAACCACTATGCCCGCTGAAGGTGCGGAGGCAGTTA
>k141_161223
ATGACAAGATTGGGATATTTTTAGACAGACTGTTTCGCGGGAATGACATTTGGATAGTAT
TTAAATATTGTAAAATATGATTTGCGCAAGTAATTATTTCGTTCACTATAAAATCCTTCA
TAAATCTTTATTCCCTTTGCGCCCTTTGTGCTAAGTTGGAAGACCGCTGAAATTCATTCT
TCTCTTATATCACCTGAAAGGGTGAAAGCTGCTTGAAACGCTCTTTCAGCTTTTTCATTC
TCACCTATGTCAAGGTAATATAATCCTTTGGCGTATATCCTTTCGGCGAAGGCGAGGGCG
GCTCCCCGGTCATCCTTGAATTCAATCTTATTGGGAAAGCGGTAATCAGGATTTACTGAA
ATCGCAGAATCAGGGATTAATTCCACTTTAAACAGTATGCCCTCCGGCTGAAGGTATTGC
GCAAAGGGGCGGAAATCATCGCCGTATTCACAGTAAACCGGGCGAGTGGTGTGGTTAGCT
TCGATTATCCTGGCGATTACGCCGGTTTCGGAGGGGGGCAGTTGATTAAGACCGGAGACT
GCAGTTCTCTTGTTTAGCTCATTCAAGTACCAGTTTTTACTTTTACTTCCCCCTGATAAT
AATCCCGGCAGGACGATATCACAATCGTTTCGTAATCCTTCCACGACTTGGAGATATCGG
CAGATGAAGTATGAGCTGATATCATTGAACATTACGATGGAAGATAGGGGCAAGGGTTCG
ATTATATCTCGTCCTAATTTATCCGCCCAGCGGCTTTCACGCAAATTATGGCGGGGATAT
TGCACTAGGAAGAAAGGAACGATCATTATTGCAATAAGAACGATGGAAATGAATCCTTCG
ATTCGCTTGGAAATAAGCTTGATTTGCTTCCGGCGGCTCAGATATGAAGTTAAACCATTG
AAACCGGAACCGGTCCAAACAGCCAATACGAATGCAGACAACAGCAGATATCCCAAGTGA
TCGGGGTAGGGGAGTTCTTCTCGCATAAAGGCTATAGATAAGCCGAAAACAAAGAGTAAT
ATAAGAAAAGACTTTTTTCGCCATCGGACGATGCCTGCAATAGTGAATATAAGAGGTAAT
AGGGGCAGAGCTGCGCTTAACATTTTCCAATTAGTCACCATGCGGGCATAGAATTGGTCA
GAGCCTTTGAAGTTGATGGTGAAGGCGAATTCGCGGGCGGTAATCATACTCCAGAATTTA
TCGAATGTGGTCGGCTGTCCCCAATTAATGTCTGGTTTCAATGAACTTCTTATGGGTAAA
TAAAGGGATGCCGAGAATGCAAGAATTATAATGACGAAACATACTAAGATTTTTTTACGA
TTAAATATCTTCCAGGCTCCATTCCCCAAGCCCAAAATTAGAAACGGAATGAACGAAGCG
GCGGCGGAAGCTGTATGTGTGACTGCGCTCAAACCCCAGAAATATAAGCCTGCGATAAAC
AGTCTGAAGTCTTTCATCTTTTTGAAACGGAAGAATGATACTAATGATATTCCCAACAGT
AAAATATTGAATGCGTAGACTTCAGCACGCACGGACTGCATCCAAAGGTTGTTTCCAAGG
GCGAATAAAGCCGCCGCTAAATAGCCGCCGATAGTCTCTCGACCATTTTCCAATTCTCTG
AAGATGAAAAGGGTTAGGACAACTGCGCCAGCGCCTGAAAAAGCCGAAAGAATATTCATA
GATATCGCTGGCGATAAAATACCCGCTGCTATTACAACCCTTCCAAGCAGAGTGTATAAT
GGAAATCCGGGGGGGTGAGGTATTCCCAAAGACCAGGCGGCGGATATGATTTCCGCTGTG
TCCCAGAAATGGACGGCGGGACAAACGGTATTCAGATATAGCGCCAGGGTTAAGCCGCCA
AAGACCGCAAACCGCACTCTATAATCTAAAAGTATAGCCAAAGATATTTGAAATTTTGCG
AGAACCGAAAGCAGGGACGAAAGTCTCAAGTCTCAAGTCTCGTGTCGCAAGAAGAGGCAA
TGTAATTTATCCTGAAAATAGACAGTAGGATGGGTTCTCAACCCACCGTAAATACTTGGC
ACTTGATACTTGATACTTGATACTTAATTCAATCAAATAACGCCAATATATCCTTCAATT
CATTTCTAATCTGGATCAGTTTCACTTGCATATCTCCGGTTTTAAATCCCAAATCGGCTT
GACCTGCAGGTTCGGAGCTGTTGTCCCGCAGGACTTTCTTCGCTCCTTCAATAGTGAACT
TCTTTTCATGCAGTAATTTTTTCAGCAGAAGGACGATATCGATGTCTTTCTGTTGATAAA
CTCGCCTTCCCGACTTGTTTTTTTCTGGCGATAATTCATCGAATTCGCTCTCCCAGAACC
GCAGCACATAAGGCTCAAGCCCTGTCAGCCGGCCTGCCTCCCCGATGGAATAGTATTTCT
TTTCTTCGGACAAAGGCGATTGACTCTATATTCACAATTAGTAAATTTACTTCATATGCT
CATTAAAATCAAATGCAGGGGTGGTGTATATTGTGTTCACGCCACCTCTTAACCATTATG
GTTCCAGCCGACAACTTATTGAATACCTTAAGCTTGAACCTCTCGAACTCAGTGAAAGCA
CCGATCCCCAGTTTATTGCGAATCGAACGAAGTGAATCCAAAATATAGACACCATATCTC
CCTACGACAAATCCATCTTCACCATCGTCGGGATTCAGACTACAGACCGCTTCATAACCC
GCCTCCTCGGCGGATTTAAGCGTTCTTTCATCGTACCTGCTGAAAGGGAGGGAAAGATAT
TTCACTTTCACCCCCAGCTTATCTTCGATTATTTCCCGCGATAACCTAAGTTCTCGATGT
AATTTCGCCGGTGATAATCCTATCAAACAGGGATGGGTCAATGTATGACTGCCGATTTCA
ACCCCCTCCATTGTCCGAAGCTGCTGCCAGGATAAATGTCTGAACCTGCGCCACCCTAAA
TTCACTTCCCAGCGGTTCCAATCCCCGACATAGCCTGCCACCGGGAAAACGGTGAACCCA
CCACTCCCCCACTCTTTCAGCAGCGGATATGCGTAATGGTAGACTGATTCATAAGCGTCG
TCGAAGGTGATAGCGACCTTATCCTCAGCCGGCTCATTTAAATAACTTCCCAATGAACAA
GGCTTCAAATCCATACGCTTGAACAGCTCCAAATGCCTGCGAAACTGCGCTGGGGTAACC
CTAGTGACCCCAACTTCCAAGCGAGGCTCAACCTTATGATAGGCTAATACCGCTATGGTA
ATCCCTCCGGCTCAATTTCCGGTATGTCCGAATCCGCCTTCCCCTCTTTCGGTAGACAAC
AATTCGTCGGTTAGGATGAATTCAGCTCTAATAACCGGTGTGATGACCAATTGTGCTATT
CTATCTCCATTTCGGACAGTGAAAGTTCTTTTACTGAAATTAGTCAGAAGTATTTTCACT
TCACCCCGATAATCGCTGTCGATAGTGCCGGGAGAATTAATGATGCCGATACCATACTTC
ATCGACAGCCCGCTTCGAGGGCGCACCTGCGCCTCATACCCTTCCGGAACAGCGATGATG
AATCCAACGGGAATCGCTTCAGTTTCGCCGGGCGCTATACACACCGGCTCATCAAGGCAG
GCGAACAGGTCAGCGCCGGATGAGCCGGAAGTCAGATACTCCGGCAGATGGAAACACTTG
CCCTCCACCGGTTTCAATAACACCTTCAACATTTACCGCTCCCGAAACATAAAACAAATT
AGGTTCCTCGCTGTCTTGTATGCGTAGCTATTCTGTGGTGTCGACTCTCCGCAGTCTGAC
CGAGAATGCAGAAAACTGTGTCATTCCGGCTTGTCCGGAATCGTTATTGTTATCGTTTGA
GTAGGGGTTCAAATTTTTGAACCCCTATAGATAGATAAACAATTGTTTTATAGGGGGTTG
ATTAATCATACCCCTACCGTTGTAATATCTTAGTTCAATGAAAAACTGATGTAAGATAAG
AGAAACCCTCATACCGCCGTTGCGGCACAACTTAAAATGAAAATCGGGTATGAATTCCTC
CCGGCTTGTCGGGACGGGAATGACAGCCCTCTAATCCCTAAATCCTAACCCGGACGCGCC
GGAACCAAATTCGAAAATCGAAATCCGAAATAAGAAACAAATTCAAAACTAAAAATTAAA
AATTCAAAAATAA
>k141_179206
CAACAAATTCGAACACTAACCAAATGTCATACCCGCATGCTTTTACCGGGAATCCAGAAA
AAATGAATTCCAGTCAAACAGAAATGACATCTATACGCAACTATTTAATTCGTTTATTAT
AATTGTTCGTGAAGACTCCTTTTATAAAAATATCGGGGGAAGCACAGAAATCATAAATAC
TACAAGCAAACTTTAGGTGAAGGTTAGAGATGAAAGACACTTCGGATAAACTGCCTGGCA
ATGGGGGCGTTTCACTGGAAGTAGCGGAAATCGGAGAACGGTATCGACTCTTAGCTGAAC
AGTCTGCCGGTATCACAGCTATTTGTTGTGACGGGAAAATTGTCTTTATAAATTCAGCGG
GCGCTAATCTTTTGGGCGCTGAAAGTCCCGGTCAATTGATGGGCAGCAAGTTAAAAGATT
TCATTCATCCCGATAGCTGGATTAAATATCAAGAACTTGTTGAAAAGTTGAAAGCAGGCG
AATCTGTTTCCCCGGCGGAATTGAAATGTATTCGCCTTGATGGAGCTGAAACCGCTTTGG
CGGTTTCGATAGTATCTTGTAAATATGAAGGAAAATGGGCGGTGCAAATCGTCGGCAGCG
ATATTTACGAGGACCAACCGGACGAAGAGGAGATGAAGGGCGGCGAAGCAAAATACCGAA
CGCTTTTCGAACGAACGACTAATACAATATTCTTAATGCGCGATGATATTTTTGTTGAGT
GTAATCCCGCCATAGAATTGATGCTTGAGTGCAGCAATAAAGAAATAATAGGTCATTCGC
TGTTTGAATTTTCGCCTCCTCTACAGCCCGACGGCGGGGAAAGCAGACTTAAAGGATTAG
AGAAAATAAATGAGGCTTTAGCCGGTGAAGGGCAGATTTTCGAATGGGTGTTCATAAGGT
TGGATGGAAGTCTTCTTGATTGTGAAATCAATCTCAACCGCGTTTATCTCCAAAATGAAT
GGTTAATTTGGGCTATAGTCCGCGATATAAGTAAGCGAAAACGCGCAGAGAGTGATTTAA
AAGAAAGCATCTACAAATTCCAAACCCTGTTCGAAGAATCCGGAGACGCCATATATATCA
GCACCAGAGAAGGGAAATTCGTCGAAGTAAATCCGGCGATGGTGGAGATGTTAGGATATG
AACGCAGGGAATTGTTGGGGATGGCGGTTAGGGAGATATACGCACATACCGATGACCGAA
AGAAGTTCAGGGAAACAATCGAACAATTTGGCTTCGTGAGGGATTATGAGATTAAACTGA
AGCGGAAGGACCGTTCCGAAATCGATTGTCTGGTAACCGCAACATTAAGAATTGGGAATG
ACGGTTCAATTTTGGGCTATCAAGGCATTATTCGCGATATTGCCGAACGGAGGAGGATGG
AAGAAGCGCTGCGTAAATCAGAAGAATTGAACCGGGGGATAGTCGAAAACGCGCCGGTAG
GAATAATGTACTTGGACGGCGAAGGGACAGTAGTATATGAGAATTCGATGATGAAGCGTC
TGATGGGAGTTCCTGAAGGTGAAGTATCGAAGAGTTTGGGCAGGCGGCTGGAAGATATTC
CGCAGCTTGTATCCGCAGGCGGGCTGGTCTTATGGCGGCGATTTTTGGCAGGTGAAATTA
TCAGCGGTGAGGAAATCGAATATGAATCAATATATGGACAGAATAAACTGTTGAAAATTC
ACGCCGCTCCGCAGCGCAGTTCGTCTGGCGAAGTATCCGGGGCGGTAGTTATGTGCGAGG
ATATCACTGAATTTAAAGAGCTTGAACAGCAGTTCCTTCAATCTCAGAAGATGGAAGCGG
TTGGAAGGCTTGCGGGCGGCGTAGCCCACGATTTTAACAATTTGCTAACCGCAATAATCG
GCAATTGTGAATTAGCCGGATTAATGATGGCAGAAGACCATCCGCTGACTAAAAATATCG
GCGGCATCAGAAAAGCAGCCGACAGCGCCAGCATCCTCACCAGACAACTTCTAGCGTTCA
GCAGAAAACAGATAATGGAACCGAAGGTACTGAATATTAACAATATAATTGCTGATATGG
AACAACTGTTGGGAAGGGTTATCGGTGAAGATATTGAACTGATTATAAGCTTGGAACCGG
ATCTGTGGAATGTGAAAGCCGATTTGGGTCAACTGGAACAAGTGATTCTGAATTTGCTGG
TCAATGCGCGAGATGCTATGCCTGGCGGCGGTATGTTGGCTATTGAAACCCAGAATCGAG
AGTTGGACACTGAATATACCAAAATACATACAGAAGTGGCGCCCGGATTATTTGTGATGA
TGGCTATCAGTGACACCGGTTATGGGATGACAGATGAGATTAAGTCGAAAGTGTTTGACC
CGTTCTTCACTACCAAAGAGCCGGGGAAGGGCACCGGGCTGGGGCTTTCAACTGTATATG
GGATTGTGAAGCAGAGTGGGGGAAGTATATGGGTCTACAGCGAGTTGGGGAAGGGGACGA
TATTCAAAATTTATCTGCCCAAAGTGGATGGTGAAGGCGAAGTAATCGGCATCGAAGAAG
TCGACGATTCGATGCCCAAGGGGGATGAAACGGTGATGGTAGTTGAAGATGAGGAATCGG
TGCGGGAGATGACCGTTCTCATCCTAAAGGATCAGGGATATAAAGTTCTTGAAGCGAAAT
CGGGGGAAGAAGCGTATGCTTTATGTCAGAGTATGAACAGTGTGGAAATCGATTTGCTCA
TTACCGATGTGGTACTGCCTCATATGAACGGAGCGGAATTAAGCGACCTGCTTAAGAAGG
TATATCCGCAAATTAAAGTGGTCTTTATGTCGGCATATACGGAGAATTCAATTGTACTGC
GAAGAGTCTTGAAGCCGGGTATGCCTTATCTGCAGAAGCCCTTCCGGCCGTTTGAATTAA
CTCAGAAAGTACGAGCGGTGTTGGATGCCTTTGAAGGTCCCCTATAGGCTTTTAACCTGA
ATTATTCATAATAAATGTAGGTCGGCATATTAAAAGCCGACAAATTACTCAAAACATCAT
CTAAATCTCGGCGGGTTCAATTAACCCGCCCTACAATCTTGTTAAATTCCAATAGAGGAG
AACAACAGCCTACTATCCTCTAACCCCTAACCCCTAACCCCTCACCCCTAACCTCTAACC
C
>k141_186114
AAATCCTAATTCCTAAATCCTAATTCCTAAATCCTAATTCCTAAATCCTAATTCCTAAAT
CCTAATTCCTAAATCCCAAATCCTATTTTCAGAGTAAACAAGTCTTAATTGTATCAACCC
CGCCCCCAGAATATATCATATAATCCGATCAAAATGATTCCCAGTCCGAATAAAACCGCC
GCAAAACAGAATAGCCCTCCTATGAAAGGTATCAATCCCAAAAGGGATAATACCGCGATA
CCCAATAGAGCGGAAAGCAATAGGGAAGGTTCCACTGCCCCTAAAAGCTGAATTATCAAT
CTGCCCAGCAATATCCCCGCAATCACCCAAGCGAGATATAGAAATACCACATATAAAGCG
GCTATGGTCAGACCAAGGGGGATTCCAATCAAAGTGATGAAAGCGATGAGGACGATTACC
GGAATGACGATTAAGCCCAGGAAACCTATCAACAATGTCTTCCAAGGCTGGTCGGCGAAG
GTGTCGAAGTTCTCACGAAGCCTGCCGGTGAAAAATGCGATTATAATGAAAGCGGTGACG
ATGGCGGCGAGGAACATCAAGATTTTGACCCAAACGCAAAAGCCGACCGCTTTATGCTTT
TTATCCACCGCTTCAAAAGTAATTTCACCGGTAACTTGACTTCTAAATTCCGGTTCGAGG
GGTTCGGCGCTCTTATAGTTGAAGTCGCCGTCAACCTTGCCGGAAGGCTTGAAAACGATT
TCCTCCACGCACAAATCCACATCACCAGCTATTAATCCTGAAAGCTTGAATTCCTGAACT
CCGCCGATCACTTCGCCGTAAACTTCACCTTTGATTTCAAGTTCTCCGGCGCCCACATAG
AGATTCCCCCTCACGACCGCTTTAGGAGCGACAATCACTTTCCCCGCCCCCACGATGATA
TCTCCATTGACCGGACAATTTATTAGCAGCTCGGCGCAGGCGCCGCGGAAGCCGCCCTCA
ATCTTGCCGTTCAACTCGATTGTCTGAGCGAAACCCCAAAAATCGTGAGCGATTTCTCCG
GTGATGCGGATATTCTGCGCTGCCGCATACAGGTTCTGAGTCACCGTTCCATCGATGAAT
ATATGTTGAGCCGATGTTATCAAATCACCCTTGATTACCCCGGAGATATCCACCTGCCTG
CCAAAGGCATAAAGATCGCCCCGGATGTCGCGCTCTTTTTCAACTGAGACCCAATCGTCT
GTTTTGAGGAGAGCTGAATGTGCGGTTGATATTAATGTTAAAATAAATAATGAAAGAAAT
AGAGCTCTTAGTCTCATAGGTAGACTCCAGTTTTATTTAGACATTGTTAAATATAGGCAT
AATTCATAATGCTTATCCATCCTCAGGGAAATCATAATAAGATAAATTAAGAATCGGTTA
TAATCAAATTTTAACGCTGTAGTAATGCTATATTTTCTCGCTCAAAAAGTTGATATGAAA
CTTACTCAATAGGTATTCAAATCTGAAAGTCGATCCTATATCATCGAGGGCTGGCAAGCT
TCGAGTTTTACCATTTAGTATGCGCCGCTGTCTACTGATTAAGGATAATGCCCCCGAAAT
TGGTTCCGCGTTGTTTTGTATGAGTAGCGTTTTTACTCTTTGAGCCGCTGATTTCCCAGA
AAAGTTTATTCAGCATCATCTTTGTATTTCAACGGTTCCGAATCAATCTCTTACCAGGTT
ATATCTTTTTTATTCGTGTTCATTCGTGGTTAATTAGTCCGCTGTATAGCGGATTACCCG
CACGATATAGCGAAGAACACCGAAATTTTACCAAATATTGTCAAAAATTCTACAAACCGC
TTGACTATTTTATTGAAGTTATATATATTGTTATTGTAGAATCAACGATATAAATAAGTA
GACGGCGCATTTCCATAACACATAGCGCTTATTGGGCTAATTATCAGATTCTACTGTTAT
TAATGAACTAATAGTAAATATTATTCTATAATCCACTGATATGCTATGGATAAAAGGTAT
CAGCCAATCTATACAATTGGCGAGGCGGCTAAACAATTGGGGGTGGTTGTGCCCTTCCTG
AGGATTCTGGAGAAGACCAATTTGCTGTTGACCGCTCGCAGTGAATATGGCAAGCGGCTG
TATTCACAATGCGATATAGAATACATCCGGGTGCTCTTGGATTTGGGCTTGAAGCAGAAT
AAAACCATCGACGAAATCATCCGCAGTGTCGAAGGCTTGCGATGTTGGGAAATACTCGAA
TGCGAAGCCGCCGAACGATCGAATTGCCTCAAGTATTTGAATGTCAATGCAATGTGCTGG
ATGAGGGAAGATGTTATATGCGAGGGGAATCCGAAGAAATGCCGGGAATGCACCGTATAC
CGTTCACTCTATGAATTATTGCCGGAACAGTTATCTAATTAAACTCGAAGCCCGTCTTTC
ATCGATAAAGAATTTCGCCGATTAATTAACTATTATACCGATTCCCAAAAGTTTTTTCCT
ATGGTCATAATTGTGGGGACAGCTCATCGATCTGTCCAGGGC
>k141_188184
ACTCTACATTCAACAGTCTACATTCAACAATCAACACTCAACACTCAACACTCAACATTC
AAAATTCATCATTCATCATTTCAATAATACCGCCTTCTGCAATCGTGAAACCTCTCCCGC
CTCCAACCGCACGAAATACACCCCGGAACTAACCGTCCCCCCTGCGTCCCAATTCCATTC
CGCCCTTCCAACCGCCGCATTTTCCAGATGATATACTGCGGCTTCCCGCCCCAGCGCATC
ATAAATCGTCAGCGTTACCGCTCCCGAAACACTCAATTCATATACGATTTTCAATGTCGA
ATTGAACGGATTCGGATAAGGCGGAAAAAGCCTGACCGCCGCCGGAACGACGCCGCTGAA
ATCCCCCACATCGCTCACACCGAACTCCTCGAACATCATCGCCAGCGCCTCCAATTTAGT
ATTGCCGCTGGAAGTGGAATCGTTTATCCCCTCTATCCCGAACGAACAGTAGAACAAATC
GCCCAACCCGCTTTGCACCCTGACCCCCGCCATTTCATCCGGCTCATCCTCATCGTAGAC
GAAGAACGATTCCGCCCCCGGCAAAGCGTTCACCACATCCAGCGAATTCTGATTCCACGC
TCCCCCGCTGCCCGCCATCACAAAATACATCCCTTCGGTCAAAGGATTCCCCGGACTGCC
GCTTATAGTCAAATCACCCGAATGCGCCTCCAAAAAATCCACCCGCAGGATATCGCTCAA
CACCCCCGGCTGACCCGCCGCCAAATCCTCGGCGATATTCTGCCCGGTAACTATCAAGTT
CCCCCCCTGCGTCAGATAATCATCCAAATCCTCCCAATCCTCCGCCGAAAGAATATACGT
TTCCGCCGTCCCGGAGAAAGCGATAACTACATCATATTCGCTCAATTCATCGCCCAATTC
ACCCCGCTCCGACCGCTTCCAGGTCTCCCAGGAATACCCCATTTCGCTCATAGAATTCTC
ATAGTAAGAAGAAGTCCGCTCATCGTTATTCCGGTCAGCGTCGATGATAAGAACATCCCC
CCTGCCCACTTGAACTTGCAGAATTTGAGTGAATTCAAATCCATCCCCGGTAAAATGTGC
GTTCACTTCGATAATCTCAAAATCTTCCCCTCCATACTGCACCGTCAGCAAGAACGGTTC
ATCGGAATTATCCCGCACCTCCCCCTCAGACATATCGCCGATATAATGATTCGCCTGGCT
GAAATTCACCCGCGGATTATCGCTCGACAATTCCAGCGAAACATCATACGCATCCCCATA
TAATTTATGATATTGCACGAACAGCGCTCCCTCCTGATTGAAATACAGCCTGTCCCCGTC
GACCGGAATATCCGTCCACAGCGAATCCACCGAAACGAACAAATCCACCGCCTTCCGCGC
ATTCACCCGCCCGCCCCCCAGCATCCCCGCATACCCCGGATTCTGCGGGTCGATATTATC
GGCGGTTTCAGCCAGCCAATTCCCCACTTCCATACTGCTCCATTCCGGCATCAGCGCCTT
CACCAAAGCTGCCACACCCGCCGTCACCGGCGTCGACATCGATGTCCCGCTCATATTCCC
GTATCCGTCTACGATGGTGGAAAAAATCGCATCACCCGGCGCGCTGACCGTTACCCAAGT
CCCGTAACTGCTGAAATCGGCTTTGATATCCCCTTCAGCCGTCGCCGCCACCGCAATCAC
AAATTCGTATCCTGCCGGGTATTGAATCTGACTGCTGTTATCGTTCCCCGCCGCCGCTAA
TAACACCAATCCCGAATCGTTGGCGGTCGACAACGCATCCCGGAAAAACGGCACCACACC
CGGCCCCCCGAAGCTCATAGACAACGCCTCCGCTTCCATATTGATAGCGTAATAGACCGC
CTGCATCGCGCAGAGCAAATCCACATACCCCATTCCCGAAGAAGACATATAACCCGCCCG
CAAACACATTATCTGCGAATTGAACCCCGGTGAAGCCACCCCCTCCCCGTTATTAGTCGA
TGCGCAGGCGTCCCCGGCGCAATGTGTGCCGTGCCCGTTGAAATCCGAAGGGTCGTTATC
CGGCGGCCCCGGGTCTTCACCGGGCCAGACTTGACTGGAGTCTAAATCTATCCAATCCCA
TCCCCAAAAATCGTCTATATAACCGTTACCGTCGTTGTCCAGGCTGTCCACCTCCCAATC
TTCGATTATCCGGTTGCCGTTCAAATCCTCGCCCGGATTTATCCATATATTCCCCGCCAA
ATCCGGATGGGTATAGGTCACACCGCCGTCGATTATGCCCACCTGAACCGATACATCGCC
CCGGAAAATCGCCCAGGCTTCCTGATCCTCCATCGTTTCATGGTGCCATTGATTGGGCAT
CAGGAAATCATCCGGATTCAACCTGATACCATCCCATTCAACCAACGGGCACGGCCAAGC
GTCCAATATCCCACCGCACCCCTTCAAAGCGATGACCGCCTCTTCGACCGAATGAACTTC
ATCGAATTCAACCAGATACAGCCCCGGTCTGAAATCAGCCGCCGCCTGCGAAACGGCTGT
AGCGCCGATTCCCTCCAGAACCGCATCGAGCTCGCCCAGCCCGGTATGGACCAACCCTTC
TTCAGAGACCGAAGGCGCGCTTCGCAAAGCCTCCCCGAAATCGACCACCGCCCTCCCAGA
CCGCACATTTTCAAATTCAAACGCCGGTTCCATACCCAATGTCAATGACACACCGGCGAA
AAACACGGCTGTCAAAACCGAAATAAAACAACTTTTCCGATAAAACATACTTCTCCTTCA
ATATGAATATGTGCTGTCGACTCTCTGCAGTCGACAGCAACTACCTGAAATACAGGAACA
TAGCACCGAGTGTGGAGACTCGACGCCGCCCATAATAGTACCAAAATTACATTTTCGGAC
AGACTGTTTGTGGTGAAAAACACGCAATACGCATCTCGCAACTCGCAGCTTGCATCTTGC
AGCTTGCAGCTATTTCACAAACAACAACGGCTGAACCGACTTGCCGCTAGCACCGCTCAA
AACCGCGAAATATGTCCCCGAAGCCAGCCCTTCCGCTTCCCAGGTTACTTCTCCGATACC
AGCCGGAGCATACCCCTCGAACAAAGTGGCGACTTCCCTGCCGTTGACATCGTAAATAAC
TAACTTCAGCATCCCCGGAAAGGCGTTTTCATACCGCAGGGTCACGCTGGGATTGAACGG
ATTGGGAAACACATCGCTGATGTGAATCCCTTTCGGAAGCAATCCCGCCGTATCCCCCCA
TCCTACAGAACCGCCCGGGTCCACTTCGAAACCGTCCAGGGTGAAATTATTGTTCTCGTT
GAATTCATCCACCCAGTTATCCGCATCAATATCCCAGGAGAAATAGTGGAATCCTTCCGT
CGCCGTCCAGGGACCAGCGGTGGTGACATAATTCTCACCCGAAGTCACCCCGAAGATGGT
TTCAAGGTAATACTGTGCGCCATCCAAATCCATCACCACATTGAACGCTCCCGAAGCACC
CTCACCCATCGGCACCGACCAGAACAGCGGGAATAACACTTCATCGCCGCCCACCGGATT
GTCTTCGTATTCGATTGTATCGGTATCCGCCACCCAAGCGCTGTCAGCCTGAAAATCGTA
AGCGGTGGTGGGAACTACCATGAATTCCTCTTCCAGGATATTATTATCTTCATTCCCTTC
GGGGACGGTGTTATCAACATCTAATGTCCACCGTAAAGTATGTTCACCCAATATCGCCGT
CCAGGAGTTGGAAAATAACGAATAGGAAGTATTCGGTTCAGCGCCGGGGAAGACGCTGCT
GAATATTTCCGAATCGTCAATTTCCAATTTAATAGTGAACGGAGGACTGATTTCTTCACC
GTTCACCGCATCCCAATAGAATTTGAAATAGACCGTCTGCCCTTCAGCCGGGCGCAGAGT
CATCGCCTGAAAATATTCATTGAGGAAAACATTACTCTGCGCGATGAGATCTATCGGCTG
AATCCCCCCCTCGCCCATAACTACAATGTCGTCGCAGTAAGTTTCCGTCGTGCTCATCAT
GTTGAAAACATAAATTCCGAAGAATCCATAACTGCAGTAACTGTCGGTATATGGACATCC
GGAAAGTTCAACCCCATCATAGTAGACCCACAACTGGTTCGCTTCGCACTTCAGCTTCAA
TAGATGCCAACTGTCCGTAGTGGGCACGCCGCCGGGAATCTGAGCCCCCGTCCATTCGGC
GATGGTCTCCCCGAAACCGGACTCCCCTGGGAATTTCCGCAGTTGCAGCTTTTCATCCGC
ATCGAAATCGGAGCGGAAATAGTAATACTTGTTCATTCCTCCGGAGGTATCCCATCGAGC
AACAACAGCATGATAAGTGCTGGTATTGACCGTGCAATAAATCTGCGCTTCAATTTCGTA
GTCGGCAATGGATGATTCACCCTCCAATACGGTGCCTACGCCTCCGCCGGAAAGCTCATT
CCCCACGAATCCGACCCAGCTGTCCCCGGACGGATTCCCTTCCCAGTAGTCCACCTCCAT
ATTGTTCCCCCCTTCCCAAGGCGTGAACCAATTCAGGTTCATCGTCCCATCGGTGAAAAA
CTCATAATAAAGCGTATCCTGCGCCCACAATCCGCCCGCAAGGCTCATCAACAGGATACC
AAGCAAGGAAATTTTTAACAGTTTCATGACTCTTTTCCCTTAATTTAATAGATGATTTAA
TATGGTTTTAACATGAATCATTCATAAAAAATGTAGGTCGGCATATTCAATGCCGACAAT
TCATTTCAACGCCCTCTCCAATAACGGCTGGTTTGAATAACCCGCCCTACTATCTGGTTA
TAGGGTTGAATTCTGAGTTTTTTTACGAAATTGTAAAAATTAAATGTAACTATCTGCTAT
AACGATTTTCATAAAGAATTTCCGATAAAGTAGTTGTCATTCCCGCGAAATTTGTCCTCG
ACTCCGATCGGGGAGCGGAAATCCATCTTTATGAAAAACAAAGAGAACGATTCCGGACAA
GCCGGAATGACGAGTTTACGTAGATCGGAAATTCTATTTAAGCACAGGTATACATCTAAG
ATAATGAGGTGGGTGCTGTCGACTCTCCACCATCGACAGTATTATCTCATCACAAAATAA
AGCGTCGAGTGCGGATAGTCCGTCCGTGAATAGTAATATTTCGTAGTTGATGTGTAAAAT
AATTCACTGGATATAATGGATATACAGTATGTTAAAATTTCCATCATTTCCATAATTTCC
AGTGAATTCTCACCCTCTCTCCATTTTCGGAAAGACTGCATAGACTCGTCGCCACCCAGT
GACAATTACTATGGAGAAGCTATGAAAAACAATCAAATCTATCGCAAACCCGGCTGGCTT
CATAAGGTCTTATACTTCATCCTGCTCGCCCTGCCGGTTATCATCCTGTTGCAATTCGCC
ATAGGGATTACCAATGTCGTAAGAAGCGTCCGCATTTTAGCCAAGGTTCGATTATTTGAA
GAGCGGGAACGCGTCCTTGAAACTACATTATGGATATTGCATCAGCGACAATTGGCTCCG
GCGGAGAAGCTCAACCTTATGAAATTCCCCCGCGATAACACAAAAGCCGCCGCACTGTCC
CTCGAATTCCCCGAAATCACCGAGATTAACCTCCTGAAAAGGGAAGGTGAATATACCACC
ATCTTCACCGCAGCCCCTTCCGCTGAAATTCACGATGGCATCGCGAAAAAAGCTCCGATA
TTACAAGATGCCAAATCCTTGCGCCCCCCGATTTTGGCAATCCAACCTGCCAGGCGAGAG
TTGGATTGGTGGAAATCGAAGAGATTGAATATATATTTACTTTCGTTGAAAAGGACGATG
AAACTATCCTGATGGTGTCCGACCCGGAAAAACTGAAGCCCCTCCTCCCCCAAATTTTCC
GTAACGCTGAAAGCGGGATGCCCCTCTTCGCAGGATATTTCGGACAGCATCCATTGTTTG
CCGCGCAGTTGAAATTTTACGATGAATCCGGTGAAAACTTCTACACTTATGGAGACCCCC
AAGGGCGCGGCTGGGATGATATCCGGGATACACCCTTGTGGGTTATCCCCGCGCGGTTGA
CCATCCAGATTTTTCCCCGGCAGGAAGCGATGATAGATTTGGCTGAAGCGGCTGGTTCAT
GGCAATGGTCGTTTGCCGACGTATTACACTGGTGGTCGATTGTGAAATTCATCATCGCCG
TTATATTGATTTTCCTCCTGGGGCATTTTTCCCCCAGACTGCACGGCTTCAATCGAACGA
AAGAATAGACTGCTTCTGAACCGCTGATTTACACTGATTTTCTTTGATTTAACCTGAAAA
TAGGGTTTAGGGTTTAGGGTTTAGGGGGCTGTCATTCCCGCACCCTCCTGTCATTCCCGC
ATGCTTTTAGAGGGAATCCATACCTAAATTTCATTCTAAGTTGTCCCGACTGGTCGGGAT
GAAGGTTTACCGTCTTTTTATATCAAATATCAAAAAACAAATATCAAATATCTTATTCTG
TTCCC
>k141_234197
AATAATTTAAAACTTAAAATTAAAACTCAACACTTCTTCGATCTTTGCTCGAAGAAGTGT
TGCTGATTTTTTTAATTTAGCAGATTCAACTTAATAGCATGATTCCTGAGCCATCATCAT
TTCCTATAAGACTGAAGCAGCAACTTTCTCATGGATTGCCGGGAATGTCGTCACAGGCGA
AGATGGTGCCAGCCACTAGGCGAAAAGAAATACTAAACACTAAAGGGTATCTAAACGGAA
GAAAAGCCGCTGTTTTAATTTGTTTTTATCCTGATCATCATCAGAACATTCAATTGGTTT
TGATCAAACGCAATGTTTATGACGGGGTCCACAGCGGACAAATATCATTCCCGGGTGGAA
AGCATGAGCAGGAAGACACAGACCTGGTACAAACGGCCTTAAGGGAAGCGATGGAAGAAA
CCGGTATTGACAGGCATAAGGTGCAGGTCATAGGTAAGCTGAGCAGCATTTATATCCCAC
CCAGCAATTATTTCGTACAGCCTGTTCTTGGCTGGCTGAGTACCGAGCCTGAATTTGTTC
CGGAAGTTGCAGAAGTCTCGGAGATCCTGAGGATTCCTTTATCTGAGTTTTCCAATCCCG
GAAATATGCAGGAAAAAGAAATTATTCATAGAAACTCACAAAAGATGATGGTTCCCTGCT
ATTACATACAGGGACATATCATTTGGGGAGCTACGGCGATGATGCTCAGTGAGATGATAG
ACATTTTAAGTTTTGAGTTTTGAGTTTTGAATTAACTTAAAACTCAAAACTCAAAACTCA
AAACTTAAAACTAATACGACTGATACTTGGCACTTGTTACTTGGTACTTAAATCCACACT
CCGGCGATACTCCCGCCGCAATTTTTGCATCTGCCGCCGACGATATTAACCGCCCGGATA
GTGTATCCTATCCGGTCGACAACGACTTCATTGCATTGAGGGCAGTAGGTCTTTTCCGCC
TCATTGCCGGGGACATTGCCGATGTAGACATAATTGAGCCCCTCCCCACGGCAGATGTCA
TGGCATTTCCGCAAGGTCGAAACCGGCGTAGGCGATATATTCTTCACCAAATATTGCGGG
TGATAGCGGGAGAAGTGCACCGGGGTTTCAGTATCGAGGTCGGATTTTATCCACTGCGCC
ATTTCTCTTATTTCACCCGGGTCGTCATTTTTAGTGGGAATAACTAAATATACGATTTCA
GTCCACATCCCCATTTTCTTTATCAATTCGAGTATATCCAGTACCGGCTGAAGTTCGCCG
GTGACCATTTCATCGTAGAATTTCTGGGTGAACGCCTTCAAATCGACTTTGACCGCATCC
AAAACTCCGCATAAATCTATCATCGGCTGTGGGTTGATATAGCCGTTGGTAATCATTACA
GAACGCACCCCGCGCTGCCGCCCCAATTTCGCCGTGTCATACATATATTCGGTGAAGACC
ACCGGTTCGGTGTAAGTGTAAGCGATGGAAGATGAACCGTATCGTTTTGCATTGTTGACT
ATCACTTCAGGCGGAGCGTCATAGCTGGGGACTTGTCCGGGTCCGACCTGTGAAATTTCC
CAATTCTGGCAGAACTTGCAGTTCACATTGCATCCTACTGTGGCGATTGAAAATGCCATC
GTGCCCGGTAAAAAATGGAACAGCGGTTTCTTTTCGATGGGATCATTGTGCAAAGTCACC
GGATTGCCATAGACTAAGGTGTAATAAACCCCATCTCGATTGGTGCGGACTCCGCAATAA
CCCGTTTCCAAATTATCGATGACGCATTCCCGCGGGCAGAGAGTGCATTTCACGCGTTTG
AAGGGGAGTTTTTCATAGTATCGCGCCTCCACCCAGCTCGCTTCATCCTCATCGTTCCCG
GCAGCGCCTTTTGCTGTCGATAATACGCAGGCTGAGTTGCAGCCCGCCAACAGCAGGGTT
CCGCCGACTTTTTTCAGGAAGGTTCTTCTGCGCATTTTTTGTGTTCGTATCTGGTTTTAG
TAATCCTATGGGTAGGGGTTTAAGGGTTTAAAATTTTAAACCCCTACAATTATTGCAACT
TGAATACCGGCCTTACCTCGCCAACGATGACCCCGGCGTGATTTATAATCTTATGGTGAT
GTATTTTTGTTAATTTCACTATCGTCTCATCACTTAATACTCCCAATTGGCGCAATGTTT
CAATGACGGCCGGGTCTCGTCCGCGCTGGCTGCCGTCATCGAGTTTGACAGCTATGCCGA
AGCCTCTGTCGTTTTCTTTATACGCCGCCAAGTAAAATCCTTCAGCGCCGGCTTTAGCGA
TTAATTCGCCATTGGCGGCTTGCATTATTGCGGTGCAGATTCGTTCCCTTCCCGCTGCCA
TATAAGGATTTTCCACCATTGCTCGGAATATTGACTTGCAGGCTCGGCAGATATTCTCAT
CCAAGCCTTGCGGGCGCGCCAGTTTCGCCCCAGCCAGCGCGGCGTTGTATAGAGGCATCG
CATGAACGGGGACATTACATCCGTCGATGCCCAATATAATATCTCCCGGCTTCAGACCGG
ATAATTCCGCAATTGCGCTGACGATTCCCCTCTGCCAGGGGTGATCGGGATCGCTATAAT
CTTCCAAAGAGTATCCCCGAAAAACACATCCCGCCAACATAGCGGCGTGCTTAGCGCTGC
AGTTGTTGTGGAGTTGGCTGTAGGCTTCGCCCTTAGTTTTGATAGTTCTGCGGGTTTCAG
CATCCAAGGGAGGGTGAACCCCGCATTTGAGATGTTTTTCGGTCAAGCCGATTTTGCGGA
GGATAGATTCGACGGCGTCGGTATGAGTCTTTTCACCGCTGTGACTGCCGCACATCAAGG
CGATTTCGGACAGGGTGAAGCCGAATTCTTCGGCGGCGCCGCAAGTAATCAAGGGGATAA
CCTGCATTGGCTTGGCGGATGAACGGAGGAAAACCACCATTTCCGTATCACCTGCTGAAG
CTAATAGTCCCCCTCGATTATCGACCACCGCCACCGCGCCGCGATGAAAAGATTCCACCA
TTCCGCCGCGGGTAATTTCCACCAATATTGGATTGGTATCAACCATCGATCAAATCGATG
TTTTCGCGTTGATAATTCCCCAGCCCCAATTCTTCGGCGGTGACTAAATAGACAGGATAG
CGGCTGGCTTCCGACAGCGAGGGGATCCCCTTTTCAGACCTGAGGGATTCAATGATGTCC
AATCCGATTCGGTCCAAGGCGACTGGGTCAGCGCCCGCGATTAAACCTCCAAAGTTCCAT
TGCCACTGGGGCTGAGGGGGAGGCCCCCCTTCATATTGCCCCGCGATGCCGTCGATGACG
GTCAACACCGTTTTATCTTTGATGAGGGGGTGGGAATATAAATCCGCCACATAGGGGTCG
CCATTGTTATGGTGATATTTGTAAGGGTTATGGATGGCGCCGAAGAAATTTTTCAGGGAT
AGAGTTACCCCCACGATGCCGTGATCCTTCAAGACCGGGAGGTTGATGATTTTTTCGCAC
CGTTCCACAATCTTGCCGATGAAGCTGCCAATGGAACGGTGTATTATGAGTTCACGGCTG
AAGCCGCTGGAATCCACGCCATAAACTTTCACTCCCTTTAAGGAATTAAGTTGATAGCCT
CCGCGGATCAAGTCTATGTCCGCACGATCCCAAATGGTGATATTGTCTTCATTGACCCCG
ATTTTCTTTAGCCATTCCACCATTCCCCAGGCGATCTGGGTATGGGTGGACATATTCCTG
CCGGAAAGGCAGTTGACTTTGACAGCGATCTTGTCATTGGGATCGAACATTTCGCGCAAT
CCCTGGCGCGGGTCTTGAGTGTTAAAGAAAACTTGCAGCGTTTTGGTTAGAAGCTGTTCA
ATCCTTTGAGGATTCGCCTTTTCGCCCAAAGTGAACCATTCCGGCCGCCTGCACTGCGCC
ACGCGGGAATTACTGCGGCTGGTTCGCCTGGATTTTCCACCATTTTCGGATTTCTCAGAG
GATTCTCCGCAATTGGTCAAGCACAGCATAGCGCCGGCGGCGGCGAGTCCTGAAGATTTG
ATGAATTTTCGTCTGAGAATTTTTTCCATAACTTTACAATTTGCATATTTTGATTAAAAA
AGTCAATAATCGCTCGGTTTTTATAATTTTAATACTATCGAAGTTCTTGAAAACTTCACG
AAAAGGTGTCACCCTGATCGCAGTGAAGGGACTCTATATTTATTAAGTGTATAATAAACA
GGAGATTCTTTACTTCGTTCAGAATGACAATATTGTTAAGTAATGACTTTTGCAAGAGCT
TCTAT
>k141_246101
GGAACCAGCATGAGGGTTTCTCTTTTAAATTTGCTATTTCTTGTGTCTAACTGCGAAGCG
CCTTCTTCGGGGCGAAGTCCCGGACGAGGCGTAGTACCTAAATTATGATTTTCGTGTTTT
TTCTAACAAAAAATCGTTTAATATCTTGTCTTATATAGAGTTGAAAGAGTTTTGAAAGCC
TAAGGATTTGTCTAACTTTTAACTTTTAACTTTTAACTTCCATCTTGTCTGGGTTAGGGA
TTTCCAATGGAATCTCGAATCAATGGTTCAAATTGACGGCTGAATTCAGGGGGTAGTCCG
CTTTCATAGACATTGATTATTTTCTGACCGGAAGCGATGGGTTCCAGCCCTTGGTTAGCG
GCAACGGCGGAGATTGAGGAAGACGAAGTCAGCCTTTCCAATTCAGCTTGGGCTTCGGAG
ATCATCACTAATTTTTCCATCAATTCAATTTCAATTTCTCTGATTTTGCGAACGGTTTCG
TCAACTTCGATTTCTTTGCGAACTGAAACAACCACTAAGGCGGCGATGAAGATTGTCAGA
ACAACTACCTTTGCAGGAGAAAAGGGTCGTTTCTTTTTAATTAATCGGCTCAATTTACAG
CCTTTTCAGCGTTTTTCCGCCACTCTCAAGCGGGCGCTTCGAGCCCGGGGGTTGGACTCG
ATTTCCTGCGCAGAAGCCTTCAGCGGCTTAGGGGTCAGGATTTTGAAAGCCGCCTTATGT
CCACAGGCGCATACGGGAAATTCCGGCGGGCAGATGCAGTCCTGCGATTCCCGGCGGAAG
AAATCCTTGACGATTCTATCTTCCAAGGAATGATAAGTAAGTATGGCTAAGCGAGCGCCG
GGCGCTAATATCTTCGGGCTTTTTTCCAAGAAGGTCTTGATGTTTTCCAATTCATCGTTC
ACATATATTCTAAGAGCCTGGAAAGCTTTCGCCAGCGTCCTTTCCCGATGGGCCGGCGGG
GCGAATTTAGCTACAATGTCAGCCAGTTCGGTGGTAGTCCGGGGGGAAGATTCTTTAATA
GCCCGGGCGAGTTTGGTGGAATTGGTCAGTTCTCCATATTGGCGCAGGATTGAAGCCAAT
TCGTCACCGGATAGAATTTCAATCGCTTGGAAAGCTGCCGGATGTTCCCCTTTCGGATTA
AACCGCAGGTCGAGAGGCGCTTGAAAACGGTGCGAAAATCCCCTGCGCGCATCTTCCAAG
GCGAAGCTGGATACTCCCAAATCAAGCAGCGCTCCATCCAGTTTTTCCACCGCCAACGGG
GGTAGGAGTTTTTCAACTTGAGCGTAATTCGACTGGATGATGGTGATATTATGGTATTCT
TTGAGGCGGCTTGAAGCGACTTCCAGGGCATAAGGGTCAAGGTCGACGGCGATTAAACTT
CCGTTTTCATCGAGCCGTTTCAGGATTTCAATAGAGAATGTTCCGGTACTGCAAGTGCCA
TCGAAGTATACCCCATTTCGGCGGTTAATTAAAAGATCGAGCGTTTCATTTATGAGAACT
GGCCGATGAAGCACGGTATTTCCTATTAAGTTTTACCGCCCTTAGGGTTATTTTCATCTG
TAGGCGCCGGCGGGAAGCTGGGGAATCCGGGCGGCATCGCCGATGGTCCCGATGGGTTTG
GTGGATTATGTTCAGGCGGCGGCTGGGGATAATATTGCTGTTGAGGGTAGTATCCCGGAG
GATAATACGGATGATAATATCCCGGTGGATATTGAGGATGATTATGGTGCATTATCATTT
GACCAGGATGACTGCTCGGAGGAATATTGTGTGGAACGCTCATATTCGGGGATTGATAAG
GGTTCGGAGGACTCTGGTATGGCGGTTGGGGAGTTTGCATAGGATTAACGGAGGTGAATT
CAACCGCCATATTCATAAATTTTTCGTCATCTTCGCCGATGAACCGCTCTAACGCTTGGT
GATTCCAGAATTCGATGCGGGTGTTGTAGCCGATTATGGCAACTTCCTTGTTCAGCAGGG
CATATTCGATGAGTTCCTTCGGCAGTTGAATCCTTCCCTGACGGTCCAACTGCATTTCGT
GAGTGTCTTTGTAGCACCATAGTGCGAATCGCCGGTATTCGACTTGATTTGAGAAGAAGA
CATCCCAATAGCGATGAACGAACTGATGCCAGTAATTTCTAGGGTAAAGATGCAGGCATC
GTTCGGCGCCTTTTGTGATTACAAAGGTTTCATCAGCTTCGCGGGGCAGCATCCGCCTGT
ATTTGGCGGGGAGGCTGACTCTGTTCTTGGAATCGAGGGAATATTGATATTTCCCTACGA
AATATGTGGTTTCGTTTTGAGAGTACATTTTTGTGGGATAATTTGACACTATTAAACACA
ATTTGACACAACACATAAAAATGGTACAAATAATTATTTAATAAGTCAAGTAAAAAATCG
TTTTTCTTTGCAAAAATTGCGATTTTTTGCATTTTTTTTGTTGGAATATAGCTTAAGCTG
TATATTTTTATTGATTTTGCCTAAAAGGATAGTCGGATCAGCGGATAATTGATGTGTTTT
TAGGGAAGGATTGTCGTTTCAGTGGATTACCTTAAAAATAACCGGAACACAAGTCCGCGA
GCTGATTATTTTCATAATAAGTTGGGCGCTGGTCGCGAAAAAGACCATCACATGATGGTT
TCTTTTGAATAAGCGTTGTGATTTGGGAACTTAGTCCACTGATTGTCTGATTGTATTGGA
GGGATTAATTATGGCGAATGACTTTAACAGGAATATCCCGGGCAGCCCGGGCTTAAGTAT
ATATACCGGTGAGCTGAATGAAGGAACCTTAAGTTAACTCAAATGATGCACCAATGAGAA
TAATTGCACCATTTTTCATTAAATAAAACTTATTGAATAAATTATTATTGTCCCTATTGA
TATCATAATGCTGAATTATGGTATTTATCTCGGAAAAGCTATGATTAAGAATTCAATCAT
CACCGTGTATCATCGGGACAAAACGTACGAAGATTAAATCTTCGCGGCTGACGCCATATT
TGGTTTTGGTGTAAAGGCGGAGTTCCTGGATAGCAGTGCCTTCGGGGACGATTAGTCTTC
CGCCGACAGTTAGCTGGTCGATCAGAGTCTGCGGAACTTCCGGTGGGGCGGCGGTGATGA
TAATCGCATCGAAGGGTGCGTGTTCTTCCCAGCCAAGGTAGCCGTCGCCGCATTTCACTT
CAACATTAACATAGCCCATCTCCTGCAGGCGTTGAGCGGCTGACTTTGCGAGTTCGGGGA
CGATCTCGATGGAATACACTTGAGCGCATAATTCCGCCAGGACGGCGGCTTGGTAGCCGG
AGCCGGTGCCGATTTCCAGCACTTTCTCATAACCCTGCAGATTCAACGCCTGAGTCATAT
AGGCGACAATATAAGGCTGGGAAATGGTCTGCCTATAACCGATGGGCAAAGGGTAATCGC
CATATGCCGATGAGCGTCTATTCTTGGGAACGAAGAGGTGCCTGGGGACGCGGGACATCA
CTTCGAGCACACCAGGGTCGGTGATATCACGACCTTTCAGTTGGACTTCGACCATAGACT
GGCGCAGCAAGTAAAACTGCTCTTCGCTGTTCCCGCCTTTACGAGCGCACCCAGCAGTGG
AAACAAACATAATCAAGACAATATATAATATAGGTTTACGAACCATTTAATATCCAGAAT
ATTTTGGACTTGGGATAATCGGCCAATGGAACTATAACTACGAAGTATGAAAGTATGAAA
GTGTGAAAGTAATTTTCCGGATTAATTTATCGGCTTATTTTAAGCCGCCTTGATTCTAAA
TATAGTAGTAGCCATATAATTATCAAAGGATAAAATTTCAGAGATTTAACCAGAATAAGA
ATCCCCGAATTAAGTCTTGCCGAAGTATATGGAAGGTTGAAAGCCAATATTATGAACAAT
ACTGCGAAAATCAAGGCTGTCTTAAAAGCGATTCCTTCATTTCTAAAGTATCCCAACAGA
ACGATTAGATATGGGATATATAGAAAGATGAGAAGGTGTTCCATCGTCCAGGATGAAATC
ATTAGCATAGTAACTATGAAAATTCCCAACCCCAAATTCCAGTTCATACTGCAGCGACCG
GATTTTCCCCAAGTGAAAATCAAGGTCATTATAAGTACTATTACCGATGATATTTTAGTC
AAAATACCAGCGGTGAAGGGGCTGTAAATCCATCCGTTGGAAGAATCTGTGGAGGTGAAT
AATCTGCTGAAGAAACCGTTAATCGATTGATTGAAAACTTCCGGGCGAGGGACGGCTCCG
TATTTGGGGAGTTGTTGAGTGAAATAGCTTAATACTATTTCGCTCCCCGCCCCTGCCGCG
CTGATAATCAGCGTGGCGAAAAATCCGATGACGCCGAAAATCACCACCTGCCAATTTCTC
TTCCATAAAAAATAGAATAACAGAAAAGCCGGAACGATTTTGATTCCAACCGCCAGCCCC
AACAGCAATCCCGCCGCCCAATCCACCCTGCGCTTGAACAACCATAACGACCAAGCTACC
AAGAAGAGTAAAAGAATATTGACCTGCCCTTCCATTAAGGTATAAAACAGCGGGTAAAAA
TTCAAAAAGATAAATAAAACTAATACAGATTCTACACTATACAACTTTATAGAAAAATAT
TTGAATAGGAAATAGAAAGTGAATATCAAAATAACTTGATTTATCAATACCCAGATGTAA
AACGCAATTTCCCAGCGGAATCCGGTTAGAAGCCACATCATCAGATACCAGAATGGCGGG
TAATCGGGTTGATGGTGGCGTTTAGTCTGTTCGCCGCGCAGGAAGATATGGGCTTTTGCG
ACGGCTTCCTCCCTTTCGGTATCATCATGGATGTTGACCCCCATCATCATCAATTTACCG
TTGACATAATAGTTCAAGAAGTCGCCGCCTTTGTATTTCAATCCCGAATGTAGTCCGTTA
ATCAAGTAATTCCCGATTGAAAACAATACGATTGTTATCGCCAGCATAAGGACCGCTCGT
TCGTTCAGCGGGAATTTTTTATTTTTGCTGTTATCATACATTATACGCCTTTGTTAATAA
TCAAGTATCAAGTGCCAAGTATCAAGTATCCATTCAAGGGCGTTCAGTTGAACGCCCCTA
CTGCAAATTCAGCTCGATTAATTAATTCGGTTACTATGAACATGGTATTAGTAAATAATT
TAATAACAAAAACATAGGTTTAGGAGTGGGATTATGAAGCGTATATTGCCCTGGTTGATG
GTAGTATTTCTATTAGGATGCGCTGCGGAATATGAATTGATCGAAGAGGAACCTGAAGCG
GTTGGACCGGAATGGACGCCGGCTCAGGTCGATTCCATCATTCGTTATAACCGGATGTTT
TTCTTCGACTACTACAATCAGATGTCGCGGAAGAACGATTTCACCGCAGAAGGATGCGAA
AGGTCGCTGTTCTATTTCTGGAATTATATCGATTTCGATGCTGAGCGGAAGTACAACGAT
TTCCCTCAGGCGGCGCGGTGTTATATAGAATGGGGGAAGTTCATTCCTGAAAAATCGGAC
AGCTCTCGTATGGTCTTTGAGATGGGGGTGGAACTATTTCCCGACAGCGATTATCTCCAC
AACGCTTTGGGAATCATTTACAAGAACCGGAACGATTTGGCGACTGCGGAGGAACATTTC
CTCGCCGCATCCGAAATCGATCCTACCAAAACGGATTATTTGATTCCGCTGACTGAAATA
TATCAGCTTGAAATGGAATGGGACAAGGCGCGGGAAACCTGCGAAAAGGTGCTGAAAATC
GACCCCAATAACACTGTAATTCGCGACCGGCGGGAGACTATTTTACGGGATCATTTCAGT
ACGGAGGAATATATCGCGGCGTTGAAGGAGAAGATTGAACTTGAGCCGGACAATTTGGAT
AATTGGCTGAACCTGGCTCAGCAGCATATGAACCTGGGGAATAATCAAGAAGCCAAGAAA
GCGGTCGATGAGACGCTGAAAAGGGACCCGAACCTGATTGCGGCATTGACTTTATTGGGC
GCTGTCAAGCAGAATTTGCAGGATTATTCCGGGGCAATCGAATCATATAAGAAGATTCTC
GACGCTATGCCGAACGATGTGATTGTCCTGCTGGATATAGCCAGCTGCTATAAGAACCTG
CAGAAGTATTCCAGCGCTCGCACATACATTATGAAGGCGCTGAACGCGGAGCCGGGGAAT
GGAACCGCTTACTTCAAGTTAGGCGAAGTATATGAAGCGGCGGCGGATTTGGCTTCTCGA
GGCAAGCAGGCGACTTATTCAGATAAGCTGACCTTCACCATCGCTTACGGGCTGTTTGTA
AAGGCGGCGAATTCGGATGATTATACGGCGAGAGACAACGCTTCGCGAAAGGTGAAGTAT
CTGGATAATAATTTGATTCTACCGCAGAAGTCCGATTGGTTTATGCATCAGGATGAATTT
GTTCCTACGGGGGACGCCTATAAATGGATAAAGGCGAATTGGGATGAGGTGAAGTATCCC
AAGAAGTATTTGAAGAGGTATTCCGGGTGATTAAATGAATGATGAAGGCTGGGCTGTGAG
TTAAAGCGTCAACTGTAGAGGGTTGACGCTGCGCTTTTACATTCGTGTTTTATTCGTGTT
CCTTCGTGGTTAATTATTTGTGTGTATTTGATTTATAATGAAGTTTAGAATTGCAATAGC
GGCGGATCATGCGGGTTTCAGAATCAAAGAAGCGGTGAAGAAGCATTTGACCGATGCGGG
TTACGAAGCCCAGGATTTTGGGACGCATTCCGTTGAAATGATGGATTATCCTGATGCTGC
TCATCCGGCAGTCAGGGCTATCTTGAAGGGGGAATGCGACAGGGGGATTTTGATTTGCGG
GACCGGTCTGGGGATGCAGTTGGTGGCGAATCATTACGCTGGGATCAGAGCGACTTTGTG
CTGGAACACGGAAATGGCGGAATTGGCGCGGCGGCATAATGACGCTAATGTTCTGACTAT
GCCGGGGCGGTTCATCGATGCGGACAGCGCGATAGCGATTACTGATATGTGGTTAAAAGC
GCCTTTCGACGGGGGCAGGCACGCTCGGAGGGTGGGGAAGATAGAAAGAGATATTTGATA
TTTGATATTTGATATTTGATATACTAATATAAGCGGTGGGTTAGTAACACTGAATTCCAC
>k141_246201
ACGGTAGGGACAGAACATTGTTCTGTCCCTACAATAAGTGTGCCGAGTATGTTTATTCCC
GGTGTCGACTACCTAACTGCAAAGCCCCCTCTTCCGGGCAGAGTCCCGGACGAGGCGTAA
ATACTTACACATTCACTCTAAGAGTCCAACGCTTACTGACAACAAACCACCGATTCTACA
ACGAACTTCCTTCTTTTTCCGGGTTGTTGGAAAAAAGAAATTTGAGAATCATTAATATTT
TTGTCCAAAACGCATGTCTCACCGGCGTGGTGCGGAAGAATCTAATGACCCTGTTGGGAT
CGAAGTAAAACTTCCTCACCGCCCTGCCTCTGATTTTGTTTATTCGTTCAGTCGAAACCT
TGGATATATTGTGGGTCACATGATAGTAATGATCCTGCGGGTGTACGTCCAATTTATAAC
CCGCCTTTTTAGCCTGTTCGAACAGTTCGGTTTTCGGGAAAGGTTGGACTACAAAGAACG
CAGCTGTGTGCAGTTTGGACTTCAGCGCGAAATTTACAGTCATATTCATCTGTTCTTCCG
TCTCATCCAAGAACCCCAGCATGAAAAACCCTCCGGTGGAAATCCCTTTTTTGGAGGTGT
AATCGATTATATTCTTCGCCTTCTTTAAGTTCAAACGCTTCTTTATCGCTTTTTGAATCG
CCGGTTCCCCGGTTTCGATAGCATAAACAATTCGATAACAACCCGCTTCCTTCAGCTTAT
CCACCAATTCCTCGTCCATCTGGTCGACACGCAAACCGTTTGGAAAGGCGATTCCAATAT
TCAATTTCTCCTCCACAATCCGGTCGCATATTTTCTTGGCTCGCTCGCGGTCGAGGTTGA
AAATATCATCGATTATATCTATATCTTCCACATTATTCGCCCGCTTGAGATAGCTGATTT
CTTCAATCACGCTTTCCACCGACCGTTTCCTCAGCATTTTCCCAAATACATTATGACAAT
AGGTGCACTGATAAGGACAGCCCCGGGTAGTGATCAACGGCGCCGACCGGGAAGACTTCT
GGTGCGGATTCATCGAAGAACGCTTCAGCTTGTTGTTGAAATAAAAATCCAAATCTATCA
TATCCCAAGCGGGCATGGGGATGATATCTAAATCGGCGATGAAATCCGGGAAGCCGAAAC
ACCGGACTTCACCGTTTTGTTTGTAGGCTAATCCCTTTATTTCGGGATACTTTTCACCCG
CTTCCAGGCTTTCCACCAGACTTTGTAAAGTTAGCTCCCCCTCACCCAAAACCGCATAGT
CGATATTCGGATCCGAAGCCGTATTTTCCCAATCACTGGTGGGGAGAGGTCCCCCTATCA
CCACCGGAACTTGGGGATAAAGTGATTTAGCCATAGAGGCTAAATTATGAGCTTCCTGCC
GCTCAAGGGAAAAGGCGGTTATACCAATTAAGTCCGGTCTCTCTTCCTGGAGTAAGGGTT
TTATCTGCTCCGCGTCTAATAGCTTCGCCCGCCCGTCGATTATATTTATCTGGTGATTCC
CAAGCGCTCGCAAATAAGCGCTCAACGACAGAAAAGCCATCGGAGGCGCCGCCGATTGCA
CCGTCGAATGAGGTCGAATAAATGTGATTTTCATTTTGCCCCTGAATATGAATTTTCACA
TTCCTCAAGAATAAGACGCCAATCTAAAGAACCGAAACAATTATTGAGAAATAACATTTA
TAGAAACAATATTGAGTTAATCCTTGTGACGGGTTCTCACCAAGCCCAATTCCTCATCAA
ACTTGGTAATTGATACTTGGTACTTGATACTTAAAATGATCAATATGAGAAAAATAGACA
ATTGAATTATTATTTATCATACTCAAACAGCGATACCATAATCAATATATACAGTTTCAT
GAAAAACCGGTGATGCCAGGGTGATGTGCGTATGTATCCCCAGATACGCTTCGGGTTCAA
ATAGAACTTGCGCAGAGCGTAACGCCTCATCTTCACCAGCTTATCGCTGGGAATGTTGGA
CACATTCGCCGATACTTTCTGATAATGCTCGTATTGAGCGGTCATATCATAACCCATATC
GCGAGCCATATCATAAATCTCCGTGCCGGGAAACGGGGTCAAGACGAAGAAAGTGGCGGT
ATGCAGTTTCGATTCCAGGGCGAAATTGATGGTCTGCCAGCCTTCTTCTTCGGTTTCAGT
GGGGAAACCCAGCATAAAGAAACCGCCTAATGAAAATCCCCGCTTCGCGGCTAATTCGAT
ATTGCGATTAGCGGTTTCCAGCTTCACATGTTTCTTGATGAGTTTCTGTATCCTCGGCGA
CCCCGATTCGATGGCGAAAACCAGCCGGTAAGCCCCGCCTTCCTTCAGTAAATCCAGAAA
TTCTTCATCCATCCGGTCGGACCTGAGTCCATTTGGGAAACTGAATTTGAAATTGAATTT
TTCATCGATTATGCGGCGGAAAATGGTCTTGGCGCGCTTCAAATCCAAATTGAAAATATC
ATCGTGGATTTCAATCTCTTCGATATTGTATTTATCCTTCAGCATCCTCATTTCGGCGAT
GATATTTTCAATCGACCGATACCTTAACTTCTTTCCGAAAAGATTATGGCAGTATGCGCA
GTGGTAGGGGCATCCTCGGGTGGTGAAAATCTGCACCACTCGCTTTTTCATCTGATGCTG
GTTCATTGTCCGGCGCTTGCGCTTGTTGATAGTGAAATAGCTTTCCAAATCTATCATATC
CCAAGCGGGGAAAGGAATTTCATCGAGGTCGTCAATATATTCCACTGGATTGGTGCGCAC
GATTTCACCATTGCGGCGGAATGCTATTTCGTGAATATTATCCAATTCGCCGCCGTTTTC
CAGCGCGTCGAATACCTCCAAACCGGATTTTTCGCCTTCGCAAATCACCGCCACATCGAT
ATTGGCATCCGCCATCGCATCGTCTATCTGTGAAGTGGGATACGGTCCCCCCATTACCAC
CGGCGCATCGGGGAAAATCTCCTTCGCCATCGCCGCCACCTGATGTGCTTCCTTATTTTC
CATAGAAAAGCTGGTGATGCCGATTGCATCGGGTTTATAACTTCTTATCTTGGCGGCTAT
TTCTTCCGGCTTGCTTTCCAAGTTCCTCCCGTCGAATATCTCGACATTATGATTTCCATA
TTCCCGAATATAGGAAGAGAGGTACATTAAACCCAAAGGCGGCGCCGCCGAAGGAACTTC
ACTGTTCGGGCGTATTAACAGGATTTTCATTTGTTTAACTAAGACTATTCAGTTGGAGAT
TGACCATCTTTCGGAGGTTTTATTTTTTTTCCTTCCGTTATTATTTGACCTCTTGTGGGT
GGAACAATTTTTTCAGGAGATGGCTTATTAATTTTCTTAGTATCAGCAACTTTGTCATTT
TGCTCAGCCATGATGTCCTCGAATTTAATTTATTAAAGGGATAGAGAAAGTATATATAGT
TAATGTAACTAAAGTAATCAAAGATATGATGCCAATAACCGAGATAATACTGGCCCATTT
AAGACAAACTACAAGCTTTTTGTTATTTGAAATGAACTCGGTAATCTTGTCCCAAATACT
TATAATTTGACCTGATTGATATAGTTGAACAGGCTCTCCAACTTCAGATGGAACAAAGGT
AATATCTTCAGAATCAAACCAATGATATGAATGAATGAAAGAAACCCAAAAGTATATAAA
TAAAGATATTGTAAATAATAAAATTGAAAAAATAAAAGATATTAATGACTCTGTTTATTT
ACTGTGTTTTTTCTATTTTTTGAAATATTATCGATTTGTATGTATAGTTA
>k141_290532
CTTGTCCGGAATCGGCTCGATTTTTAAATTCTAAATTTCAAATATTTACTGTTCCCTATC
GCAGAAAAATGTCATTCCCTCGTAGAGTATAGATTCCCGCTGAAAACATACAGGAATGAC
AGTCTGCTAACCCCTAAATCCTGTTTCTTAGTAACTGTAATATTATCAATTTACTGAATA
GACCGGATAACCGATTTATATATAGCAAACCGCTTATTCAATACAATGCTTCCAATATAT
TCCATACTGTTAGTCCTCACTGTGGTGGGAATTCTGGCTTTTTGGGCTTTCCGCTATCCC
AACATTTTCCTTTACCTATTCCTGCTGGGTTTGCCTTTTGACCATTTCACAATTCATGTA
GGCGTTCTGAATGTTTCAATATCCGATATTGCCCTGGTGCTGCTGCTCTTGGCGTGGTTG
TTTGAACTCTTCTTCAAAGGTAAAATAATGATCCGCTTTCCGGGACAAATTTATCTGGCG
CTTATGCTGTTGGTATTTGTTATCGGCGCGACTATGTTGTATACCGAACCCCCAAAATGC
TACTTAGTAAGTTTTAGTTTCAGCGTGAAAGTCTTCGCCTACATTTTACTGCTTCAATTA
ATTACAGATGAAAAACAGTATATCAGACTGATAATCATAATATTAATAGGAGCCTTGTTG
TCCACCTTCTTGGCGCTCTACCAGCAATATGCCTTTGTGACCGGCGGTCTCGCCAAGCTA
AAGACCGTGATGCCTGAAGGAGCTCGAGCCGGCCTCAACACTAACCTGCCCCTCGGTCTA
TTCCGCCCCCCTGCCGGTATGAACCGCGAAGCAGCCTATGGTATATATTTGTCATTCACA
ATCTCGATTTTGTTAAGTATGTATTTCTTTCGCCTCTCCAGGAAAATAAAAATAGTGTCG
TTCCTTCCACTGATACTCTTCTCCGTAATTCTGATTATGAACGACACCAGGGCTGTTTTC
ATCGGTATATTACTCGCGTTAATCGTCACAACCCTCCTTTCCAATACCCACGCTCGCTAT
GCTATAGTGATTATAATATGTTTATTCCCCCTTGTAGTGTCGCCGCTGTATGATTTCCTC
TTCCACCATCGTGAAGCATCTCTGATTAGCAGGCGGGAGGTTATTATCCCAGTATTCGAA
TATGTCTTCAAACACCCTTTCGGAGGTGGAATTCGACACTTCATTAAAACAAGTGAACTG
GGCATCGGCGCTCACAGCAGTTTCCTCCAGCTTATGACCTATGGCGGTATTGGAGCTCTA
TCAATCTATCTGTTTATATTAATTTCGGTAATTGTCAGAGTGAATAGCAGTTTCAGGTCT
ATTTGGAAAGTGAGGTGGAGTGGCTCCTATCGTTATGCGCTGTTTTGTATGCTGTTCGCT
GCCTTTATTTGTACTATTGTCCAATCCGAATTGATTCACCCACGCGCGACCAATAAAGAC
CATTGGGTCTTCCTCGCCATATTCTACCTGTCACCCTTAATTATCCAAGGCGCAAAACGA
GAAGAAAAGGAATACTTCCAGCAAGAGGAAACAGAGGTGGAGAGTAAAAAAAGCCGACGA
TTATCACAGCCGGCGATTCCCGCTGCGCAAAAAAGTGAAGCCATTACTTGAAGTAAAATC
TATACACATCAGACTAAACCCTCATGCGCCGGCGGCGCACCCTGAAGCATGAAAATAATG
CCTCAGTCCGGTAGTGTTATCATTTTAAATTATACATTTTACATTTTACATCTTCTGTCC
CTTTTTCAATCCAAAGCAAATCCTAAAGCCGCTTCAGCGTGCAATAAGGTAGTGTCAAAC
AAGACGAGCGGAGTGTCTTCTGCCTTGACCAGCAGTGGTATTTCGGTGCATCCGAGGATG
ACGCCCTGCGCCCCTCTTTCAGCCATTTCAAGTATCACTTTAAGAAAGCCCCGGTGGGAT
TCCTCCCGGATTTCCCCCTTTATCAGCTCATCGTAAATCACCCGGTTGACGAAATCCCTA
CCGGATTCATCTGGGATGACCACCGTTATCCCCTTTTTCGACAGCGCTTTCGGATACAGG
TCTTCCGCTTCCATAGTGTAACGGGTACCCAGCAGCCCCACCGTATTCAACCCCTTTTTG
AGAATTGCATCCCCGACCACTTCCAGCAGGTTGATCATAGGGACATTCACCGAAGCCTGC
ACCTGATCGAAGACGATGTGCATTGTATTGGTGGCGATGATGATGAAATCCGTCCCGGCG
GATTCCAGCCGTTTTGCCGCAGTCGATAATCCTTCGGCGATTAAATCCCATCGCCCCTGG
GCAGGCCATTCGATATACTGTTCAAAGCTGACGCTGTAAATGATGATTTCCGGGTAAGCG
TGATCGCCGAATCGCTGAGTGTAGGTGCGGACGATATATTGGTAGTATTCGATGGTCGAT
TCCGGGCTCATCCCCCCGATTATACCGATGGTCTTGGGCACGATATTTTAATTTCTCGCT
GTTTCAGGTAATTACCTTTGATTCCATTATGAGGTCCTATCTCGTCATTCCGGCTTGTCC
AGAATCGGTAACTTGAATTTCAGCTAATAGATTTTTAATAAACCGGGAAAAACCTAACCC
GGACAAGCCGGAATGACGAGATAGGACCTCATAATGGAATCAAAGGTAATTACCTGAAAC
AGCGAGAAATTAAAATATCGTGCCCAAGACCA
>k141_299096
AATAATCGGCTCGCGGACTTGCGTTCCGGCTATTTTCAGGTTTGAAAAGCGTTTATTTCA
TTCCAATATACTCAATTGAAAGGGTATGGTTATGTTTTCTTCACCCGAGGAAGCTTTAAA
ATACACGGTCGATCAGAAGGTGAAGATGGTCGATTTAAGGTTCGTGGATTTAGTCGGCAG
GTGGCATCATGTTACACTGCCGGTTTCTAATTTTTCGGAAGACACTTTCAAAAATGGAGT
GGCCTTCGACTCGTCCAGCATTCCGGGATTCAAATCAATATCATCGGATGATATGGTTTT
AATGCCTGATTCGATAACCGGGCGGATCGACTCTTTTTGGTCTGAAAAGACTATGGCGTT
CATTTGCGATGTGCACGAAGCCATTAGTCTTAAACCATTTACGCACGACCCTCGCAGCGT
TTTAAAGAAAGCCGAGGCGTATTTAGCTAAGCTGGGAATAGCGGATGGGTGCAGGTTCAG
TCCTGAATTCGAGTTTTATATATTCGACCAGGTGAAATTCATCAATTCCGCCAATCAGGC
TTCGTATTCGATCGCTGCCGAGGAGATGAATTGGCGTTTTAATGATGGGGATGAGGCCGG
TTCGGGATTCAGAATTCAACATCAGACCGGATACCATGCAATGCCGCCCCGGGACAGGTT
ATTTGAAATCAGAACGCAAATTGTGAGTCTGATGATTGAAAACGGTATAGAAGTGAAATA
TCATCATCATGAGGTGGGGTCCGCCGGGCAAGTTGAAATAGAAGTGCTGTTCTCTGAACC
CCTGGAAGCGGCGGATAACGGAATGCTGGTTAAATATATCGCCCAGATGACCGCCCAGCG
GAATGGAAAAACGGTGACTTTTATGCCCAAGCCGCTTAACAACCACGCCGGTAGCGGAAT
GCATTTCCACCAGTTCTTGCACAAGGGCGGAAAATCGCTGTTCTACCAGAAGGGTGAGTA
TTCCAATCTGTCATCATTAGCGATTAACTATATCGGTGGACTTTTACACCATACGCCGGC
GGTGATGGCTTTCACCAATCCCTCTACCAACTCCTACAAGCGGTTGGTGCCCGGTTTTGA
AGCGCCGACCAAGATATTTTTCGGACTCGCAAACCGCAGCGCCGCTATTCGGATTCCCAA
TTATGACGACAACGAATATTTGAAGCGAATGGAATTCAGACCCGGCGACGGCGCGGGAAA
CATCTATCTGATGATAGCGGCGCAGCTCATCGCCGGACTGGACGGCATAGTCAAAAAAAT
TAACCCCACCGATTATAATTACGGTCCCATAGATGAAAATGTAACTAAGCTCCTTCAAGC
GGAACAGGATAAGATAAAATCGGTGCCCAAGAGCCCGGAAGAAGCTTTGGAAGCGCTGGA
TAAAGACCGGGAGTTCCTGACTTCCACCGGAGTATTCACCGACGATTTGATTGACACCTG
GATAGACTATAAGTTAGAAAAGGAATACAAACAGATGCGGGACAAGCCTCATCCGTTTGA
ATTTGAGCTGTATTTTGATTTGTAGGCGAAAACCGTGAACCGAAAACAGGATAGTATTAT
CTTGATGAAAATAAAATGCACAAATAGAGGTTCATCATTATGAAAATCGTTGAATGCGTG
CCCAATATTTCCGAAGGGCAGAATCCCGATATTTATAACACGGTGGCTCAAGCGTGCGAA
TCGGCGGCGGGAGTGAAGCTGTTGGATGTGGACCCCGGGGCGGCGACCAACCGAACGGTC
ATCACTTTCGCCGGACCGCCGGAGACCATCGCTGACGGCGCATTCGCATTAATCGCCAAA
GCCAAAGAATTGATCGATATGCGCACACAAAAGGGAGAACATCCCCGAATGGGAGCGACC
GATGTGTGTCCGTTTGTGCCGGTGGGGGGGGTAACGATGGACGATTGCGTGGAAATCGCC
AAACAATTGGCGAAGCGGGTTGGGGAAGAATTGGGCGTGTGGGTCTACCTCTATGAATAT
GCCGCTTCCAAGCCGGAATGGCAAAATCTGGCGAACGCCCGGAAGGGGGAATACGAAGGA
CTCGCTGATAGAATTGGCAAACCGGAATGGAAGCCGGATTTCGGCCCGGAAGAATTGGAC
CCTAAATTCGGGGCGGTGGCTATCGGAGCGCGGAAGTTCCTGGTGGCGTATAATATAAAT
CTGAATTCTACCAACCGAAAGATGGCGCGGGATATCGCTTTCAATATCCGAGAAAAGGGG
CGTTCCAAGCGGGAGTATTATCCCGATGGAGAAATAGTAAGGAATCCCGCTGGAAAGCCG
GTGAAAGTCCCAGGGATGTTCCAACACTGCAAGGCGGGCGCTTGGATTATCCCCGAATAC
AACCGCGCGCAGATTACTATGAACTTGACCGATATGGAAGTAACTCCGGTGCATTCGGTA
TTCGACGAAGTCGCCAAACAGGCGGCGGAACGGGGAATGCGGGTTACCGGCAGTGAAATC
GTCGGCTTGGTGCCCTTGCAGTCAATATTGGATGCGGGACGGCACTACCTTCAAAAACAG
GAACTTTCCAGCGCGGTGTGTGAAGCTGAATTGGTGAGGACGGCTGTCTTATCGCTGGGA
TTGAACGATGTGTCGGAATTTGTCTCAGACGAAAAAATCGTGGAATACCGATTAAAGCGG
AAAGAAAGTCTGGGCAAGATGTCTTTGGAAGAATTCGCGGATACTTTAGCTTCGGACGCC
CCGGCTCCTGGCGGGGGTTCCACCGCGGCTTTATGCGGAGTTTTAGCATCAGCGCTGGCG
GCGATGGTGACTAATTTGACTCACGGTAAAAACGAATATAAGGAACATTGGGATGAGATG
GAGGAAGTGGGAGTCGCCGGGCAGCGCTTGAAGGAATGGTATATCGCCGCCATCGACCGG
GACACCGACGCTTTCAATGCGGTGATGGATGCGATGCGGATGCCGAAGAATACCGATGCG
CAGAAAGCCGCGCAGTCGGAAGCGATGGAGAAGGTCAATCAGCACGCCGCTTCGGTACCA
CTGGAAATGCTGGAAAAAGCGCTGGAAGTTACCCCATTATTGCTTTCCGCGGCGGAACGG
GGGAATGTGAACAGCGTTTCCGATGCGGGGGTGGGGGCACACTGTCTGCTGGCTTGCGCG
GAAGGGGCGGCGCTGAATGTGATTATCAATATGCTGAATATCAATGATGATGATTTCAAG
GATGATTGCCGGAAGCGGGTGGAGGAGGCGCTGACGAATATACGGAAGGAATGTAAAGAG
GTGATTGAAGTTGTTAGAGGAAAGTTGTAGATTGGTAAAGCGGTGAATTTGTAAACTGGC
GGATTTTTAGGAGTGGGTATTGTGCTACTCCTTAAATTGTAGGGGTTCGATATTTTGAAC
CCCTTTGTTATGATGAATATTGAATATTACCTTTCCGGCGGGGTGAAGAGGGCTTTGAAT
ATATGCCCCGCGATTTGAGGATTTTCCCGAAGCCTTCGGGTGGAATAGGCGTACCACTGC
TCTCCGAAGGGAACATAAACCCGAAGCTTATGTCCAGCCTCGACGATTATCTTGCGCAAT
TCTGGCTGGACGCCGAGCAGCATCTGGAATTCGTAGCGGGTCTTAGGGAGATTCAACTTG
TGAATAACCTTCAAAGCCGCCCAGACCAGCAGTTCATCGTGAGTGGCTATGCCGACATAA
GCGCCGCGTTTGAAGGCTTCCTCCAGCAGCAGTTCGAAATTCAATTGAATTATCCGGCGG
TCTTTCCAGGCGATTTTGCGGGGTTCGATATAGATGCCTTTGCAGAGGCGGAAATTGAGG
TTGTCGACTTTTTCCGATAATTCGCGGATATCGTTCAATGTTCTTCGAAGATACGCTTGA
AGCGCCACTCCAACATTGTCGAATTTTTTACGCAGGTCAGCATAAAGTTTTAAAGTGGCG
TCGGTAGTGGCGGCGTCTTCAATATCGATGCGGACGAAGTTGCCTCGCAATGCGGCGCTT
TCGAGCAGGCGGGTATGGTTCGACAGGCAGGCGTCATAATCGAGCATCAAGCCCAATTGG
GTCGGTTTGACCGAAATGTTGGCTTCGAGGTTCTCCTTTTCTATAGTCTCCAATACTTCA
AGATATTGATTGACCGGAGTTTCAGCTTCTTCCAATTTATTTATAGACTCACCTAAAACA
TCAATCGTAGCGCACATTCCTAAACCGTTCAATCGTTTAACTTCCTCTATCACATCTATC
AGGCGGCTGCCGGCGATATAACGGCGGGAGAAGTATCCCACCAGCGGTTTCGGCACCAGG
GGTAGAAAGGTAACTATCAGTTTGTTGAATATACTCAAATCGCTGTCCTTTTGTATATAT
AATAAGCGACATTAATTGTTGTCCCAATCTTGTAAGCGCTGGGTTTCCCAGCCAAGAATC
CAAGCACAATCTCTCTGGGGCGAGGAAACCTAGCCCTAACAAAAATGG
>k141_300685
AACTCAAAACTAATGCGACTGATACTTGGCACTTGATACTTCTTCGAACACCTACCACTG
ATGCAATTCCCTTATCTTCCCCACAACATTCTTCATAAATGCGCGGAACTTGTCCGAAAC
CATCCCCGCCACTATCTGGACTTCACGGTGAGTCAACGGATTCGGTGAAATGCCGGTTGC
CATATTGGTCAAGCAGGAGACCGTCAGCACCTTCAGCCCCAGCCTCTTCGCCATTATGAT
TTCCGGGATGGTGGACATACTCGCCGCATCGGCGCCGGCGTAGCTTAACATCTGCACTTC
CGCCGGAGTTTCGTAAGTAGGTCCGGCGGTCATACCCAAAATCCCGCGATGTAAAGTCAC
CCCTTCTTCCAACGCTGCCTCCAGCGCCGCGGTAACATAAAGCGGATACGCTATCGAATC
AAAACTAAGCGCACCGCCCCTAACTTCTGCGGAAACAGTTCCTAATAAAGGATTCATATA
TGATAAATTGACCGTATCATCGATTAACATCAAGTCCCCGGGCTTAAAATCGTCCCTGAC
AGCGCCGGCGGCGTTGGTCAACAGTACCGACTGCAGTCCCAGGAAACTGCTGATTATCAC
CGGCGCACAGACCATCAAGGGACTATGCCCTTCATAGTAATGCACCCTGCCTTGAAAGAC
CAAAACCTTCAGCCCGGAAAGCGTCCCCATCACAATTCGACCGTAATGCCCTTCAACCGA
AGATGACGGATATCCGGGGATTTCATCGGTGTCGATTATGACCGCATCTTCGACTTCATC
AGCCAATCCACCCAGCCCGGTTCCGAGTACCAGCGACAGCTTCATACCGTAAAAACCGGC
GTCTTTCAGGAAACCCGCCGCTTCCTTCAGCTTCTCCCAATCTTCTGTGGCTTCCGTCCT
TAACATAACTTTTTCGGTTATCCAGTCTATTCAGCCTGTTAAAATTCTACTCACCCTAAA
AGCTGTCATTCCCGTTCACCAGCCGGCGGAAAGCATGTCAGGAATTGATTCCGGACAAGC
CGGAATGACATTTAATGGGAGCGGTGATTTGATTTTGCTGAGTTAAATTTATAACCGATA
AAACTATTTAATTCAGTCCTCACACAAACCCCAATTACCCAATATCCTAATATCCCAATA
TCCTAATATCCCAGTATCCCAATCACCCAATAAGAATCCCCGCAATGGTCGCCGTCATCC
AGGAAGCGAGCGCCCCTCCAATCATCGCCTTCAAGCCCAATTTCGCCAGGTCAGTCTTTC
GGTCGGGAGCTATCGCTCCGATACCGCCGATTTGAATGGCGATGGAACTGAAATTGGCGA
ACCCGCACAGCGCATAGGTGCTGATGGTGAAAGCGCGCGGCGACAATTCCCCCTTAAGCG
CGGTCAAATCCAAATACGCCACGAATTCATTGATGGAAACTTTGGTCCCCAAAAGCTGTC
CCACTTCAAATATATCCCCCATCGGCACACCCATAAAAAAAGCGATTGGCGAAAACAGCC
AGCCTAAAACTTCCTTGAGCGATGTCCCAATGAACCCCAGACTGTAATTGATTAAAGCGA
TAAGGGCGATAAAGGCTATCAGCATCGCAGCCACATTCGCCGCTAACTTCAGCCCGGTTG
TAGCTCCCTTTGCGGCGGCGTCCACCACATTGACCGTGTCTTTTTCTGTTTTGAACCGCA
TCGTCCCGCTGGTCAATGGTTTTTCCGTTTCGGGGAAGATGATTTTCGCCATCACCAGCG
CCGCGGGAGCGGACATCACCGTCGCCGACATCAAATGCCCCGCATCCACCCCGAAACTGA
CGAACGCCGCCATCACCGCCCCGGCGATAGTGGCGAACCCCCCGGTCATCACCGCCATCA
ATTCCGACTGAGTCATCTTGGAGACATAGGGCTTTATCAGCAGCGGCGCTTCGCTCTGTC
CCACGAAAATATTGCAGGCCGCTGACAGCGATTCCGAACCGCTGGTGCCCATCGTCCGCG
CCATCACCCACGCCGCACCCTGCACCACTTTCTGCATTACCCCCAAATGATACAGCACCC
CCATCAGCGATGCGAAAAAGATGATAGACGGTAAAATCTTGAAGGCGAACTTCGGTCCCA
AATTGGACATTACTTCTGTCAATTCAGTCAGCTCGCCGGTTCCGGCGTCTATGACCCGAT
AAGACGCTCCCCCGTCAGCGGTAATCCCCAACAGTAAATCGCCGAATATGAACCGCGCGC
CTTCATTACTGAAGCTCAATAACTGGAGGAATATCTTTTCCAGGAAATAGAAGACGGCTT
CGCCCGGAGCGGTTTTGAGGATGATTAATGCGAAGGTGAACTGCAGGCACAGCCCCCAAA
TCACCACCCTCAAACTAATCTTCTTCCTGTTATTGGACAGCAGCCACGCCAATCCTAATA
GGAAGGATATTCCGAATATGCTGCGAAGATGTTCCAAATTTATTTTGTATATTATTGAAA
TAAAATGAGAACTATTTTAAAAAGTAAGAATTATTCAAGAAATGCTTGACAAAGTGAGAT
TTATATGTTATATTATTTATGCCCCCTATGGTGGCATTAGTCTGCCATAGTAGTCCGCCG
GTCGAAGACCGGCATTTTTATTTGTAGACAATCAAATAATATTGTAGTGTAAATGGCAAA
ATTCCGCGTAAATGTCTATATAGATGGATTTAATCTATATTACGGCATCTGTGATACTAA
AGATAAAGAATTGCTTTGGTTAGATATCATAAGTCTAATAAAATCAAATATACATCCTAA
AGAACAACTAAATCAAATAAAATATTTTACAACAATTCCTTACAAAGAATCAGCGGATAA
AGTTGGAAGACACAAGCGTTGGCTAAAACTTCTTGGAACACTATCTTACCCAATCGAAAT
TTATCATGGGAAATTTAATTATACTGAAACAAAATGCCAATCCTGTGGAAAAACAACTCG
CAGAAGAATAGAAAAAAGAACAGATGTAAACATAGCCACGCAATTTATGCGAGACGCTTA
CAAAGGAAAATATGAAACAGCTTATATACTTTCCGGTGATAGTGATCTTGTACCAGCCAT
AAAAGTTGTAAAAGAGGATTTTCCTCTTAAAGCAATGAAAATCATATTTCCACCTCAGCG
ATATTCAAACGACTTAGCAAATATTGCAGACTTCATTATACAATTAAAAACTTCTGATTT
GCAGCCTTTTGTGATGCCATCAACGATTATCCTTCCCGACGGGAGCATTTTGACAAAACC
TTCCAATTGGGTTAAAATTAAATGAATTGCTAATCTTGAATTCATTTTAAAATGCTCACC
CCAGCAAAATCGATCCCTTCGTCAAAAACACCCCCGCCACGCATCCGGTCATCTGACAGC
CCAAAGTAGCCGCAATCAACGCTCGAAACCCCACCCCCGCCAAATCCTTAATCTTGCCCG
GGGCAATAGCGGCAATCCCCCCGATGAAAATCCCCAGCGAAGCGAAATGCGCGAATCCGC
ACAGCGCATAGGTCGCCAAAATTGCGCTCCGTTTGTCGACCAGCCCACCGTTACTTATAA
GCGCCGCCAAATCTTGGTAGGAATTGACTTCGGTGACCACCGTCCTTTCGCCGATTATCC
GGGCGATTTCATAAGCGTCCTGCGGGTGAACCCCCATTATAACGGTGAAGGGATAGAATA
AGTATCCCAGCATCCCCTGCAAAGTGAAATCGATATTGATACCCAAAACGCTGTTCACCC
CGCCCCCGGCGAAGACGGTGATTTTATTCAACAGCGCCACCAACCCTAAAAACGCCAACA
GCATCACCACGATGCCGAACACCATCCTTCCCCCAGCCATCGCTCCGTTGATGATGGATT
CCACCGCGCTTGATTCCCGCTCGTAGTAAGCCTTGACCGTGCGCCCCAGCGTTACCGGTT
CGCCCGTTTCAGGCAGTATCAATTTCGACATCACCACCGCCGCCGGAGCCGACAATATCG
AAGCCGACACCAAATGCCCGGCGATATGAGAAAATGTGCCCTGAAGTATCATCACATAAA
ACGCCAAAACCGATGAAGCGATTGTCCCCATCATCGCCGCCATTATGGTGCACAATTCCG
AGCGGGTCATCTTTTCCAGATAGGGCTTGACCGTCAGCGCCGATTCCACTCCCACGAATA
TATTGGACGATACGCACAGCGATTCCGCCCCGGATAATTTCATCCAGCGGGTGAATATCC
GCGCGAAAAGTTCGATTAAGAACGGCATCACCCTCAAATAATACAAGAGCGCCACCAATG
CGGCGAAGAATACGATGGTGGGAAACGCCTGAAACGCCAGATTGAACCCCAGCGACCCTT
CAGTCCCCGGCGGCAAAGCCAACACTCCGAAACAGAACTTCGCCCCTTCCGATGCGGCGT
CGATTATCGCTAATATAATATCATTCAGGAATATGAATACTTTTGCGCCAGCCGGAACTA
TGAAGATAAACCCCGCAAACGCCATCTGCAGTCCAATCCCCCATAATACCACCCGCCAGT
TGAAGATTTTCCGGTTGGAAGATAACAGCCAGGCGGTGAAGACCAGGATAGCCATGCCGA
GGAAGGATATGAGGTTGAGGATGGTCATGATGCAACTCTATGTTAAGTTCGAAAGACTCT
CCAATTTAGAAATCCATTCATTAAAATGAGGGCACTTCTGTCGAATTATGTCGAGTCCAA
TTTCCAATGCTAAAATAGGCGCGTCTGCAACTTTTTCATAAGTTCTAAGCTTTTTTTTAA
TTCTCTTTGAAGGAGGATTGTCATCATCGATAAGTTCAGGATTGGTAAATGTCTCGATTT
CAGCTTTAAGTTCATTTACCTTTGAGTCATCAAATGGATACTTATATTTGAATGCATCTG
GTTTTGAAAAAAGGATTGCTTCAAATTCATGTAATTGAAGGTAAGGCATGAATTGATTCC
GAGGATGATTGATGTCAGTTTTTAGCTTATCTTCTAAAAAACTAATTCTGCTAAATTTAT
CTCTAATTGTTTGGGCTTCTGCGTTTCCGGGAAATCCCCGTGGCAGCTTATATAAGTCAA
TCATGGAAGAAAAATAATTGTCAGTTGCAGAGAACTGCTTTATCGAATTTAGAATCGTCT
TCTTGTAATGTTTATACTGACTTCCCCCTCCTTTATATCTGCGTATTCTTGTTTTTTTTG
TTGTCACCAGAAGCGCTCTTGGAAAAACATTTAACCTACTAAGATGCGGTGTCAACACAT
CTTTTATAAACGCTTCTTCCGTTTGCCCTTCCACTATTATGATAAGATTAACCATCTTCA
GGGTCTCCCCTCAATCACATTCTTACCCCATAATTCGCTTATACTGTAGTCTTTCAACCA
TTCCTTCAATTCCTTTTCATCCAGTCTATTATACAAAGATATGCCATCTTTTTTGTTGAC
AACAACAATGTCTCTAACTTGGAATTGATCCAACAATGCTTCGGAATGAGTCGCCAGGAT
AATCTGACTGTTAAAAGACGCTTTCCTGACCATACTTGCTAAAATATTCAAAGCATAGGG
ATGCAGCCCCAATTCCGGTTCATCGATTAATATCGTCTTAGGTAAATAATTAATTGGCTG
TAATAATAAAGTCGCAAGCGCGATAAACCTTAAGAGACCATCCGGCAGCTGATGGGGCCC
AAAAACATAATCGGAATTTTTTTCTTTCCATCTTAACAAAATGCTGTTTTCATTGTTTCT
TTCAGGCATTAGCACTAATTCGCTGATAAATGGTGCTATTAATTGGACTGTTTTAACTAT
ATAATTGTAATATTCAATATTACTTTCTTTTATCATGTATAAATATGAAGCTAAATTTCC
CCCGTCGCTGTGCAACTCTATGTTATCATATATGTACTGCGTCTTTCTGATTTTGGATGT
GCTGGAGGTGTCGGAAAAATGAAATGCTCTTATAGATAATAAATAATCATTCACTTTTTT
TAATTGTTTTTGAGGACTCTGATGGTTTATATCTGATGAATACTTTGGCCCTATGATATT
AAAAAGGGTAGTTGTGCCATTCTTGTTTATTCTGAACAACGATTCCAACATGATTAATAG
GGCGTCAGGTTTTGCAGCCTTTAAATTGGAACTGTATATCAAATTATTAAACTTAAGTAA
GAGTTCGATATTTTGAGTCTGTTTTGCGCCATAGTGAAGAATAGTATCTGCTCCACCTTC
TATACCGATGTAATTCTGAAACTCGGAGCTAAAAAATTTGTTGACAAACTTGAAAAGTGC
TATAAAATTCGATTTCCCGCTGCCATTCCCGCCAATCAGCACATTGATATCCCGAATTTC
CAAATCCATCTCCCGGATAGACTTGAATCCTCCTACCTTTATCCAATTCAATTTCAGTCT
CTTCTGCTTTTCCATATCTGACTCCTTAATATAATTTAAAAATTACGCCTCCTGCGTTAC
GCATCTTGCGTAATTCGCACTTATTCCATTTATTGATAATAGATAAACCCCCATTCCGAA
TAGCCGTAACCACCAAGAATGGGAATAGTATTATTTATTTTTATTTAACTTACAAAGACT
TGAGACTTGAGACTTGAGACCTGAGACCTGCTCCTAAAACCCATACCCCTCCTCCCCATC
CCCAGCCCCAAACACCCCCTTCGCCGCCTTCACCACCCCGCTCAAATCTTCACCGGTTGA
CGGCTTCGACCCCGGCGTATATCCGAGCGGGCACCCTTCAGGCGGGCATTCACCGCCGAA
TAACCGGTCGCAGGTCCAGCATCCCGCATTCAACCCCGCCGCCGAAGATTCTTCCCGCAA
GCGGTACAGCTTCTCCACCTGTTCGCTCGATAAAAGAACTTCCCCCCCCAACTGCCGGGC
GATGAAAAGTATATGCGCATAATGTTCTATCCGCTCCATCTTGAAGTAAGCTTCCATCAA
ACCTTCGCCGACCGTAACCGCGCCGTGATTGGCTAACAACAGCGCATCGCAGGAGCGGAT
GACTTCGCTCACCGCAAGCGGAACTTCCTCTGTCGAAGGCGTCCCGTAACTGGTCAGCGG
CACCGATCCGATGGTCATCACCACTTCCGGCAGGATGCATCTGTCCAGCGGCAGTCCCGC
CGCCGCGAAACCGGTGCAATAAGGCGGATGAGCGTGCACCACCGCCTGCACATCCTTCCG
CAGGCGGTAAATCGCCAGGTGCATCGGCAGTTCCGATGAAGGCTTATACTTCCCTTCCAC
CAATTCCCCCTTCGCATCCACGATAATCAGGTGTTCGTTCCGCAAATCACCCTTGCAGAA
GCCGGTTGGCGTGGCGAGGAAATTATCCCCCACCCGGCAGGACACATTCCCGTCATTGGC
GGCGGCGAATCCCTTGGAATAAATCCGGTGGCAGACTTCCAGGAACACTCGACGAAGATC
CGGCGAATCCGTAATCTCTGATACATTCACTTTCACTGAACCCACTTAAATTTGTGTTTA
TGCGTGTTCATTCGTGGTTTATTCATACCCAATAATCGAAAATCCGGTATACGGCACTAA
AACCTTCGGCACCATAACCGTCCCTTCTTCGGTCTGATAATGCTCCAACAGCGCCACTAT
CAGCCTTGAAGTCGCCAGCCCGGAACCGTTGATAGTATGCAGGAACCGGGTTTTCTTCTC
CGCAGCCGGCTTGAAGCGGATATTAGCCCGCCGCGCCTGGAAATCCTCGAAATTTGAACA
GGAAGACGCTTCCAGCCATTTCTCACCCGCCGGCGACCACACTTCCAAATCGTAGCACTT
CGCCGCCGCAAACCCCAAATCGCCGGTGCACAATTCCAACCGGCGGTAGGGGATTTCCAA
CATTTCCAAGACCGCTTCCGCATCACGGGTGAGCTTTTCAAGCTCCTCGTAAGAATCATC
GGGATGAACGAATTTCACCATCTCAACTTTGTTGAATTGATGCACCCGCAGGAACCCCCG
CGTTTCATTGCCGTAAGAACCCGCTTCCCGCCGGATACAAGCGGTATAACCCGCATAACT
AACCGGCAAATCCTTCT
>k141_301420
ACCAAGAATGAAAATAGAGTATGGATTCCCGCTAAAAGCATGCGGGAATGCCAGGAAGGG
GCGGGAATCCGCCGGGCGGCGGACTAAAGCCTACAGCCCATAGCCTACAGCCTATTTTCA
AGATAAAATCTATAAATCAACTAATTCAACTAATGAAGAGGAGTCAGGATGGATTACCTG
CTTACCGAAGAACAGATGGATTTGAAGCGAGTCGCTCGCCGAATAGCGCTTGAAAAGGTT
CTGCCAGTCAGAGCGAAACACGATGAAGAAGGCACTTTTCCCTGGGATATGGTGAAGGTG
TTCGCTGATGCGGGTTTTTTTGAATTGTATATTCCGGAGGAGTATGGCGGCGCAGGCGCC
GGAGTGTTAGAACTCTGCCTGGTAGTGGAAGAACTGTCGCGCATTTGCGGCGGTATATCC
TTGGCGGTGGCAGCCACTGCCTTGGGAACATTCCCCATCCTCATCAGCGGTAATGAGGAG
CAAAAAAAGCGTTATCTTCCCGACCTTTCGCAAGGAAAGGTGTTGGCGGGTTTCGGATTG
ACAGAGCCGGGCGCTGGTTCTGATGCTGCTTCCATAAGCACCAAAGCGGTGCTCAATGGG
GATCACTACATCCTCAACGGGCGTAAATGTTTCATCACCAACGGCAGTGAAGCCAAGATT
TACACGGTAATCGCTTCCACTGACCCGACGAAAGGCACCAGAGGAACAAGCGCGTTCATC
ATTGAAGAAGGATTCGAGGGTTTCAGCTATGGCAAGATCGAAGACAAAATGGGCATTCGC
GCATCAGCTACTTCCGAATTGGTTTTTGAAGATTGCATCGTTCCAGTCGAGAATCGGCTG
GACAAGGAAGGTATGGGTTTCCTGGTGGCGATGAAGACGCTGGATAAGTCCCGCCCGGGT
GTGGCGGCTCAAGCTTTGGGCATCGCTCAAGGGGCGTTCGACTTGGCATTGGAATACACC
AAAGAACGGGTACAGTTCGGTAAGCCCATAGCTTCATTTCAGGGTATTAAATGGATGATG
GCGGATATGTATTCGGCAATTGAAGCCTCCCGCGCCCTGATTTATTCGGTCGCGCGGATG
ATCGACGCTGGTAAGAGCAATGTAGCTCAAGCTGCGGGAATCGCTAAGTTGGTTGCTTCC
GATACTGCTATGAAGGTTACTACGGATGCGGTTCAACTTTTCGGCGGATATGGATATATG
CGCGATTATCCGATCGAGAAGTTTATGAGGGATGCTAAAATCACCCAGATTTACGAAGGC
ACGAACCAAATACAGCGTGAAGTCATCGCCAGGAGCCTGCTTAGAGGAGCTTAGGATAAG
TATGCAGATAATATATTGTTTTTATCATCTTTGAAGATGAGGAATTGTATTTGGCTTATA
AAATTCTATACGCTGAAGATGATCCTTTATCACGAGAAAAGTATGGTGATTACCTTACCC
AAGCGGGTGCGGAAGTAATTACTGCAAAGAATGGTCAAGAGGCGCTGGAACTTTTAAAAA
ATGAAAAATTTGACCTTCTCTTGACCGGTTTGACTATGCCGGTGATAGATGGAATGGAGT
TAATTAGTCGAAGCCGCAAGTCTTCACCGGATTTACCGGTGGTGATATTGTCGGGGGGGG
GGACTGTGAGCGAAGCGGTCGAAGCGGTTAATCTGCATGTTTTCCAGTATTTGGTAAAGC
CTTTGAAGGACCTTGAAGTTCTTAAAAATACGGTATTTGAAGCAATAGAACACAATTCTA
CTATGCAGTGTTCACTGTTTCGCCAGGTTCTAAAAGATGTATATTTCATTCCACGCATTG
GGCCATTAACCGTCGGAATGGCTCACAATATCAAAAGCCCGCTAACCGGTGTTATGGGTT
ACTCTCAGTTATTGAAGATGAAGAATCCCGATATTGAAGGACTGGATGTTATAATCGAAC
AAGCTAACATCGTTTCCGGACTATTATCGATGGTTGGCGATAAAGGACAATCCGAAATTA
ACTTTGCTAAAACGCCGATTGATCTATTCGAGTTGATTAAAATAGAATTGAAATTCCTGG
ATTTCAATTTATTCTTCAGACATCAGGTGGATACAAAAATAATTGAATTGAAAGCAGTTC
CATCATTCCCAGGGATTTACCATCAGATAGCGAAAGTGTTTCACCATTTAATGCAGAACG
CGGCCGATGCGGTTTTCGAGACGCAGAAGAAGCAGATTAGCATAGTCACCGATTCTTTTG
ATGATACGGTTCGCTTAATAATCACGGATACAGGTGTGGGGATTTCGCCGAAGGATTTAG
TTAGGGTTTTTGAGCCTGGATTTTCCACCAAACCTCTCCCCTATGATGTGGAAGATTATG
AGACGCCTCACGGATATGGATTGGGGCTTTATTTTGTTAAAGAGATTTTGAATGATTATA
ATGCCGAAATCGAGATTGAAAGTGAAGTTGGAGTCGGGACAAAAGTAACGGTCGAATTTC
CAATTTGAATCATCACCCTTAAAAAACATACTTCAGCTCTGTTCAAGAATAATTATGAAA
GATTGAGAGAATTTATGGATATTAGAAAAGTTGTTATTTTAGGTTCAGGGCCGGCGGGAT
ATACCGCTGCTATTTATACCTCCCGGGCAAATCTAAATCCTCTTCTGTTTGAAGGCTCGG
AACCTGGCGGGCAGCTCACAATTACCACAGAAGTTGAAAACTATCCTGGTTTCGCAGAAG
GAATAACCGGCCCGGAATTGATGAATATTTTTAAATTACAGGCAGAACGGTTTGGGACTG
AGATAATTCCTGAGCGTGTTGTGGAAGTGGATTTATCCAAGCGTCCGTTTTATGTTAAGG
GTGATAATAGTGAATTCAAAGCGAAAACTCTAATAATTTCCACCGGCGCCACAGCCCTAT
GGCTGGGTATCCCGTCTGAAGACAAATTGAGAGGATACGGTGTTTCGGCTTGCGCAACCT
GCGATGGCTTCTTCTTTCAAAATAAAAAGGTTTTAGTAATTGGCGGTGGGGATACAGCGA
TGGAGGAGGCTGTTTTTCTGACCAGGTTCGCTTCTGAAGTCAGGGTTATACATCGCAGAG
ACGCGCTGCGAGCATCTAAGATAATGCAGGAGAAGGCTTTTACCAATGAAAAAATTAGTT
TTATTTGGGATTCGGTAGTGGAAGAAGTATTAGGGGAAAGGGAGACCGGGGTTCAAGGCG
TCCGCTATAAAAATGTTAAAACCGGCGAATTAACTAACGAACTATTCGATGGAGTTTTCC
TGGCTATCGGGTATGTGCCGAATACGGAGATATTCAAGGGACAGCTGGATATGGATGAAA
ATGGGTATATAATCACCCGCCCAGGCAGCGCAAGCACTAGTGTAAAGGGCGTTTTTGCCG
CTGGAGATGTTCAGGATAGAGTATATAGGCAGGCTATTACCGCGGCGGGGACTGGTTGTA
TGGCGGCTTTAGAGGCGGAACGGTTCTTAGGTGAATAAGCGTTTTGTATGAATTCAACAA
ATCTAGCCAAGGGCGGTGAAAGAAAGTATCCTGCTCTTTTATTGTTTCTCCTGTTATTCA
CCATTGCAGGGGTTTTAGGAGCGTTTTTTAATCCCAAAAGCGAGTATTCGTTAGGAAATG
ACAGAGCTCGCTTCGCAACGGCTGAGTCCCTGGTGGAGCGGGGGACCCTTGCCATTGACG
ATTCACCTGGGTTGAAGACCATCGATAAGGTTTACATTGATGGTCATTTTTATGGGTGTC
AAACGCCGCTTATGCCCATAATAATGGCGGTGTTTTATTTCCCGTTATTTAAATTGGGTC
TGGACTTTGCGGCGAATGACAGGCTGTTGGTCTGGATGTTGACGCTGATATTTTCCGGCG
CAAGCGCCGCTGGAACAGCGGTATTGTTGGGGAAACTGCATTTCTTAAAGCGAGGCGATT
ATGGTCGTTCGATTAAATTCGCCTTGCTTTTCTTTTTCGGAACGCTATACTTGCCATTCA
GCGTGGCTTTGAACAGCCATACTTTTTCGGGATTTCTAATTTTTTTATCCTATTTTTTGA
TTATTTTAGGATTTAGGAGTGCAGCGGCTTCATTCATTTCCGGGCTGTCGGTTTCCATTG
CGGCAGTAACCGACCCTCCCGCTGGGATAGCATTCGCGGTTGTTTTTTTCATTTATCAAT
TCACAATTTATGGGAATTTTTTCCATTCTCTGTGGTATATTATCGGTTGTTTGCCGCCGG
TAATTATTCATTCGGTTGTCAATATCAGCATAAGCGGGAGTATTCTTCCATTCGGCATCA
ACCCGGAATACTTCATTTATCCCGGTGCGGTTTTCGATAAGAGCAATCTTTCCGGGGTAG
TCGTGAACAGTAGTTTCAGGGAAATCGCGGTATACGGTTTCAATTGTCTATTTGGGCCTC
GGGGTTTGTTCGTATATACACCGATTTTGATTTTTGCTGTTATTGGCGGTGTCAGCGCTT
TTCGTTCCCGGAATGAAAGAGAAACCCTCATAAGAGGGTCTCTTTCTCGAACCCTCTCAC
AACTTAGCATGAAAATAA
>k141_301543
AGTAAGGGACGGGTAACATTGATGCTGTCCCGACCCTTCTGGATAATCTAAATGTTTCAG
TATGTCTAATATATACAATCTGCTGATTAGAATAGATAACCGATAATTTTATTAGAATTC
ATTAAGAAACATATTGGGATTGATATCTGCCGCTGGAAATAAAGCGAATTCTGAATAACA
AAACAAGGGAAATAATATGAGAAGCAAGGGAAAAGCCGCAGGAATTATAATAATACTCCT
GACATTTTTTACATTCTGCGGATTCATGGCGATGATGGTAGCTCCCAGGGAAAAAACTGC
GGAAGAAGGCGGGTTGCGGATTATCTATAACCCGGAGAAAGATGGCAAAGCCGGACAGGC
GCATCTCATCCTGGCTGAGGTCAATTCAACTGATGCGCCGGATTCATTACAGGTGAATTT
ATATTATTACCGCGATTCACAATTTAAAAAATCAGAGCTCTATCGATTGGGAGGGACCGA
TTATTTCGGGGTAGAAATTCCCGGCGGTCCATTGGGCAGCAGGATATATTATTACCTTGA
AGCGGTCGATGGCGCTGGCAATCGTGTGGTCCTACCGGAAACGGCAACAGATGATTTTCA
GACTGAATACGACTACTTCAAGGTTAGATTTGAGGGTAAAGCCAGCTTTATTTTACTTGT
TCTTCACATAGTATTAATGATGGCGGCGTTATTCCTGTTGATTCATGCGCTTTATTACGC
TATATATTACTTACAGACCGGCGAGAAATCCGACCCGCTTGTTATAACGGTGAATTGGGG
CATTATAACATTCTTCATAACCGGTTTTCCCATTGGGTGGGTGATTGAGAAGCAGGTATT
GGGTAATTATTGGGAGGGTATACCTTTCGGGTGGGATATTACCGATAGTAAGACGCTTAT
TATATTAGTACTTTGGCTAATTTTCATCATCCTGCGGCGAGCGGGCAAGATTTCACTTAA
AACATTTGCGCGCTGGGTAATCATCAATACGATAATCACCATCCTTTTATTTCTAATCCC
ACATAGTCTATGATTTGAGATGTCTCGGTATTACTTTCATTGATTTGAATTCAACAAGAA
GGAGGCGTCAATTGAGGGGGAATTGAAGGCACATATCAACTTGAAAGGCTATAATGAGAA
AGTCTGTCATTATATTTATTAACTTCATCATTGTTTCCTCGCTGTGTTATGCCCAGAAGC
CTCAACAAGATAGAATTGTCCAGGAGATTAAGCGCGAATATGAGTCAGGCAACATTTATG
AGACTGAGATATTAGCGTTAAAAGCCCTGCACTCCCAAGAAAAGTTCACCTCCAACAACT
TATTTGAAATCCATAAGTATCTGGCGTTTTGTTATGTGGCATTGGGAAAAAGAGAGAGCG
CCGTGAATGAGTTTCTCGAACTATTAGAAATCGATTCCGATTATCGTTTCAATCCCAAAT
TAATTTCTCCGAAAATCATTGAAGTATTTAATATCGCTTTGGAGAAGTATGAGAAGAGTA
GACTTGAGGAACAATTTGAACCTCATATCTCAGCGGAGGCGATACAAATTAAGGCGAGTA
TGCGGTCTTTGATATTCCCGGGGCTGGGGCAGATTCATAAGGGTGAAAAAGGAAAAGGCT
ATATTTTGATTGGAGCTGGAGCACTATCACTGTCCGCATTGGTGTTTTTTCACTGGCAAT
ACGAAGTATCTCACGACGCATATCTCGACGCTGTCGTTCCCGATGATATTGAGAATAAAT
ATGAGCGCTATAATCTAAATTACAAGTTGAGGAATTTCACCGCTATTACAGCGTCGGCGA
TTTATCTTTACAGCTATTATGACTGCGTATATACACCTTCCACCAATGAATTTAAGTCGA
TATCACTCAGACTGACCCCAACGATGTTATCGGTGCGATTCAATTTCTAAGGCACTCCAA
CTAAGCTTAACATACCTTACTCCCTGCAAAATATGCATTACTTATGCACTTTGTGCAAAA
GCTCATCCAAATACCCTCTACCATTCATCGTAAAAATCGCTGGTACATAATTTGCGCTTT
AACTAACCAAAGGATATTGTTCTTTATACTATACCGCGGGATTCACAGCGGTAAAAAATA
TAACAATTACCCGTATGATGAGCCCGCGGATTTTTGAAATAATCTAATGAGTGGATGGCT
GAAGTGCTTGGGTGAATCGATGACCATCCGAATTGCTGTTGCCCCCAGCGCCGGAATGCA
CTGAAATACTTTTGTGATTCACCCAAAAGGCTCCATACTTATGTCAGGCAACTAGCCCCT
CAACAGCATAGGATACAGGACTGCTTCTGCACTGCTTAATGCACTGATTCAGAGACAAGG
TTCATAGCATGGTTTCAGGACGGCTGCATACTGCTTCAGCACTGATTCAGTTTTGGAACG
GCACGGTTAGCGGGTTAGAAGGAGCCTTTAGGCATTGGTGTCATCCACTCATTTTTATAA
TATCCCCAAACAGCACAGCTAATAACTCCTCCAAGGTACCGACGGTGAATATTTCATCGT
CGGTATTTTTTTAGGGTGACATCAGGTATTCAGTTCTTAAATTCCTATTCCTATTCATAA
GATTAGCTGATTCCATCTATGTCGATATAAGCGCCTACATTTAGCTTTCCTCGTGAATTC
AATTTTACCTCATAATAAATCCACTATCTTCATATCCTAAGTGATTACTATAATCTTGCT
TTTTTATTTAAATTTTAATAAATTGAAAAGATATAGTATAATCAAAGCGCAACCATATCA
TCATTTGCAGTATCTGAACTAAATTAAAATAAATCCTGGAGAATTAAATGTCTTACAATT
TAGCGCAAAAAATTCTATTACATCATCTTGTGGATGCAAATGAGCTGCCTCTGCCAGGAG
CTCCCATCGCCATCAAGATAGACCAAACACTCACCCAGGACGCAACCGGAACTATGGCTT
ACCTGCAGTTTGAAGCGCTTGGTATGCTCAAAGTTAAAACGGAACTTTCAGTGAGTTATA
TTGATCATAATATGCTGCAATCCGGTTTTGAGAATCCCGATGACCATTTATTCCTGCAAA
CATTCGCCAGTAAATACGGCGTCTATTTTTCCAAGCCCGGAAACGGGATATGCCATCAAG
TGCATCTTGAGCGATTTGGTATTCCCGGTAAGACTCTATTAGGATCGGATTCACACACTC
CAACCGGGGGGGGTATTGGTATGATAGCAATGGGCGCCGGTGGATTAGATGTGGCTTTAG
CAATGGGGGGGATAGCCTTTCATCTGCCTATGCCGAAAGTTGTAAAAGTCGAATTAGTCG
GTGAACTTCAGCCGTTTGTGTCAGCCAAGGATATCATCCTCGAAGTGTTGAGGCAATTAA
CCGTGAAAGGCGGGGTGGGGAAGATAATGGAATACACCGGGCCCGGCGTTGAAATATTGA
CGGTGCCGGAAAGAGCCACCATAACTAATATGGGCGCTGAATTGGGGGCGACAACTTCAG
TCTTCCCCTCAGACGATATGACCAGGCAATTCCTGCGCGCCCAGAACCGTGAATACAATT
GGGTGCCGATCGCTCCCGACCCGGACGCAGTTTACGATGAAGAAATAACCATTAATCTAT
CCGAATTGGAACCGCTCATCGCCCAACCCCATATGCCGGACAGGGTGGTGAAAGTGCGGG
AAATCGCCGGTATGAAGGTTCACCAGGTGGCGATGGGTTCCTGCACAAATTCGTCCTATG
TCGATTTAATGAAGGTCGCGGGGATGCTTGAAGGGCGCACAGTTCATCCCGAAGTCTCGG
CAGGATTGGGACCCGGTTCCCGTCAGATTATCGAGGAATTGATGGACAACGGCGCCTGGT
ATGACATCGTTCAAGCGGGGGTTAGGATTCTTGAAAGCGGATGCGGGCCCTGCATAGGGA
TGGGCTTCTCACCGCCGTCCGAAGGGATATCGATTCGCACTCATAACCGCAATTTCCTCG
GCCGTTCGGGCACCAAATCCGCTAAAGTCTACCTCGCCAGCCCCGAAACGGCGGTAGCCT
GCGCGTTGACCGGTGAAATCACCGACCCCCGCGATTTGGGCATCGAACCTTTCAAGGTCG
CAATGCCGGACACATTCATCATCGACGACAGCCTGATAATCGCTCCTTCGCCTGAACCGG
AAAGGGTGGAGATAATTCGGGGACCTAATATACAACCGCTTCCCATCAAGGCTCCTTTGG
AAGGGAAAATTTCGGGAGAAGTCCTACTCAAGTTGGAAGATAACATCACCACGGACCATA
TTATGCCGGCGGGGGCGAAGATTCTGCCTTTAAGATCGAATATTCCCAAGATTGCAGAAC
ATGTGTTTGAAGTTGTCGATCCTGAATTTCCCAGGCGCGCTCAGGAGAAGGGCGGCGGAT
TCATCGTTGGCGGAATGAACTACGGTCAGGGTTCTTCGCGGGAACACGCTGCCCTGGCGC
CAATGTATTTGGGAGTGAAAGCTGTCATCGTGAAAAGCTTCGCGCGAATCCACCTGGCGA
ACCTCATCAATTTCGGGATACTTCCGCTGACTTTCAAGGATGAAGCGGATTATGACAAGA
TTGAGCAGGGCGATATGCTTTCGATTGATACTTCAGGGATTGCGCCCGGGGCGGAACTCA
CGCTGATTAATGAAACCAAGGGCATCAAAATTCCGCTTGCGCACAGCTTGGATGAGAGGA
GTATAGCGATTATCAGGGCGGGGGGGGCGCTGGCTTATGCGAGGGGGTAGGAGGGAATAA
GTAATTAAAGTCTAACGCTAATATTAACATAATATTATAAGAATGTACATTGTGAGTTAC
AATCCAACATATGTTGGCATTCCGTTCACAGAATTCTCGACAATTGATGAAAACACCGAT
TTAGAAAACCTCAATTTAAATTGGCGGGAACAGGATTTGCCGGAAAGGGTTAGAACAAAG
CATGTGCACAGGCTGCACCCTTATCTTGGCAAGTTCATCCCTCAATTAGTCGAAATATTT
CTGCGTAAATACAGACCAAACAGTGTGCTCGATCCTTTCTGTGGATGCGGGACTACTTTG
GTTCAGGCGAATGAGTTGGGAATTAAATCAATAGGATGCGATATATCAATATTCAATTGT
ATGATAAGCAAAGTTAAAACAGATAAATACGATTTATCAATTTTACAGAGTGAAATATTA
GAACTAATTAATAAACTCAAGTTTGAGTATCCTTATCATAGCGAGAATGATTTTAGCGAT
TATCTCAAAACATGGTACAGTCAGAAATCGTTGGATGATCTCTTTCATTTCAAAGAGACA
TTGGAATCATTTACTTACAATAACTTATATAAAGTAATTCTATCCCGGGCGGCAAGGTCA
GCCCGATTAACTACACATTACGATTTAGATTTTCCAAAGAAACCCATCAGAGTCCCTTAT
TATTGTAGAAAACACAGCAGAATTTGTTATCCTGTGAAAGAAGCCAATAAGTTCTTAATA
AGATACTGTAATAATACATTTAAAAGGATTGTTGAATTTGCAGAATATAGAACAGACGCT
GATGTTGTTATAATTAATGGGGATTCATCTAATGTTGTTTTTCCCAAAGTGGACATTGTT
ATAACTTCTCCGCCCTATGTTGGATTGATAGATTATCATGAACAACATCGTTATGCTTAC
GATTTATTAAATCTACCTTCGAATGACCATCATGAAATAGGTTCTGCCACTAATGGCAGT
GGTCAAAAGGCTCAGAAAGAATACAAAAAAGCAATGATGAAAGTGTATGATAATTTGAAA
ACAGCAGTAAAAAGAAGTGGCATAATAATAACAATTATTAATGATAAATATAATTTATTT
AACCCTGACAAATTCGGCTTCGTCGAAGAGATGAGACTCAAACGCCATGTAAATCGACGA
ACAGGAATGAGAAAAAGTAATTTCTTTGAGGAAATCCTTATTTGGAGAAATAAATGACTT
CAGTTAATGCAAGAAATCAAATAAAAGAACATATTATTATGAATCTGAGCGGCTTTGAAG
CTCGTATAAAAGATAAGGTTCGCAAATCGGTTGGGATGACTAAAGCGAGTAGTACTTCAG
GAAATCTTAAACCTTTCCATGAAGCTTTATTGCCCAATTGGGTAAACTTAGCTTCGACTA
TTGAAAGGTCTTTATCTACAACTTTAGGCACAACTTATGAAAAATGCGCATATATTATTG
CCAAAGAAAAACACCCATATGCTAAGATACAACACAAAATTCAAGGTTTAATAACTAACC
CTGAAATTGCTATAATTGACAGTATAATTGAAGAAATAGATAGAGATGGTATGCGAGTTC
CTTATATGGATTATCTTGAACAAGTTTTGCAGGTTCATAAAAGAGGCGGTGATAAAAGAG
TTGTAGTATCCGATATTTTCGTGAAAACAATTGATGACACTGAGTTCTATTTTGAAATGA
AAACTCCTAAAGCAAATAAAACCCAGTGTCTTAATATGACCCGTGATATGCTCACGATTT
CCGCATTGCGGAGAGGGTCTGACACTAAAGTGGAGACTTTCTTCGCTATGCCTTATAATC
CTTATGGAACCAGAAAGGAAGATTATAATCATAGTATTGTAAAGACATATATGGATATTG
AATACCAAGTTTTAATTGGTGCTGAATTCTGGGATTTCTTAGGCGGAAAAGGCACATTTA
ATGAACTTATTCAAATTTATGAAGAAGTAGGAAATGAATTTTTTAAGGATGTAATTCAGA
GAATTGGGTCAGATTAATTGTTACCTCCAACGGGCAAAAACATAACGGTTTTAAACATAA
ACAAAATAAGAATTAAATTATATTGAAATATTAGGGAATTTAAAATGGATCCCACTAAAA
TCATTTATTCTCTGAACATCGAAGATGTTCAAACCGTTGCTCAAGAGCAATTGGGCAGGG
AACTTACGGATGAAGAATTAATATTGGTTGAAGATAAGGTTTGTGATTACATAGATTGGT
ATGGAGCGATTGACTCTGCCATTAATAATGTGCTGGAAAGCAAAAAAACAAATTTTAAAA
TTCGAATCTTGTAGAGTCATAATTCTTAATTCATAATTTTAAAAATGCCCCCCCCCCTAA
ATACACAACTCGACCTCCTGCTCCGCGGCGCGGCGGAAGTAGTGCTGGAAGAAGAGTTTG
AGAAGTTAATCGCAGATTCCATCAAGCGTAACAAGCCGCTGATTGTCAAGCAGGGATTCG
ACCCTTCAGCGCCCGATTTGCACCTGGGGCATACGGTCTCCATCCGCAAGCTCAAAAAAT
TCCAGGATTTGGGGCATACGGTAATCTTCGTCATCGGTGATTTCACCGGCTTGGTGGGCG
ACCCTACCGGAAGGAATGTAATGCGCCCTCGGATGACCCGCGAGGAAATCGCCGAAAACG
CCGCGACTTACAAGGAACAGGTCTTCAAAATCCTCGACCCCGATAAAACCATAGTCCGCT
TCAACAGCGAATGGCTGGGGAAGCTCGATATATACCAGCTTTTGGATTTAACCGCCCATT
ACACCGTCGCCAGGATGCTGGAGCGGGATGATTTCGAAAAGCGCTATCGTTCCGGCAAGC
CCATCGCCCTGCTGGAATTTCTATATCCCCTCTTTCAAGCGTATGATTCGGTGGCGCTGA
AATGCGATGTGGAATTAGGCGGCACCGACCAGAAGTTCAACCTGCTGCTGGGAAGGCACA
TTCAGCAGGAATACGGTTTGAAGGGGCAGGTCGCTTTCCTGATGCCGCTGTTGGTCGGCA
CCGACGGCGTTGAAAAGATGTCCAAGTCAACGGGGAACTATATCGCGATTAACGACCCTG
CGGGGGAAATATATGGAAAGACTATGTCCATTCCGGATGAACAGATTTACCCTTACTTTG
AATTGCTAACCGATACTTCGACTGAAGAATTAGCGGAAATCAAAGCCGCCCTCAACGATG
AAAACACAAACCCCCGCGATTTGAAAAGGCAACTGGCGGGGGAATTGGTGAAGATGTACC
ATTCCCCTCAAGACGCCGTTGAAGCTGAAAAACAATTCGATCGTCTGTTCATACAAAAAC
AAGAGCCAGATGATATCTCAGACAAACCCTTCCCAAAAGGGAAAATAATGATTTGCAAGT
TATTGAATGAATTGGGACTTACCGCTAGTATCGCCGAAGGAAAAAGAATGATTAAACAAG
GCGCGGTTAAAATCGACGGTCAAAATGTGAACGATTGTTATGATACAATAATATTAATTG
AACCTAGAATTCTACAAGTGGGTAAACGGAAATTCGCCAGAGTGATTCCCAAATGAGATG
AAGAATCCTTCCGCATCAGTGCAAAAACTTTCTGTCTTCATCGATGCTTTGGAGCCGGAA
ATAAAACGCTTTAAAAGCGAGTTCCAAGACTATCTGAAATCCGGAGTTTTTGTCATTGAC
CAAATAAATTGTTTCATCGTCAGAGGGCAGGGAAAGCAGTTTCGACCGATGCTGACTTTC
CTCAGCGCAAAATTAGTGGGTGAGTCGAGCGATTTGACGGTTAAATCGGCGCTGATTGTG
GAACTTCTGCATACCGCAACTTTAGTCCATGATGATATCGTCGACGAATCGGACAAGCGC
CGCGGCTTACCGGCGGTGAAAAAACTCTGGGGGAATAAGATTGCTGTGCTTTATGGGGAT
TACTTGTTGGCGCATTCGCTGACAGCGATGCTGGAACTGCGTGATTTGCGGGTCTTCGAT
ATTCTTTCAATGACTTCCCGCCGTCTGGCGAAAGGGGAATTAGTTCAAGCGGCAAAGGCG
AAGAAACTCGATATAAACGAATCGGTCTACCTGAAAATGATTTCCGATAAAACCGCCGCT
TTAATCAGCGCTGCAGCGGAATTGGGCGCTTTAACCGCAGGGGGCGATGAAGTTCAATGC
GAAGCGTTGAACCTATACGGTGAAAACTTGGGAATGGCGTTTCAGATTCGGGATGACATA
CTGGATTTCATTGGGCGGGAAGGGCTTTTGGGGAAACCGGTAGGTTCCGACCTCAAAGAG
GGCAAGATCACACTTCCGCTTATTTATTCACTTGAAAATTCCCAGGATGGCATCCGAAAG
GAGATGCTTCGAGCGATTAGAAGGCGTAAATATCCCAAGAAGGTGATTGAATTTGTCCGA
AATTGCAATGGTTCCGATTACGCTCAGCGAAAAGCGGAAGGCTACGCGCAAAAGGCAGCG
GACTGCCTGAATAATTTTAAGGATTGTCAGGAAAGAGAATTGCTTCTTCAAATGACTGAA
TTTGCAGTAAGGAGAAATAAATGAAAAAAATTCAATTGCTCCCCATATTAATGGGCGTCT
TATTAGTGGTATCGTGTGTGAAGAAGGGACCGTGGAAAGGACAAGAGATTGTCCTGGGGA
CGGCGGTTACAATTTCTGTTCACGATTGTGGCAGCGTTAAGGGAATAGAATCCAAAATCG
AAGATATCTTCACTGAGATGAAGGAATTGGATATATTGTGGGCTTACAAGGGTGAAGAGA
GCGATTTGGCGCTTTTAGCTGATAATGCGGGTGGAGAATCTCAGCGTATTGACCAATATA
CCTTTGATTTGCTCGCCAAAGGTTTACAGTTTGAACAATTGACTGACCAAGCATTTAATA
TACGGATGGGCCCGATAAAGGAATTGTGGGGCTTCCATTCGCCCAATCCCCAAATTCCCG
ACAGCGCCGATATCGGCAGCGCCCTGGCTTTAGTGGATGGCGGTATGTTCTTCGCCGGGA
AAAGCTGTTTACTGGGGCTCGCGGGGATGAAATTGGATGTCGGGGGGATTGGCAAGGGAT
TTGCAGTTGATTTGGCGGTGGATAAATTGATAGATGACGGCGTTAAAGCAGGATTAATTG
AAGCGGGCGGTGATTTGAGAGCTTTCGGAGCTCCTCGAACCGGCGAAAAATGGCGAATCG
GGGTTCGTCATCCGCGAAAACCCGATGAGTTTTATTGTATTCTTAATATTGGTGAATGGG
CAGTGGCTACCTCCGGCGATTACCAACAGTACTTCGAAGTAAATGGCAAGCGGTATCATC
ATATCATCGATCCCAACACCGGCTATCCCTCAACGGGCTGCGTCAGCGCAACGGTCCTCG
CTAAGACATGCACAGAAGCCGATGCGATAGCTACGGCATTAATGGTGATGGGCGCGGAAA
AAGGGGGACGGTGGCTGGAAGAAAATCCAGGATATTTTGGCCTCATTATATATTTCGATG
AAGAGGGAAATTTAACGCATTTAATATCCCCGGAATTGGAAGATTCATTCAGCTTGCATT
AAGAATTAGGGAATTTTGTCTCAGTCGCCTGAAAAAATACTCATAGTCAGATTCAGTTCT
GGGGGTGATATCCTGCTCGCCACCCCGCTTATCAGGTGGATGCGGAAGCGGTTCCCTGAA
GCTGTGATCGATTTTGCGGTGCGTGAGAGGTTCAAAGGACTTTTAGAGGGCAATCCGAAT
TTAAACGAGATTCTACTCTTGAAGGAACCGGGGGATTTCAGTTGTCTTAAGCAACTAGCG
CGAATCACGCGCCATAGGAATTACTCTATTGCTGTCGACATACATACGAATTTTCGCAGC
GTGTATTTATGCGCTTCGATTTCCGCGAAAGTCTATCGCTGGAAACTTCCGCGATTCAGA
AGGTGGCTCCTGGTTAAATGGAAGAAGAATTTGCTCGCCGAATCGCCGCCGGTTCCTTTG
CGATATATGAAAGCGGTGGAGCGTTTGGGAGTCCGGGACGATGGAGGAGGTTTAGAATTC
TTCGTTTCCAATGAAGCCGAAAAAAGATGTCTGGAATTATGGGCTCAGTATGGGTTCACT
AATAGGAAAGTGGCGGCGATAGCTCCCGGGGCAAAGTGGAACACTAAAAGATGGAACGCT
GATAAATTTGCGGAAACCGGAAAAAAGCTACTGGAAACCCAATGCGACGCGTTAATCCTT
TTGGGTTCAGCCGATGAGCGGCGATTGTGCGATGAGATTGAGGTTAAAATCGGTGATTCT
GTATTGAACATAGCTGGGGAAACCGATTTTAACTTGGCGGGGGCGATTCTGAGGAAATGC
GCTGTTTTCCTCGGCAACGATTCCGGTTTGAGTCATTTGGCTTCGGCGGTGAATACGCCA
ACGGTGACTATTTTCGGTCCCACGGTGAAGGAATTCGGGTTCTTCCCATTTAGAAATAGG
GCGATAGTTTTACAGCGGGAATTATACTGCCGGCCTTGTTCTCATATAGGAAGCGATAAA
TGCCCTGAAAAACACTTCCTCTGTATGGAGGATATTACAATCGAAGAAGTTCTGAACGCA
TCCGATAACCTGCTTAACTTTAATTAAAACGGAGATGCAAAATGAAAGTAGGTCGGTTTT
ACAAACAAAAAGCGCGTAAGCTGTTTAAAACAGCGATTACAGCTTTGTTTCTCATTTTGA
TTTTCTGGACGATGGTCGGTGCGCAGCCGGCGTCTGGAACTGTGGAGGGATTGAAAATAG
AAATCGCCGATGAGATGGTCCTTCTTACCTGGATGAAGGTGGCGTCCAGCGGTGAATTCG
AGGTAACCTATCGCATTAAGATAACGACAATTTCCGGTGTCGAATATATTACCACCGCCG
ATACTTTTTACACTGAACCGTTCGCCACTAACTATGCGTTTTTCGATGTGCAGTATCTGC
TGCCGGATTTTTCCAATGCGGGCGATGAAGTCATCATCCAGGATTTTGAATCGGGGACGA
TACAATTAATCAGTTATAGCTCACAGCAGGATAGGGAACCGAACGCCTGGAACATCGCCA
CTGATGAAACTTTCCAGGGCTCAGCTTATTCCCTCCAGGTATACGGTAATACCTGGAAAA
TGGAGATGATAACCCCTTTGTCTGTTCAATACAATACAATGTGGGGGATTGCGGTCTACA
CTTACGACTCTCCCAGCAGCTCGCCTCCTGAAATCTGCGGATTCGGGCTGGGGGATGGCG
CGAATGAGCTGTTCTACACTTTCAGGGGTTCGGAAATGGCGGATTCGGTGCATTGGCGGA
CGACTTATCATTGCGTTGGCGATGAAGACGAATGGATATTTCATTTCCTTCCGGTGGGGG
TTGATTGGTTCAACGCTTATGGGTACGAGCCAACAATCAACAGGTTGATTTATTTGAACG
ATGAAGACGCTTGGTCAAGTAATGGCGGCATATATTTTGACTATATCTGTGATATAACTG
AAGATATGCCCTTACCGCCGGAATTGACCGTTGATTTTGAACCGTTGATTTCCTATGAAG
CGCAGGGGATGTCCATCCAATTCACTGCAGAAGCGGTAGACCCGGATTCGGACACCCTCT
ATTATCATTGGGAATTCGGGGACGGCAGTTTCACGGATGAGCAAAGTCCAACCCATACTT
TCCCCTATATGGGCAATTTCAGCGTTCAGGCTGAGGTTTATGATGAGACCAATTTATACG
ACCGCCAGAGCATCGAATTAATGGTTCCCATCGGCAATTCCAATGCGGAAATAACCATCA
ACTTCACCGGTGATTGCATGATGGGGCGGCGGTATGAAGAATCTTGGAGCATCATACCCA
ACTATGGAGCTGATGCAATTTGGCAACCCACCCTCGATGTCCTCGGTGGTGGAGCGGATT
TGACATTCATCAATTTCGAAAGTCCATTGACTTCCAATACTTCAACCCCGCATCCAACCA
AGGAATACATATTTTATACCAGACCGGAACATGTCGAAGCCTTACTATTCGCTGGTATAG
ACGGGGTTACTTTGGCGAATAATCATATTATGGATTATATGGAACCGGCCTTGATTGAAA
CCCACTTTGTCCTCGACACCGCTGGCATAAAGCGCTGCGGTTCAGGATTGAATGAAAATG
AAGCGATGCAGCCGATAGTCAATTTCAGCGAAGGTATTTCGGTCTGCAATTTGGGCTATT
GCAACCGCACCGGGCGAGCCGACAACCTCCCGCCGTTTATGGAAGCCGGCCCCAATAAAG
CGGGTTTCACCTGGTTCACCGAATATTATTTGGAACAGACTATCCCGCAAGCCGCCGCTC
TTTATGATATCGTAGTGGCGCAGGTTCACTGCGGCATCGAATATGACACCACTCCCGATA
CGACTTTAGGCGGGGACGCCGCCGGAGAAATTTGGATGCCCATACCTTTGGAAGTCGATT
CCACAACTTTAGAACTGCAGTATACCGCCCTGGATTTGGGGGCTGATATTGTGGTTGCGC
ACCATCCGCATGTGCTTCAGGGCTATGAAGTGCATAACGGCAAGCTGATAGCCCACAGTA
TGGGGAATTTCGCCTTCGACCAGAATATTTTTGAAACCTTCCCTTCTATGATATTGTATG
CGGATTTGAATCGGGAAAGGATTTACCAATGTTATTTCAGGCCGGTTTATATTGACGATT
ATGTTCCCCACGAAGCGACCGGCGGCCTTGGTCGAAGCATCATCGACCGGATTGCCGACT
ATTCCAGGGATTTGAACACTACTGTTATGCCCTATTATGACGACAATATCGCTTATATCG
CTTTAAATGAGGAGGATATTATCCCGGAACCGGTCACTCGCAGCGACACTATTTATTTCC
CGGAGAACTCTATCAGCTCTCCATCGACTTCATACCCGATGGAGATATACTGGGATGGAT
TTCTCACTTCCATCGATGGGGTGTCCGGTCAAGCTACAGAGTATGCGGTTCGTTTCGGCA
GGGAAATGCTGTGGATGGGGAACTTCGAGGATGAAGGCTCGACGCTGTGGGATCTCGGTT
CCGATGGTGCGACTATCGATAATTTTATTACTTACGAAGGAAATTGCGCCTTGAAGCTCT
ATCGGAATGCCTATCAGTCTTCGGAAGTGAGTGTGGAGCTTGAAAAACGGTTCGCCTTCG
ATGATGAGTTGTATTCTATGTGCGGCAGAATCAAGGGAATCAATGTTAATAATGCAGTAG
TGGAGATGAGCTATTATACTTCCAGATACAGCGGCGGATTTATCGAAACTCAGGTTGTCA
GCCAGCCGCTAACCGGCACCTTCGATTGGATTTATTTCACATCATACTTGGAAATTCCCG
GTAACGCATATTATGGGAATATAGAATTTCACGCTTATCCGCCCGCGAACGATGACGGCA
ATGCCTGGTTCGATGAAATCAAATTGATAAAGTGGGAGGATGAATGGCATACTGTGCCGG
TGGAAATCCCTCAGCCCAACAATTACCGCTTCATCCAAATCCGCACCAATGAAGGGATTT
TCGACTTCACCAAAGTCGGATATACGCTTACGAAGTATAATGTGAAGGATCTGGTGTATT
AATAAAAATGGTTCCTCGCTGTTTTGTGTGGGTGAATGTTTTAATTTCCGCCAGAACAAC
TGATCTAGTCATTCG
>k141_334539
CAACCCCGACTCCACAGTTGTACTACTACTCATGTGGAGGCGGGACTGTCCCCAATCCCG
CCATTTTAAAGAACTATAATGTTACTATTATCCAATATCATAGGAGGAAACACATTGAAT
CAGATTGTTCAGGTGATTTCAACTTCAGTTGAGATTCCTCAAAAAGGCCCGATTCTTGAA
TCTGAAAGGATTTCTGAAAATAATTGGGTACCTATATTAAGGTTTAACCGTTTGTGGTAT
TTTAATCCTATTTCTTGTGGTTTTCAAAAAATCGATTATAGAAAGTTATTCAAGTTACTT
GAGACTTCTACTACTGAAATTAATAATTATGAGGAGCGGGAAATTCATCCAGTTCCTATC
CCTAAAAAAGTGTATATAAATTTAGTTAAATTATGCGAGTTGGAAGATGATTGGGATGGA
TATGGTGGAACAGCTGTCTCAAAAGTGATTACAGAAAAAGCAAGAAAAGTAATAGAGAAT
ATTTACTATCATTTAAAAAGCCCTCTTGATTCTATATGGGTTGGTCCATCGGTAGATGGC
GGTGTGCAAATTGAAATCAGTAAAAACAACAAAGAATTGGAATTGGAAATCAATCCAGGA
CAGAGCTTTATAAATATAGTATTCGTAATAGAAAAAGCAGGTGATAGAACATATAATGAC
CAACAGATTCAGGCTTCACAAATTAATGAGGTGGTTAAATGGCTGCAAGGTGAGGACTGC
TACTAATGCCCGAATTTCTTGATGAACATGGGCTATATAGGCGTATTCATCCAATACAAT
GGAATGATAAGAAAAATCGACCGTCATCCGCCGCATTCAAGTTAAGTAGCGGAGAAAATG
GTCTGTCAGTTGATTGGTCATTGTATTCCACTCCTCAAGAATCTCAAGAAAGAGCAAAAA
ATCCAAATTCGGGTATTGCAGAATTGAATGTTGGGAAAGTCCTCTTTATGAATTTAATCA
TTGACCATAAACCTGAAAAATGCAACTACTCTCACACATTGATAAGAAGTGAAACGAGTA
GAAGTCAATTCAACAATAAAAGCAGTGGGAAGTTGAGAGATATTGCCGAAACAGTAATAC
CCGTTAGAATTTAAAAATTAATAACTTATCATTCCATATACATCTAACAAACAATCACAA
GGAGCGAATAATTCTATGTACGGAAAAATCAAGCAAGACCTCGCCAATGAACTGGCTGAA
ATCAAATCCGCCGGACTCTACAAGGCTGAAAGAATCATCAGTTCCGAACAAGGACCGGAA
ATCATCGTCGGGGGCAGGACAGTATTGAACTTCTGCGCCAACAATTACCTGGGGCTTTCA
GGCGCGCCCTGGCTGCGGGAAGCGGCGATTGAATACCTGAAAAAATGGGGATACGGGATG
TCCTCGGTGCGGTTCATCTGCGGGACGCAGGATATTCACAAGGAGCTGGAACGCAAAGTG
TCCGAATTCCTGGGCACGGAAGACACCATCCTCTACTGCGCCTGCTTCGACGCCAACGGC
GGGGTATTCGAGCCGTTTCTGGATAAAGACTGTTCCATCATCACCGATGCGCTGAATCAC
GCTTCCATCATCGACGGCATCCGGCTGTGCAAAGCGAAGCGCTATATCTACAAACACGGC
GATATGATAGACCTGGAACGCATCCTGAACGAGCCCGAAGTCAAGGATTCCAAGTATCGT
CTGATAGCCACCGATGGTGTATTTTCGATGGACGGGGACATCGCCAAGTTGGATGAGATA
TGCGAATTGGCGGAGAAATACGACTCGCTGATGATGATCGACGACGCTCATTCAACCGGC
TTTATGGGTAAAACCGGGCGCGGAACTCACGAATACCGCGGGGTGATGGGACGAATCGAC
ATTATCACCACCACTTTCGGCAAGGCATTGGGGGGAGCGTCCGGCGGATGCACTTCCGGG
CGCAAGGAGATGATCGAATACCTGCGGCAGAAATCGCGTCCCTATTTGTTCTCCAATACG
GTATCGCCGGCGGTAGTGGGGGCGACTATAGCGGTGTTCGACAAGCTTTCCGAAACCACC
GAACTGCGGGATAAGCTGGAGTGGAATACCAAGCATTTCCGCAAGTATATGAGCGAAGCC
GGTTTCGAAATCGTTCCCGGCGACCATCCCATCGTTCCCATAATGTTCGGCAAATTTGAG
AATGACGCGGCGCTGGCGAATCAATTCGCCGACAGGCTGTTGGAAGAGGGAATATATGTG
ATTGGCTTCAGTTATCCGGTGGTTCCCAGGGGGCAGGCTCGGATACGGGTGCAGGTTTCC
GCCGGTCATAGTAAGGAGCATCTGGACAAGGCGATTGCGGCGTTTTCGAAGGTGGGGAAG
GAGTTGGGGGTGATTAAGTAGTAGTCAGTAGTCGGTAGTCGGTAAAGAAGAGAAGGGGCG
TCTGAATGGGCGCCCTTTTTTTTAATCAGAATTTTCTTGTTGTTCTAATTTATCAGCATT
TTTCAGTTTTCTGCCAATGACGAAAACAGCCACTAATCCAATGAGGCAAAAGATAATTAT
CGCAACTCCATCTGTTGGATAACTCATAAGTCCAAATGATAAACCGGCGAGTATTAATAT
AATAGCGATTATTAAGCCGAACCATTGACCTCTTTTTTTTCAGTGTATGCGTGTGTTCAT
TGTCTTGTATACTTGCTTCAAGCCTCACTCTTTCAATACTAAGGGATCCCTCCTCCATAT
GGTGTCGATGGGATTGTTGAGCTTCAGCCATTTTGAGAATTCGTTCGGCGGAGCCGGGGA
GTACTCTTTCAAAGCCTTCGAATTCCTGAGGGGGAGGCAGTGGGGCGGAACGCGCAATAG
TGAATTGACGGCTTATTTCATAGTTTTCTTTTACTTCACCATCCAATCCAACCACTGTTC
CATCTTTTTTTATAATGGCTGATATTTCATCGGGTGAAATGCCTAGATGGGAATTCGGTT
TTGGCTTTTCAGACGAAACATTATCAGGTAGATTTTGACTTTCCGGTTCAGCTTGACTCG
GTTTTTTATTTTTGTTTTTCTCCGGCATTTATTTCCTCACTAATTTCGTTCAATGCCCAC
CACATATACTCACCCACTTTGCGCCAGTCATCCGCCAAGGCTTCATTATCTGACAAGATT
TTAATTTTACTTGAAAAACGATAAGGCTTGGACGGAGGCATTATTTCTAATAGAGAGCTC
ACTCCTTTAATAAATGCGTTTGTATCTTGTTTTTTTGTGGTCTTTTCTATTCTATTTATC
GGATTTCGCACGATAATGCCTTTATAATTATTTCGCACTCAAGGATTTTACAATGAAAAA
ATAATACATCTATGGGACTTTTTCAAATAATTTTAGCTGAATTATCAAGGTTTAATCATA
GTATGATGTCTATATTATAAATTTTTTCACTACTGTTCCATAAAGTTTTGGGAATTGAGT
TATAATTATCACCCAATTTCGTAGATTGGATTTGCGAATATTAATATAATTATTTATATT
ATAACCTGTTATGCTCATCTTGAGCAGTTGTCAGGGTTGGGTATTCAGGGTTTAGGGGTT
AGGGTTTAGGGGTTAGTAAGCTGACATTCCAGCCCCGCTTATGCGGGAGGAATCCATATC
CTATTTTATTCTAAATAGTCCCAGCCGTTCGGGATGCGGGTTTATCTTGAAAACGCAACT
ACTTATTTCGCACATTATAGTACATGTTACTTGCCGGGTTACAAATTATGAAAGGTAAAG
CCGATATTATCAAGGTGAAGCCGCCGAAGGACTTTCGCAAGCTGTCGCATAGGCTGCTTC
ATTTGGCGAACCGAGGGTTACTACGGATAGACTTCCTGCGTGAAATCTCTAATGTATTAA
TGGATTTTTCCGACTGTGACGAGGTTGAATTGCGGGTTGAGGAAGGGTCTAAGTACTATC
TTTGCCGGGTTAGCGGCGGTAATGTGAATTCGTTCAGTTTTGAAGTTGTTCCCAGTATAC
TTGCGGACGAAGGAGGGACAACCGATTTAGCAGGTAATATTACTGATATAGAAAGACTAT
GCCAAGATATTATTATTGAGAGAGTCGATTCCAGCTTATTGAATTACACAGAATATGGCA
GTTTCTGGACTGATGATGTTAGTAAATACAGTCTTGACGCAGGGGCTGGGATTAAATCAC
TCGCCATTTTTCCCATAAGACTTAACCGGGAGAATATGGGACTTTTATTACTGAAGAGTC
TGCAGTCGAATTTCTTTCTTGAAGAGGAGATTGAATGGTATGAGGATGTGGTGAAGATCA
TCGGCATCGCCATTAATCAGCGGAGAACGCAGGTGATGCTGAGGGAACGGGTCAAGGAAT
TAACCTGCCTTTACGGTATCGCAAAAATCACTGCAAGCCCGGATTTATCGCTGGATAAAA
TACTGCAGGATATTGTTGAGCTGCTTCCCCCCGGTTGGCTGTATCCCGAGGCTGCCCAGG
GGAGAATCATTTATGATGGGAAAACTTACCTCACTCCAGGTTTTTGTGAAGGGTGCCACA
GACAATCAGCCGATATAATTATCAACGATGATAAGTGCGGTTTTGTGGAAGTAATCTACA
AGGAGGAAAAGCCTGAGCTTGATGAAGGTCCTTTCCTAAAGGAAGAGAGGAGCCTGCTAA
ACGCAATCGCCAGGGAGCTTGGCCTTATCATCGAACGAAAGGCGGTTTCAGAGGAAAGAG
AGAGGCTTCGGGAACAACTTCGGCACGCGGACCGCCTCGCCACTATCGGTCAGCTTGCCG
CAGGCGTGGCTCATGAATTGAACGAACCCTTGGGGAATATCCTTGGTTTCGCCCAGCTAT
CGCTGAAATGTGAAGGGGTTCCGAAATTAGTCAGTAAGGATTTGCAGAAGATCGTAGATT
CATCCCTTCATGCTCGTGAAATCATAAAGAAACTACTCGTTTTCGCCCGGCAGACCCCTT
CAAGAATGGTATCAATAGAACTTAACAGCGTGGTGGAGGAATGCCTTGACCTTTTATCCA
GCCGGCTAGTTAAGGAAGGAATAGAACTCAGGCTTTCATTGGTTTCAGATATGCCCAATA
TGACCGCCGACCCTTCACAGATAAATCAAGTAATAGTCAATCTAGTGGTGAATTCCATGC
AGGCGATGCCTGACGGGGGAGTTTTAGTTATAAAAACTTCGACGGATGGAGACTTCGCCT
ATTTGATTGTTGAAGACACCGGCAGCGGGATAGAAGCAGATATTTTGAAGCAGATATTTA
TTCCTTTTTTCACCACAAAGGATGTGGATCAAGGCACGGGCTTGGGGCTGGCGGTAGTTC
ATGGAATAGTGACTTCGCATGGTGGGAGCGTTAGGGTTGAAAGCGAAATTGGGCGGGGTT
CCCGGTTTGAAATCCAACTGCCGCTTGTGAACAAGAGATAAAGACTGTGTATTCGGGGAA
AGTTGGTATGATGATTTGAATGCCTTATTTTACTTTCAAAATAGGATTTAGGATTTAGGA
TTTAGGAATTAGGGGATTGTAATCCCC
>k141_344549
AATGACGAATATGGGTGCGGTTTTTGATAAAGCTATAATGATACAAAATATTTAATATTC
GTTCTTAACTACCCGCCCTCACCGGTAAAATGATTATGAAAGAGCTGCCCCTGTTAAGCT
GGCTGTCGACTACGATTTTGCCGCCTAAGTTCTTGATTATACCATAACTCACCGACAGCC
CCAATCCAGTGCCCTTGCCCACACGCTTGGTCGTATAGAACGGAAGGAAAATGCGGGACA
TCTGTTCCTTGGTCATCCCTTTTCCGGTATCGCTAATCGATATTCTAATCTTGTTATCAT
CCATCGAAGTTCTTATAGTTATCTTGCCTGGCGGGGTGATGGCGTCGACCGAATTCTTCA
GGATATTCAACAGAACCTGATTGAGTTGATTCCAATCGCTGACGATATTAGGAATATCCT
CACCGAATTCGCGCACGATTTCAATATTGGAAGTTGACATTTCCCGTTCCAAAAACCCGT
CCACGATTGCGTCTATGAGGTGATGCATATCGAAGGGCTTCAACTTCACCTCAGTCTTGC
GCACGAAACTCAATAACTTCCGAGTGATATCACGCCCTCGGAACACAGCTTCATATATAG
TGTCCAAATGGGGAGCGAAATCCTCCGGTTTGGGATTCATATTGAATTCCGGATTCATCA
TATCTTTCATCAGACCGACCTTTTCGCTGATTATAGCGAGCGGGTTGTTGATTTCATGTG
CCACACCCGCCGCCAATTCCCCCACAGAAGCCAACTTTGCGGCGTGTTCAAGTTGAGCGC
CGGTAACATCCCGCTCACGCTGAAACTCCACCATTTTCTTAGCTCGGGAGATGATTACCA
CAAAGATAATCACGAATATCAATATGGAAAATCCGATTATATTCAACTGCGTCCCTGAAA
AAAGTTGACTCCTGTGCCGCTCCGCCCATTGCACAATAATCGCCCAATCGGCGGTTTTCA
GCCAGGAATAGGCATAATTATGCGAAACACCTTCAATCTTGACTTTCTCATTCCCCAATT
TTTCCGTTTGTGGTGGAATGATGGATGAGGTTTCCAAAGGAGTCCCGACATGGGGGGTTA
CCAGCTGATAATAACCGTCTTGATTAACGATGGAGGTTAAAACTTCATCCGACCCCGCCA
AAGAAGTAATATACGCATAGAACTTCTCAGTATCCAGAGTCGCTCGCAAAACCGCATATT
GTCCGTCAATAACCCGGCTGACCGCTAAAGTAAAATGAGGCTTCTTGCGAAAACCTAAAT
ATATATCGGTAATAATGAAATTTACCTCGCTCTCGTTCAATTGGATAAACCACGATTCGC
CGCTGTAATCCTTCTTTTCCAACGATGGATAAGGCCCCGCATAAGCGTACTGAACGCCGG
ATGAATCGAAATAACCGACATCGATAAAAGTATCGCTGTCCTTTCTTAGTTCGTCCAGTA
ATTCTTGCATCATTTCAGAAGAAGGCGGTATCTGCAGTTTGGGATCGTCGATTTGATTAT
CCAAATTCACCAGTCGTTCTCGCAGAAACAAATCCAGCATATTCGATTGATATTCTGCGA
TGGATTTTAGGTGAAGCAGACGCCCTTCTTGTGAAATGGCGTTGTATTGGAAATGGAAGT
AAATGGTAAGGAGTATGAGGGGAACTAAATAAGTGATAAACAAGCGGAGAACATTCTTAC
GCTGAAGTTCTTTATAGTGCTTTTCACTCAATAAGCTTCCACGGGCGGAGGACTTAGTAT
CATTATCCGAAGATTGCGCGGGCATAACAATCTCATACGTTACTATTGATATTGAGGCGA
ATTAGTCGGTCAAATTGCTGTTTTATAACAATTACTACATCTTTCACTAAACAATTTTAT
TCAAATTACTTTTTTCACTAACTTAATATAATAAATGATAGGCTGAATTTCAAGATTCTT
TAATGGTTTTCTATGAAAATTTGTTGATTACTCAGAATACATTCCTGATTATTTTCTTGA
TATTAAACTTTTAAACAAATACCTTTATGATAATTATACCTTAAATTCAATTGTCCTGCT
TCTATTATTTCGAAAGCAAATTATGACTAAAATAAAACCCATGTTAATATTAATCCTGAT
ATGGGCGGTTTCATCCTTTCCAAATGAAAAAGAACCGGTGGAAATATCTTTTCTCCCCCA
TTGGCAGCCTCAAGCCCAATTCCCAGGCTATTATATCGCGCTTGAAAAGGGATTCTACAA
AGACAATGGACTAAAGGTAACGATTATCCCCGGAGGACCAACTCAACCAACTATTGACAA
TCTGAAAAGCGGCAGGGCGGATTTCATCAGCACTTTCCTCACTACCGGGATTGAAAGCAG
GGCCAGCGGCTTAAATTTAGTGAACATAGTACAACTTTCTCAGTGTTCCGCCTTGATGAT
TGTGGCGAAAAAAGCGAGCGGCATTCAGGTTCCCCAAGATTTGGATGGTAAAAAAATTGG
GATGTGGCGCGCTGAATTTCAACTTCTGCCTAAAGCGTTCATAAAGCAGTATGACCTCAA
TATGGAAATCGTTACCATCCAAAACACTATGAATCTGTTTCTTTCCGGCGGCATAGACGC
CGCCACCGCAATGTGGTATAACAAATACCATACGCTTATAAATTTCGGCCTCGACCCCGA
TGAAATGACAACTTTTCATTTCTATGATTACTGCGATTTGAATTTCCCCGAAGACGGTAT
TTATTGCCTGGAAGAGTTGTATTGTCAGAAACCCGAATTGTGCAGAGCTTTCGCCGACTC
TTCCATCGAAGGGTGGCTTTATTCATTCGAGCATCAGGCGGAAGCGGTTGAAATCGTTAT
GAAATTTATGACCCAAGCTCACATCCCCGCCAATTCAGCCCACCAAAAATGGATGCTGGC
GAGGATGATAGATTTATTCATGCCGGATTCGTCCGGCGCAGAATTGGGACATCTCGAAAA
AAATACCTACCTTAAAGTTGCGGATAGACTTATCGAATGCGGATTGATTGAAACAATTCC
TCCATACGAACAATTTTATAAAGGGCGCGCGTCTTATGTTAAAGAATAAAGGAATCGCTT
TCAAGCTTATTCTCTTGATAGGGGTGTGCGGAGCGTTGATTCTACTGGCGATTCTGGGGG
TAAATTATTCCTTCACCAGTAAAATCGTTCATAATAACCTCAAGGATAACGCTAAGAATC
TCGCCCTATCCACCGTTCACCAAATCGAAGCGGTTCTGAACCCCATCGAAAAAGTGCCGG
AAAGTCTGGCGCAATTCCTCCAACGCTCCGACTATGATGAACAAACACTCTTGGAAAATC
TTAAAGCGGTTGTTGTCAATAACCCGGAAATATACGGCGCCGCAATCGCCTTTGAACCCT
ATGCCTTCAGGAATGATTCACTCTATTATTCGCCCTATTATTGCAAAGAAGGCGACACCG
TCAGACTCACTTATATCGGAGGTGAAAACTACCAGTATTTCTATTGGGATTGGTATCAAA
TCCCCAAATCTTTGAACAAGCCGATATGGACAGAGCCGTATTTCGACGAGGGGGCGGGTG
AAATCATTATGTCCACCTATTCCGTCCCATTTTATAAATCAACCGATGGTGAAAAGAAGC
TGATGGGTATTGTAACCTCGGATATCTCTATGTCCTGGCTGCAGGCGATTGTGGATTCGA
TAAAAATTTATGAAACAGGTTACGGTTTCCTGATTTCACGGAATGGAACGGTGATAACTC
ATCGTAATTCGAGTCTGATAATGAACGAAACGATTTTCAGCCTGGCTGAAACCCTGCGAG
ATTCCACTCTACGCGAGATTGGGCGGGGAATGATTCGAGGCGAATCCGACTATGTGCCGA
TTTCCAGCTTGACTGACGGGCGGCAGAGTTGGATGTATTATGTTCCTCTCCCTTCCAGCG
GGTGGTCGTTGGGGGTGCTGTTCCCTGAAGATGAGTTGATGTCTGATATTGCCTTGTTAA
GTAAAATTCTATTAGCGGTGGGGATAATCGGATTTGTCCTGTTGATAATAACCGTCATTC
TCATCGCCACCGGCATCACCCGCCCATTGCGATTATTGGTGAGCGCCACCGAAGAAGTCG
CCGCCGGTAACTTCGACTTGGTAATAACCGCCCCCAAAACCGGCGGCGAAGTTGGCAAGC
TCACCGAATCCTTTAGCTCTATGACAGTATCTTTGAAAGACTATATCGAACAATTGACCG
AAACTACCGCCGCCAAAGAACGAATAGAGAGCGAATTGCAAATCGCCCACGATATTCAGA
TGAGCATCATCCCCAGGATGTTCCCCCCCTTTCCCGAAATGGAAGAATTCGATATCTTCG
CCGATATTAAACCCGCAAAAGAGGTGGGCGGCGACTATTACGATTTCTTCTTCATCGATG
ACGACCATCTCTGCTTCACCATCGGTGATGTTTCGGGTAAAGGGGTGCCGGCTTCGCTGT
TTATGGCGGTTACCAGGACGCTGATCAGAGCCAAGACCATCCGCGGATTATCGCCGGCTC
AAGTGATGTGCAGAGTGAACGAAGACCTCTGCTTGAACAACGAAAGCGGGATGTTCGTCA
CCATTTTCCTGGGGTTTTTTAATATCCGAACGGGCGAAATCCAATACTGCAACGGCGGGC
ACGATGCGCCTTATATAGTTCATCCGAATGGAAAGGTTGAACCGATGGGTGAGCCGGATG
GATTGCTTGTAGGAGTGATTGAAAATTTCGATTATATTACGAACAAATTCAAACTCGAAG
CCGATGACGCGTTAATCCTGTTCACTGACGGCGTCCCTGAAGCTATGGATGTGAATGATA
ATCTGTTCTCGAAAGAAAAATTGGTGGCGCTGTTGGAACGAATGAATGACACCGACCCGG
AAAAAATGACAAAAACCGTCTTTCACGCGGTGCAGGAATATGAAAAAGGGGCTGTGCAGT
CTGATGATGTCACCATCTTATCCTTAAAGTATTATGGTGATGGCGGGAAGGTGTGAAAGT
ATGAAAGTATGAAAGTGTGAAAGAATAAGCCGCTTTAATCAACGAAACACACAGTAAAGG
TCCTGCAAATCTTTACTCTGAAAATAGGAATTAGGATTTAGGAGTTAGGAGTTAGGGGAT
TGTAATCCCCGTTC
>k141_359735
ACTTCATTACTTTAATTACTGTGAATCCTTCTCTTTTGAATTTCCAATTCTAACTGCGAA
GCCTCCTCTTCTGGGCAAAGTCCCGGACGAGGCGTAGATACTAATATCCCAATATCCCAA
TATCCTAATATCCTTACAATTTTGAATTATGAATAAACTGATTAAAATCCTCGACGATAA
AACCGTCAGCCAAATTGCGGCTGGCGAAGTGATTGAAGCCCCTTGCGCTGTAGTGAAAGA
ACTGACCGAAAATTCGCTGGACGCCGGTGCTTCATCGATTACCATCGCGGTGGAAAAAGG
GGGAAAGGAACTAGTCCGGGTGAGCGATAATGGAATCGGGATGTCCGCCGATGACTTGAA
AATAGCCTTCAAGCGGCATTCCACTTCCAAAATTAGAAGCGCAGACGATTTGGTCTCCGT
TGCTACCTTGGGCTTCAGGGGCGAAGCTTTAGCCGCCATCGCATCCGTCTCCCAGATCGA
AGCGCTCGCCAAAATGACCGGCGAAACAGAAGGATACCGCATCCTTATCCAAGAAGGCGA
ACAAATTGAATTCGCACCCGCCGGATGCGCCGAAGGAACCGAAGTCACCGTCCGAAATCT
GTTCTTCAATACACCGGTGCGAATGAAATTTCTCAAGTCGGACAGTAAGGAAGCCGATAA
ATGCTTCCGAATGTTCAAAGGGATGGCTCTATCCAATCCCAATGTAGAATGGAAATACTT
TCAGGATGGCAGGATGAGAACCCGCCTCCCCCTTGGAACACTGCGAGAAAGAATCGCCGA
TTTGATGAATATAGGTTTCCTTGAAGGATTGGCCGAAGTCGATTACCGCGAAGGCGCTAT
GAATTTAACCGGCTTCATCGGCGATAAATCGCATACCCGCCGCAGCCGGGAACAGCAGTT
CTTCTTCCTCAACGGCAGATTGATTAACCTGGGAAAGTTCAACTATATCTTTAAGGATAT
TTACAGCGGTCCCATGGATTCGGGCGAATATCCAGTGTATATCCTCTTCTTGACTATGGA
AACCGGCGAAGTGGATGTGAATGTCCATCCCACCAAGAGCGAAGTTCGATTCCGGCACCA
GGGCTGGGTGGGGGGATTCCTCCACCGGGCGCTGACCAAAGCTTTGGGAACGGAAGATTT
GATGAAGCCGGTTCCGCATAGCTTTCGGAAAAACGGGGAGTATAGTGAGCGTTCACCAAC
GCAGGAGAAAAAATTACCCATCACCCCGGCGGAATACGGTCTTATGTTTGAAAAGGATTC
CGCTCATACTGCGGCGGGTCCCGGCGGCGCGGATATCCCCCATTCGGAAAATGCGGAGGA
ACGATTGGTGCCCCGCGCCCTGTTCCAACTGCATCGGAAGTATATCGTGGCGCAGGTCAA
GACCGGATTAGTCCTCATCGACCAGCATGCGGCGCACGAAAGGATATTATATGAACAGGC
GCTGAAAACGCTGGTCTCCGGGAATGCGCCCTCCCAGAAATTGATATTCTCCCGCGGTTT
CGACCTTGCGATGGGAGAGGAGGAATCGTTCGAGGAATTGCTGCCCAACCTGCGGAAAAT
GGGTTTCGATGTGAATCAATTGGGTCCCCGGTCTTATCAAATCGAAGCGGCCCCGGCGGG
ACTGAAAGTGTCCGATGAAATCAGACTGGTTAGGGATATTTTCGATTATTACCGCGAAAC
CGGTGAAAAATGGTCGGATGCGGCGGAGAAAGCCGCCGCCGCCTTCGCCTGCAAAGCGGC
GATAAAATCGGGGGATGAACTCACACCCCAAGAGATGGTGGCGCTGATCGAAGCGCTGCA
CCGCACCGGAATGCCCTTCGCCTGCCCCCACGGAAGACCCACATATATTCAATTGAAAAT
GGAAGAATTCGACCGCCGCTTCGGCAGAACATAGAATAATAAGCTTCTTCACTATATCGT
GTGGGCAATAAAATCTAATTAACCGCGAATGAACCACGAATGAACACGAATAAAAAAGAT
TTCACCTGGCAAGAAACTGATTCGTAACCGTTGAAATATTAAGATGATGCTGAATAACTG
AAGGAAATCAGCGCAATCAAAAAAATCAGCGGAAATCAGCGGTTCAAACAATAAAAAATA
TATCCGTACAAAACACCGAGGAACCTTGTAATATCTTCAACAG
>k141_369643
GCAGTTTATCATTTATAATTGATCTTGAGACTTGAGACCTGAGACACAAGACCTGAGACC
TGAGACACGAGACCTGAGACCTGAGACACGAGACCTGAGACCTGAGACCTGAGACCTTAG
ACCTGAGACTCACAACTCGAATCTCGCAACTCGCAACTCGTAACTATTTTCAGGGTAAAA
CAATGAAGCGACGAAAAGATCCCAAATACGACCTCAAACTGCAATACAAAAAAGTGCTGG
AAACCTCTCTTGTTATCACTCTGCTGGTGATTGCCGTTGTCCTGCTCGCCTTCAAGAAAT
TCGAGTTTAAGCGGGATGTTGTCCAAGCGGATCAAGTCACCATCAAAGCGGAAGACATTC
CCATCACTCAACAGATTAAACGCCCGCCGCCTCCCGCTCGACCCTCCATCCCCGTCGAGT
CCGACGACCCTGATATCGATGAAGATATAACTATTGACGATGTGGAATGGGACATCACCG
ATGAACCCCCCCCGCCGCCCCCGCCGCCCGAAGAAACCGTCGACTTTTTCGCCGTTGAAG
AAAAGCCGGTGCTCATCGGCGGCAAACAAGCCATTATGGACTACATTAATATACACGACC
TCTATCCGGAAATGGCGAGAGTCGCCGGTATCAACGGCGATGTCATCATCCGATTCGTCG
TCGGTCCCGACGGCATACCCAAAAATTTCACTATAGCCCAGGAGAAACCGGCAGAACTTG
GTTTCGGTGAAGCGGGAATCGAAGCAATGAGGAATATGCGGTTCAAGCCCGGCAAACAGC
GCGACCGATATGTCTCCGTCAGTATGCAGCAGGTAATACGCTTCAAAATCAAGTGAAAAA
CTGACAGCCGACAACCGTTCACCGTTTACCTTTTACCTTTATGTCTTTTCCAATCCCCAT
TTCCATATTAATTGCGGCGGTCTTGTTAATCGCATCGGAGCTTGACCGGAAATTCTTCCC
GGAAGAACCTCCAGCGCTTGTCGCGCCGGATACCGCCGCCGCTGTCCTGCCAGCCGACAC
TATAATAGCCGAAGCCGCCTTACCCCCCCCGGTTCCGATTGCCCCCATAGAAGAACAAGC
CGAAACCCTCGGCTTCCGCGTGCAGATTTTTTCCAGTGAAAACCAAGCCAGCGCCCAGGC
TCTGCGCGAAAGGCTTAAATTCATCCTTCCATATGATATACACATATCATACAAGGATGA
CAACTGGAAAGTCCGGGTGGGGGATTTCACCGATAAAGAACCGGCTCAGCGATTTTGCGA
TGAACTGAAAGCCGGCGAATTCCCCGACGCCTGGGTCGTCCAATGCCCTATGAACCGATT
CGTCGATGGTTTCCGAATCCAGCTCGCTTCGATGAGAACGCACAACTCCGCCGCCTCATA
TGCTCGCCTGATCGAAAAGGAAATCTCCCTGCCTGTCTATCTAGTGAAAGCCGACAACGC
CTGGAAAATCAGGGTGGGCGATTTCATCAATGAAAACAACGCCATATCCTTGAGGGATGA
ACTTATTGCAATGGGATATTCCGACGCCTGGATCACCCCCGATAAAGTCAAACCTTAGCC
GCTTCCTGCTTTGTGAGTGATAAATTATAAATGACTAATTGTTTTCTCCAACCCCGATAA
TTATTGACAGCCCGGCTATATTTCTATGAAAGGCAGACTCTACTTCTTTCTTGGATTGTT
CCTCATTGCTGCGCTTATTATCTTCCCCTCTTCAGCGCAGGATAAAGGACAACTCTCCAT
AGAATTAATATTATCCCACCAATCGGTCTCCGCCGGCGGAGAAGCGAGTTTCGCTGTCAT
CTTCAATGTCCCCCCAGACCATCACATCACCAGCCTCGAGAATGGCTTCTTCTTCGTTGA
AGTTGTCCCCATCGACGGCTTCGATTTTAAGGAACCGGCTTTCCCGGCGCCGATAGTATT
CCAGGGGGAATTCGGCGCCGAGGAAGTGTATCGGGGTTCCGTCATCGTCATCATCGATTT
CTCCGCCGCCGAAGACCTGACCCCTGACGATTACACCTTTAACATAAAATACGGCTGTCA
AATTTGCACCGAGACCGGCGCCTTAGTCTGCTATTTGCCGCAAACAGCCGATACAACCCT
GACCGTTTCAGTGGTTCCTCCCGGAGTCACCCCCATCCCCACTCAGAGCGGTTTGTTTAA
AGCTGGAACTGAAACGCTTGAATCCGAAGCTGCCGCTTCAGCCGAATCGATTGAAAGCCG
CTTCACCACCGCCATCGAAAAAGGCTCCATACTCGCCTTCCTGCTGGTCTTCATCGCCGG
AATCCTGAGCAGTTTCACACCCTGCGTCTACCCGGTAATCCCCATCACCATCGGCTACAT
CGGGAGCCGCGCTGAAGGGAAACGGTTCAAAGGATTCGTTCTATCCATCTTCCTTGTTCT
GGGAATAGCCACCATCTATTCAATATTAGGGCTAATCGCCGCCGCATCCGGCTCGGTCTT
CGGCGCCTATTCTCAGCATCCCGCCGTGCTTATAGTTATATCAGCGATATTCGCTGTTAT
GGGCGCTTCTATGTTGGGAGCTTTCGAAATCACCCTCCCCGCTTCTTTACAAGGCAAAAT
GCACACCGAACGCAAAGGCTTCTTAGGCGCCTATTTGGTGGGAATGATCACCGGGGTTGT
GGCTGCGCCTTGTGTGGGTCCGATTTTGGTGGCGCTTCTTGCCTGGGTGGCGCAAAGCGG
AAGTCTAATAGTGGGATTCCTGTTGCTTTTTACCTATGCCGTTGGCATGGGACTGCTGTT
CATCGTCATTGGCACCTTTGCGGGAGCGATGACCGCCCTGCCCGGCGCCGGGAAATGGAT
GGAAACTATTAAAAAGGTATTCGGGGTCATTCTGATAGCCGGAGCGGTTTTCATCCTCAA
GCCTGCGCTGCCAATCGGGCTCTATCTGCTTATTTGGGGCGTTTTGCTAATTATAACAGG
TGTGTTCGCCGGGGCGCTGGAAATCTTATCCACCGAAGCCCTAAAAACCTCCAAATGGGG
GAAAGCCATCGGGGTGATTATCCTCATCGCAGGGATCGTGACCTTCATTGAAGGTTATAG
CGCTGCCTTCGGGCTGGATAAATCATCGGAGTTTTCGCTTAAGGCGGCTCCGCAATCCTC
CTCCCTCGAATGGATTGTCAACGACCCGGCGGGAGCTTTCCAGCGAGCAACTGATTCCCA
TAAAGGGGTGATTATGGATTTCTACGCCGATTGGTGCGCAGCCTGCATAGAATTGGACGA
AAAAACCTGGGCACACCCGGAACTTATCGCCCAAAAATATAGTTGGATATATCTTAAGAT
GAACTTAACCCGCACCACTTCCGAACTAACCGAAATCCAAACCCTGCATCAAGTCCGGGG
GCTGCCAACGGTGATATTTTTCAATCCCAACGGTGATGAACTAACTCGATTCAGCGGCTT
CAAAACCGCAAAACAAGTCCTGAAAATAATCGGTCAGCTTTAGAGTAAACACTCATACCG
GTTCCCGGCACAACTTAGAATGAAAATAGTCATTTATCATCAGTGATTCTTGCAATTTTA
TCTTTTAGCTGGCAGCTGACAGCTGACAGCTGACAGCTATTTTCAAAATAAAGGAGTTAT
TATGTCTGAAGTAATAAACATAACCGACGCGAATTTTAAGGAGGAAGTTCTCGATTCCGA
TGTTTTAACCGTCTTGGATTTCGGCGCCGAATGGTGCGCACCCTGCAAAAAGCTGCACCC
TATTATGGCGGAAATCGCCAGCGAATTTAACGGAAAGGTTAAAATCGGATATATCGATGT
AGGAGTAGCGCCCCGTATCGCTCAAAAATACGCGGTTATGTCCGTCCCCAGGTTGATTTT
TTTCAAAGATGGCAAGCCGATTGAAACCGTAGTCGGATTAATTCCCAAGCCGAAAATCAT
TGAAAAAATGGACTCTTATCTCTAAAACGGTCCAAATACGCATTAGAACAGGTCTGATTT
TTCATTCGTAGACAAGGATAGGGGCGTTCAATTGAACGCCTTTATTAGTTTATAGCCATT
CTTAAAAATAATGTCTTATCTAATCTACATTTAAATAATATTCTAAGTATTTGATTGGTA
GGAGTTTGATTAATCAAACCC
>k141_378003
CATATATAATAATAACAGTTATTTGCTGTCGGGTGCGGAGCCCCGACACAACGATTAGAG
GCGAATTTTTCTGTTTCGGCAACAGCCCCTTAAAGAATCGCTATAATAGAACAAGGGCGC
TCGCAATGAACACCCTTTAAGACAAGTAGTTGTTGTTATATTACAAGATGTTACTGTCGA
CTTCGGCGAGTCGACAGCGCTCGTTTTATTCAATATATCTACATTTCCTTAATTTCCACC
GTCTCCCCGGGGTATTTATCGGTTTCCCAGCCGTGATGGCGGGGATGCCCGCTAATGTGG
GGGACGCTGTTCAACAGGTATTCCTTATCGTAATAGTTTTCATCGCTGAAGCGGTCATAT
ACCGAGAATTCGAGCACGCCGCTGTCCATGCGAATGGCGTCTTCCGGGCAGGCTTCGACG
CACAATCCGCAGAAGCAGCAGCGCAGTAAATCGATTTCAAAGCGCGCCGGATATTTCTGG
ATTTTCGGGTCGGGCGATTCGGCGGCTTCGATATGGATGCAATAGCAGGGACAGGCGCTT
TCGCACATCATACAAGCCACGCATTTGGGGGAACCGTCCTCGCGCTGCATCAGCCGATGG
CGGTGCCGGGGAGCGATGGAGGGCACAACCCGCCGTTCTTCGGGATAATAGACGGTGATG
ATACCGCGGTGCTTGCGAAGCTTGAAAGTGTAAGCCACTACGGTGAAGAAGTTCTTGATG
AAATGCCAGCCGGTGATGCTGACACCCCGTATCGCTTCCACTATATATATTTTTCCCAGA
AGACCGAGTTCGACTTCCTTTACGATGATTTTCTTTTCCATTATAAAACCAAATACTGAA
TACTGAATGCTGAATTAAGGTTTTAGCATGCTAATTGATAATGTTAAATGTCAATACATT
GTGGATTTTGGGATATTTTCCGTTTGACTAAAGTTGCCAGCTTTTCAGCGTTTTCAAAGG
AAATTTTTTCATAGGAACCTCCTTAATTTAGGGTTCACATAATATAACAATTTAACTCAT
TATACGAAATTATTAAATTCGTTTATTATAAATACAAATGTTTCTCAATAATTATGGTCT
TCAAAGATATCCTCATTTGAAATAACAACCGCACAATAGGCAAGCGGGGCTAAGATATCT
TCTCTGGTCAGATGTGGATATACCTCCAACAATTCGCTTATTTCCATCCCTTTTATTTAA
CATTAATACTCAACCGTCACCTTATAATAATACGCACCTTCGGACACAACACTGGAATCG
GTGTATGCGCTGTTTGCGGGAAAAGCTATTGGGGAAAATCCGCTTATATCAAAATATGGA
TAATCAGAACGGTAAATATTATATCCAATTGCATTTGGCATATCGCTCCATGAAAGTACC
GCATTTCCGTCTGAAATTGTGATTACCAAGTCCTGAACTATGGGCAATAATATTCCTTCA
AGTCTAACTAAATAGACATCATAATTTCCTGCTCCGAAGGAGCTGGTCTTACCAGCTATA
GCATATCCCCCATCCGATGTCTGCTGAACACTGTAACCGAAATCGTGATTATCTCCCCCG
AAAATCTCCTGCCATAATAAATTACCCAGGGAATCAGTTTTCATTATTAATACATCATAA
ACACCGCTAAAAGCAGAGGTGCTTCCCCCAATAACATATCCGCCATCGAAAGTCTGTTGA
ACGCATTCACCTGTATACCATCCAGTTTGGACATAGGTCTGCTGCCATATTATACTTCCT
ATTGAATCGATTTTAGCCAGGCATACATCTGTAGTAACAGGAACTGAAGATTCAATATAT
CCTGTCAAGATATAGCATCCATCCGAAGTAGGCTGAACGCAGTTGCCTGCATCATTTAAT
ATTCCACCAAATGTCAACTGCCAAATCAAACTACCAAGCGAATCCGTTTTTACCAGGTAA
ATATCAGTCCAATATTGAATTATGGTAAATCCTGTTATTATATATCCTTGGTCTAGAGTC
TGCTGGACACTATACCCTTTATCATGATGGATTCCACCGAAAGTATGCTGCCATAAAAGA
TTTCCCAGCGAATCGGTCTTTAACAGGCACATATCAAATTCACCTGCGCCATATGAATTA
GTTTCTCCCGCAATGATATACCCCCCATCGGAAGTCTGACGAACACTATTACCAACATCA
ATCATCATACCACCATAGCTATGAGACCATAGCAGATTTCCCATAGAATCGGTTTTAATT
AGGCAAATATCCGGGTCCCAAGTTGGGCTCGAAATTTTTCCCGCAATGATATATCCGTCA
TCGTTAGTCTGTTGAACACTATTGCCGATAGAACCACTATAGGTTTGTTGCCATTGCAAA
TTGCCCAATAAATCGGTCTTAATCAAATATATATACTCCCCAATACCGAAAGACTGCGTG
TGCCCTACTAGAACAAATCCACCATCCGCCGTTTGCTGTACGCTCTGGCCTGAATCATAT
TGGCTTCCCCCGAATGTTCGGGTCCACAAAGTGTCCGGTTGACAGAATGCAAGGATTGAA
ACAGTCAGGACAATAACCAAAGAGATAAAATACTTTTTCATTTTTTCCTCCTAATACAAA
TGAATGAAATGGTAGGGGTTTGATTAATCAAACCC
>k141_383275
GTCCGAAACAAATTCAAAATTCAAAACTCAAAATAATGACACTGATACTTGGCACTTTGC
AAGTTAGTAAGTATTATAAAATTGCAAGATATTCTGCCAGAAAAAACCCGAATTTTTGTA
TTATGGTACTAAATCCCCCTTTTTCAAAGGGGGACTTATTTTATCCCCCCTTTCTTATAG
GAGGGCGAGGGGGGATTTTCAGTAAATAACAAACATCACAATTATTCGAAGACACTACCT
AAAATTCGTTCTGGTGAAATAACTGTTTCATAATTCAATTCAGCCCCACATCGGGGGCTT
TTTTTATCCTTCATTCAACATTCAACACTCAACATTCAACACTCAACATTCAACACTCAA
CACTCAACATTCAACATTCAGCATTCATAATTCATCATTCACCGTTTCCCCTCCGGGAAC
ATAATCTCGCTATATCGGTTATAACTTTAAGCTATTCCTTCAAATTCATCAAATCCTGTG
ATTAAATGAAAATCCTGATAACCGGCGGAGCCGGATTCATCGGCAGCCACATCGCCGAAC
ACTATACTCAAAAGGGAGCGGAAGTATTCATTTTCGATAACCTTTCCCGCGCCCAATACA
CACTCAAGAAAGGCACCGTCCGCGATTATAATTGGAATTATCTGGAAAATTACCCCTCCA
TCGCCCGCATTCCAGGCGACATCCGCGATTTCGAAGCATTGGAAGCCGCCGCCCAAGGAG
TGGAAATCATCTTCAACTGCGCCGCTCAGACCCAAATCAACGCTTCCATCGCCGACCCCA
TCGAAGATATTTCCACCAATATAATGGGAACCTTCAATATCCTGGAACTCGCCCGAAGAC
TCCCGCAAAAACCGATTATCATCCACTGCTCAACTTCCAGAATTTACGGCATCAATGTCA
ACCGCCTGAAATCCATCGAAGACGGTGATATCCTCCGCTTCGCCGATAACAGCGTTAAAA
ACGGCATCAGTGAAGACTTCCCCCTCGACGGACACGGACATACCCCCTTTGGCGTTTCCA
AACTGGCGGCGGATATCTATATGCAGGAATACGCTCACCTGTACGGCCTGAAAATCGGCG
TCTTCCGCCTCTCAACCGTTTACGGTCCCCGGCAGTTCGGCCTCGAAGAACAAGGCTGGA
TAGCCAGATTGCTTCTCGATACTTTATTGGGCAGACCGGCTGCTTTATATGGCGCTGGAA
CCCAAACCCGCGACCCGCTTTTCGTTACCGATATGATTGCCGCTTTCGAGGCTTTCATCG
AGAGTGAAATCCATCAGGGAGTATTCAACCTGGGCGGCGGAATGAACAACCTCCTATCAC
CATTGAGACTACTGGAAATCTTGACAGAAAAAACCGGCGCCCGAAGCGCTCCTAATTTCC
ATCCTCCCCAACCCTACGACCCAAAAATCTATTACGCCGACATTTCCAAAGCCCGCAAAT
TACTCAACTGGAAACCTTCGATTTCTATCGACCAAGGCTTGAACCTTATGATAGAATGGG
TGAATGAGAATAAAAACCTGTTCTCCTAATATTGAATGCCCTTTCACACTTTCGCACTTT
CACACTTTCACACTTATATATTAAACGGAGCTATCGAATAATCGATGAAAAAAATCCTGG
TCACCGGCGGAGCCGGATTCATCGGTTCCTTCATTGTAGATAAACTGATTGAAGATGGCG
AATCGGAAGTATACATCTTCGACAACCTCGACCCCCAAGTCCACCCTAACGGTGAGAAAC
CCGACTATTTGAACAAAGATGCTGTCTTCATCGAAGGAGATGTGCGGGACAAAGACGCCC
TCGCCAAAGCGGTCGAAGGCATCGAACAAGTCTACCACATGGCGGCGGCTGTCGGAGTCG
GACAGTCGATGTATCAAATCACCAAATATGTCCAGGTCAACACCACCGGCACCGCCAATC
TGCTCGATGTCATCATCAACGGGAACAACAAAGTGGAGAAATTACTGGTGGCGGCGTCAA
TGTCCAGCTATGGCGAAGGGCGCTATAACTGCCCCGAACACGGTATCGTTAATCCGCCGC
TCCGACCCGAATCACAAATGGCAGCCGGCGATTGGGAACTCCACTGCCCGCATTGCGATG
AAATAATGGAACCCCTTCCCACCGATGAAAATAAACCCCAAATCTGCAATTCAATCTACG
CCCTGACTAAAAAAGACCAGGAGGAAATGGCGCTGATGTGGGGGCAGGCGTATCGAATTC
CGGCTGTGGCTCTGCGATTCTTTAATGTATACGGACCCCGACAATCGCTGTCCAATCCCT
ATACCGGAGTCTGCGCCATATTTATGAGCCGCATTAAAAACGATAAGCCCCCCGTGATAT
ATGAAGACGGCCAGCAGACCCGCGATTTCATTGCGGTGGAAGATATCGCCCGCGCCAGTA
TAATGGCGATGAACGACCCCCGCACCGATTACGGAGTATTCAATGTGGGCGGCGGCAATC
CCACCACTATCGAAAACATCGCCTTGACCTTAGCCCAAATCTACAGCAAAGAAATAACAC
CTCAAATAACCCGCGCCTTCCGCAAAGGCGATGTTCGGCACTGCATCGCCAGTATCTCCA
AAATCAGGAACGCCGTCGGCTTCCAGCCCCGGATTTCCTTCTCTGAAGGAATGAAAGCGC
TTGCCGCCTGGACTGAAACCGCCTCCGCCGAAGACAAATTCGATACCGCCGCCAATGAAC
TCGAAAACCGCGGACTCATCGTCAAAAGAAGCTGATCTTTTTTTATAGGGTGGGTTCTTA
ACCCGCCAAAACTTCTTGAGAATCGCAACTCATAACTCTCAACCCGCAGCTATTTTCAGA
ACAACTTACAAATATTCCTGGCTGATTCTAATTCCTGCCGTCATCTATCTCTGGAAATTC
CTTCCCCCTTTTATACCGGCGATGGAAATTTTCGCTATGAACCAGACGATTAGACTGACC
GCAGGATTGTTTTTTCTGCTGGCGTCCTCGATTACACTGTATGCTTCCGCTAATCACAGA
ATATTGCCCGGGGCGGCGAGTCTTATCGCCGTTTTATTGATGTGCGACGCCTTGACCCAT
TCCTGCGCCCAAAATAGCGAAAATACCTCATCTCCCGCAGAGATGAGTTTCACCTTATAC
TGCCAGAATGTCCTTTACAGCGGTCCCCGCAGCGATGAGATAGTGGAAATTGTGAAGGAA
CTTTCGCCCGACATTATGATTTTCCAGGAGATGAATACCCCTCGAGCGGAAGCGGTCAGC
GCCGATATTGAAGCTTTAGGCTACAATTCAATTCTTGACCTGGAACATCCGACCGAAGGC
GCTTTCAGCTTGGCGGTCTTTTCCCGCCTCCCGTTGAGGAATAATCGTATTATCATCTCT
GAAGGTCCAGATTGGAAGCCGAAATGGCCGGCGCAGATTTTCGAATTCAAATTCAATGAC
AGATGGATAAGTGTCGCCAACCTCCACATCGTACCCTCTCATCATCCGCCATCGGGCAGA
CTGTCTCATATCCGCCCATCACAAAAGAAGCTGGTTAAGGGGCAGATGGAGGATATAATT
CAGGCGCTGTCGAATGGTCAAACGCCATCCATAATTTGCGGCGATTTCAATCAAACTCCC
GCCTCAAAATATCTCCGTCTATTGGACGATTATTGGATAGATTCCTGGTGCGAAACCGGC
GAAGGATTCGGATTCACCTATCCCAACCCCAACCCATTATTCAGGATCGATTACATTTAT
CACACTGAAGACCTGCGGACTATAGTATGCGAAAAGATTAAAAACAGCTTTTCCGACCAT
CAAGGCCTCTTTGCCGTGATGACTTCTTTGAATAATTGATTCATTTTGCGTAAATTACCA
TTGATAAATATCCACCACATACAGACTGTCTAAAAATAAGAGGGTTTTGTCATTAATGTG
CAAAGATGATTCACTGGATATGATGGATATTATGGATATACAGTATGTTACGATTTCCAT
CATTTCCATAATTTCCAGTGAATTTTTATTCTTACACCATTCTCGAACACTCTGTTTGTG
GTGAGAAAAACTCGCAACCCGCAACTCGAAACTGAATGACTATGAGACGGAAATGAAAGC
ACACAAATCGAATACAGAAGTGAAAATAAATTTCCGGAAAAATCTTAAGTCAGCCCTCTT
AGCCGGCTTGACCGTCGGAATCTCAGTGGGCTTGATACTGGGTTTGAAGGTATCGAAGAT
TAATCCTTCCATCACCCAATTCAGCGATATCTGGAACCTGTCGACCCACTTTATGGTGTT
ATACGCCCTCGCCGGAATCATCGCCGGCGCCGTATTGGGATTGATATTCTACCCCTTCCT
GCGCAAAAGGGGCTTGAAGCGCGCTCGTTCGCCCTTCAATTTATATCTGCCTGTCATCCT
ACTGCTGACCCTCTATCACTATTTCCGGGTGTATGTCTTGACCCACTTCATCGCCAATCC
ACTGATGCCAATCAAAGGCTCGCTCTGGGTGAACATCGGCTTCACTATCGTATTTTTAGC
TCTGACCATAATTGCCATCATCCTCGCGGTGAGAATTACCGCAAAATGGCGGCTTACCAC
AGTCGTTGGGTATTTAGGCGGGGCGATTCTAATGGTCTGGATTATAGCGGGAATCATCAC
TCCCAAAGGCATCAGCGCTTCAACTGCAGAAACCGTCGACCTTCAGAAATATGACCTCCA
ACCCGCCGACACCAAAGTCGCCCTCATCGGCTTTGACGGCGCCTGGTGGGAAATCATCGA
CCCCCTGATGGCTGAAGGGAAACTGCCCAACTTCCGGAAATTAGTGGAGAACGGCTCCCG
CGCCCAACTGAAAACGCTCTATCCCACCTTCTCCGCAATGATTTGGACCAGCATTGTAAC
CGGCAAACTCCCGCAGAATCACGGCATCAATTCTTTTTTAGTCTGGTCCTTTCCCATAAC
CGGGGCCAAAATCCCCCTCTTCCGACTGCCCTATTTAGCGCCGGAACTGCTGTGGATTCA
AGAGAACATCGCCACCGTATCCCCCATCCCCAGCAATTACCGCACCGCCGCCTCCCTCTG
GAATATCTTCTCCGACCTTGATATGTCGGTGGGGATAATGAATTGGTGGGCGACTTATCC
CGCCGAAAAAGTCAACGGCTACATCTACAGCGACCACGCCCTCTTCAACAAAATGCAGGT
ATTGACTAACTATAAAGAACGCCTGGGCGACACCGTTTACGATATATATCCGCCCGAATT
ACTTATTGAACTTCAACAATTCTGCAGCACCCCCGCCGATTTCATTCGTGAAGACCTGAC
CCGCTTCGTTGCAGTGGAAAACGACGCCTTCTGGGAAGAATTTAAAAAACTCAACACCTA
TGACTATTTGGACATCGCCTACGAAGCTTCGATGTTCAAATATTCCTTCCCCGGCGACAA
AACCGTCATCGAAGCCGCCGAATACCTGCTGGAACAAAAAGAGCAGCCCGATTTGTGGGC
GATTTACCTTCAAGGGCTCGATTCAATGTCCCACCAATACCTGAAATACCATTTCTCCCA
TCGACATGAAGATAAGCTGATGCCCGTAAATATTGCCCGCTACCGCGATTTGATAAACAA
CTATTATCAATATATGGACGAAGCGTTGGGCGAATTCCTGACCCGCCTCGACCCGGAAAC
GGTGGTGTTCGTGGTTTCCGACCACGGCTTCGATGATGAAATGCTCCCCACCGGGCATTA
TCATCACATCAAACCGGACAGCCCCGGCGAAAGCGAAGATTTCCACCTGATCCAAGCTCA
TCCCGGCATCTTCATCGCCGCCGGTCCCGGAATCAAGCAAAACTTCACCGCTGAAAATGT
CTCCGTGCTGGACATAGCACCGACGATATTAGCGGTTATGGGTTTGCCTTACGCCGAAGA
TATGGACGGAAAAATCGCCGCTGAAATCCTAAAAACTCCCCCGAACACTGACACAATCGC
CACCTATGGAACTTATAAATTCGACGACGCCATCATCGAAACCGCGGTGGACAAACAAGT
GCGTGATAAACTTAAAGCCCTGGGATATGTCAAGTAAGATAGGCGCTTATTGTGCTGACA
TCGATAAAAATTGTCGATATGACTATGGTGTGTTGTTGGATATTTAGAATAGTCATTTGT
CATTCGTCACTCGTCATTTATATCTTGAACCATTGACCAATGGCTAATGGCCAAACTCGC
AGCTAATTGTATATTTTGAAAATATAGATCATTGTAAGAGGTGAACTCTTAGAGTGAATA
TGTAAGTATTAAACTATCAATGATGGTATATAGTGAGCGAAAATGACCGGATTTATTTAT
CATCAAGCGTACCTCCAGCACAACCCCGGCTGGGGGCATCCCGAAAGCCCCGACCGCCTT
AAAGCCATCAAACAGGCTTACGACAATTTGAACCGCCGCGATAAGACAATCCTTCACACA
CCTCGACCCGCCACTGAAGACGAAATCACCGCCGTTCATACAGGGGAATATTTTCGCGAA
ATGGGTGCTGTCTGCCTTACCGGCGGCTATCACAGAGGTATGGAATCGGAGCTCGACTCC
GCTTCCTGGGATGCCGCACTTTTCGCCGCAGGCGGCGGCATCGAAGCATCCGAAAAAGTC
CTGTCCGGCGAATGGAGTAACGCCTTCTGCGCCCTCCGCCCTCCGGGGCATCATGCCACA
CCCAATCTCGCGATGGGATTCTGCCTCTTCAACAACATCGCCGCCGCCGCCGCACAACTG
CTGAAAAAAGGAGCAGGTAAGGTTCTAATAGTGGACTGGGATGTACATCACGGTAACGGC
ACCCAGGAAATATTCTATTCCAGCGATGAAGTCTTCTACTATTCCACCCACCAGCGCAGC
CTCTACCCTTACGGTTCCGGCGATGAAAATCAAACCGGCGCTGGAAAAGGCGAAGGCTTC
ACTCTTAACCGCCCCATAGAACCCGGCGCTCCCGCCGATGAATACTTGCGGTTATTCCAC
CAGGACTTGAATACGATTGAGGGGCGCTTTCAGCCCGAAATCGCTCTGATATCCTGCGGA
TTCGATGTCTGCAAAGGCGACACACTCGGAAGGCTTAACTTGAGCGGCGTCCACCTGGCG
GAAATGACACAAGCGGTCAGCCGCCTCGCCGGCGGTAAAATAGTCTCCTTCCTGGAAGGA
GGATACAACCTGAACAGCATCGTTGACGGTTTCATCGGACATTTCCAAGCCCTCATCGAC
TTGTCCTGAACCCGGTTGAAACAGAGATTTAAAATTTGAAAAGCGAATGAGTATCAATTA
AAATTTTGGCAATTGGCGCTTGAGACCTGAGACTTGAGACCTGAGACTTGAGACCTTAAT
CAATCAGATCGAAAACAACGGAGAACCGTATAATAATTTGACTTTTGATATTCAATTGGG
TAAATTTCAAGCTCTGATGGAAATACTTTGGACGAGTTGAACCTTCGCGGGATGAGCTTC
TTCGGATACCATGGCGTCTACCCCGAAGAGAGAAAGCTGGGCTGTCAATTCAGCATTGAT
TTGCAGCTTAAAGGGGACTTCTCTTTCGAATCCACCTCAGACGACATTCGCCAAACGGTA
GATTTGGTCGAAGTCTATCGCTGCATAGAAGAGATCGTCTGTGAAAAAAGCTTCAATCTT
ATTGAAACCCTGGCTGAAGAAATCGCCCTCACAGTATTGGCGGATTTCAAAGTGAACCAA
GTCACCGCCTTCGTCCGCAAACTGAATCCGCCCATCCCCGGCGCAGTTGATACTATCGAA
GCTGTCATCACCAGAAGCAAATGAGGACGAGTGTTAATCATAATCCAAGTGATGAAGCGG
ATGATGTCTATCTGAGCCTGGGGTCGAATATTGAGGATCGGGAAGAAAACCTCCGGACCT
CCGTAAATGAATTATCATCAATCGGGGAAATTGTCAAGGTCTCTTCCATATTCCAAACCG
AGCCCTGGGGACGGCGGGATCAGAATGATTTCCTGAATATCGCCTGCATTTTAAAATGTG
GTTTCGCCCCGCTGGATTTATTGGAAGCTATTCTTGAAATAGAACGCCGAATGGGTAGAA
TGCGCGGCGCAGAATGGAGTCCCCGAACGATCGATATCGACATCGTTTTCATCGGCGATT
CATTGATAGATGAGCCGGGTTTGACGGTCCCGCATCCACATTTCCACCAGCGCCGCTTCG
TGCTTGAACCCTTGATGGAAATCGCACCGGAATTCCAACATCCCAAATTCGGGAAAACCA
TCAGCCAGCTTCATAAAAGCTGTTCCGATCCCTGCGAAGTTAATTTGATTAAAAGATGGA
ATTAACCACAATTGGATGAACCTTATTACATAGCCATCGAAGGTGTAATCGGCGCCGGTA
AGACAACATTAGCCGAACTGTTGGCTGAACGGCTGAAATCCAACCTGCTGCTGGAAAAAC
CGGAAGAGAACCCCTTCCTAATCGATTTCTACCGCGACCGCCGGAGGTTTGCATTCCAGA
CCCAGTTATTCTTCCTGCTTTCACGCTTCAGACAGCAGGAGGAATTCCCTCAGCCGGATT
TCTTTCACAAGCGGGTTGTCGCTGATTATCTGTTCGCCAAAGACCGGATTTTCGCTTCCA
TCAACTTGGACGACAGGGAATTTCAACTGTATGAAAAAGTCGTTGCGCTGATGGAGCCTC
GCATTCCGCTGCCTAGTTTGGTGGTTTATCTTCAATCTTCGACTCGACGGCTGATGCATA
ACATCCGCATCCGCAACCGGGCTTATGAGAAGCAAATTTCCGAAGATTACCTCAATGAGT
TGAACGAAGCTTACAACCGCTTCTTCTGGAAATACGATGCCGCTCCGTTGTTGGTGGTCA
ATGCGGACAATGTCGATTTCGCAAACGATAAACAGCATCTTGCCGATTTGATCAATGCGA
TTGACCAGCCGATTCAAGGAACCCAATACTATAATCCAACGGTATAATTTATTTGGGATT
AGGAGTTAGGGAATAGGGGTCGAGGATTGGGGATAAAGCGGACATATACATATATTATAT
TTCTTCTTCTCGAATTACACAATTATGATTGGCCGTCTAATACTTTTTATAACGGCGTAT
TATTTTCTCTTCCGCCTGATTTTAATTGTCGTCAGATATTTCAGGAGAAAACAATTACGC
TCCTTTCATCAGGGGAAGTGGAATAAGCGCTCCAACCGCAATGACGATAATATTGAAGAT
GCCGATTTTGAAGTCTTGGACGATTGAAAAATCAACCAAACACCAAGCGCCAAAATTTCA
TATGTGATAATATCCATCAGCCGTATGATTAATTCTTTGCACTTGATACTTGTTACTTGA
TACTTTCACACTTTCACACTATTTCGACAATCATAAATCGAAGATTCAAATCAATTTCTG
GATAGAAATGCTAACTTCCGAAGATAAAATAAAGAGCCTGAACCGCATCGGTATCGCCTT
AACCAGCACCACCAAGCTGGCGGAACTGTTTGAAATGATTGTCTCCGAATGCCGCTCCTT
CACCAACGCCGACGCCGGTTCTCTATACACGCTGGAAGACGGTAAATTAATCTTCCGGGT
TGCGCAGACCGAATCCCTCGAAAAAAGACTTGGATACAAACCCCCCTTCAAAGCCTTCCC
TATTCCCCTGAACAAGAAATCGGTGGCGGGATATGTCGCCCTGACCGGGGAAATCATTCA
TGTCGATGACTGCTATGAACTCGACCCCGCTAAAGGTCCCGCCGTCGACCGCTCTTTTGA
CCAAAAAATGGGCTATCGTTCCAAATCAATGCTGACCGTCCCGATGAGCGATGACAAAGG
GACAGTCATCGGCGTTATCCAACTAATTAATTCTATGGACGAAAAAGGGGAGATCATCCC
CTTCCCCGACGATATCGTGGACTTGATGTTGTCCATCGCCTCGCAGGCGGCGGTCGCCCT
CACCAACGCTAAATACCTCGCCGAAATCAAGAACCTTTTTGCCGCTTTCGTCAGGTTCAG
CGCCACCGCGGTCGACGAAAGATCCCCCCACACCGCCGGTCATACCCGCAGGGTGGCGGG
ATTGAGCATGCGCATCGCTAAAGCCATCAACGAAGAGCAGGAAGGAAAATTCGCCGATAT
CCAATTCTCCGACCAGGAATTGGAAGAATTATGGTTCGCCGCCTGGCTGCACGACATTGG
GAAAATCGCGGTTAAAGAAGCCGTGCTGGAAAAAAACACCCGCATCTCTAAAGACAGGCT
CTGCTGGATTATCACGAGGATGCAGACTATTATGGACGGCTTGGAAATCGAAGCCTTGAA
AAATAAAAATCTTGACGAAGAAATCTTAGATAATGAAGAAATAAATAGCAAGAAGGAACA
GATATATTCCGACATGCAGTTCCTGGATAAGCTTAACAAATCAGGCTTCCTCCCAGACGA
AGATGAAGCGCGCCTTAAGGATATAGCTTCTCGAGTCTACACCGATTATGAAGGGGAAGT
CAAATCCCTCATAGATGACTTTGAATTTAGAAACCTTGTGGTCAAACGGGGCAACCTCAC
AGATGAAGAATGGAAAGAAATGCGCTCCCATGTGGTGAAAACCAGGACAATTGTGCAGAA
CATTCCTTTCACCGCTGAACTCGCCAATGTGTCGAACATCGCCGCCCGGCATCATGAGAT
GCTGAACGGCACCGGCTATCCAGACGGCTTGACTCAAGAACATCTCCCCCTGCAGGCGCG
GCTTTTAGCTGTAGCGGATATATTCGATGCGCTGACCGCTTCTGACCGACCCTATAAAAA
AGCCATCCCCTTGGAAAAAAGCATCGCCATCCTGCGCGATGATGTCTCGCGCGGGCGACT
TGACGAACGCATAGTCAACCTCTTAGTAGACAAGAAATTATATGAAGGACATAAAGAAGA
CCAGGCGGAATACCCATGGAAAATAGAAGTATTCTAACCGATAAAGCTCCCCAACCCATC
GGTCCCTACAGTCAAGCCATCCGGGCGGGCGATTTCATCTTCACCGCCGGGCAGGTGCCG
GTCGATCCCGCTGCCAACGAAGTGGTCGAGGGCGGCGTTCAGGCGCAAACCCGCCGTTCT
CTGGAAAATGTTAAAGCCGTCCTCGAAGCCGCCGGCGCCAGCTTGAGCGATGTTGTCAAA
GTGACCGTCTTCCTCAAAGATATGAACGACTTCGCTGAAATGAACGAAGTTTACGCTGAA
TATTTCACCGACAACAAACCCGCCCGCAGCGCGGTTCAGGTGGCGCGCCTCCCGCTGGAT
GTGATGGTCGAAATCGAAGCCGTTGCCCGTAAGGGGTGATTCAAATTGCCGGTTATTCGC
CTCATCCTAATATGTTCCGTTATGCTGTCGGTCTCATCGACTTTCGCCGGGGAAATTCCA
TTTTTCTACGCGGAAGGCGACTCATTGTCCAAAACGGCGATCCTCGATTCAGCGGTTATT
ATCGAGGCGGATGATTCTTCTGATGTTAAAACCAATACCGCTGAGGTTGACACCGTCAAA
ATAAAGCGCCACAGCCCTGCGCTGGCGATGTGGCTGTCGTTCGCAATCCCCGGCGGCGGG
CAGTTATATAACCGTAAATATCTGAAAACCCTCATCATCGGCGGCGGAGAAATCGCGATT
ATTTACTCCATCGCCCACTATCACCATCGCCATAAAGAAGCCCGCAGGGATGAAGACTCC
GACGCTTCCGATTTCTACAAAGAAAACCGCAATCGTATGTCCTGGTGGCTGGCGGGAATC
ATCCTCTACAGCATGGCTGACGCCTATGTGGATGGGCAGCTTTGGGATTTCGAACTCAGC
CGGGACTTATCCCTCGGCTTCACCCCCGGAACGCTATTCATAAAACTAAAATTCTAGCCA
AAAATATATGAAATTTAAAATTAAGAATTAAAAATGCAAAATTAAAAACAATTCGTCATT
TCGATTTTAACTCGCAACTAATTGTCTATTAAAA
>k141_423931
GTCATTTAATAGTTTCAGTCTAATGAAAAGTCTTTACATTAAAAATAGCGTTTAGGGTCT
GGTGGTTAGTAGACTGTCATTCCCGCATGCTTTTAGCGGGATTCCATACCCAATTTTCAT
TGTAAGGTGTGCCGGGAACCGGCATGAGGGTTTATCTTGAAAATAGGGTTTAGGGGTTTA
GGGTTTATATACTTACACCTCCAATGTAAGAATTCATCTCTTGCAATGACCGTATCTGAC
TATAATTCAATGATTTATCATGATTTGTAATTATTATTGTTCTTGGTAGGGACAGAACAA
TGTTCTGTCCCTACAGGTACATCCCGGTTTCGGAGAAACCGGGCTACCTTCTGACCGCTA
TTTTCAAGGTAAACCGTGTTAATCAATGAATAAAACGGGGTGTTACTCTTTACAGGGGCG
AGAGTATTTTGGAGTTAAAACAGCTGCTTTCAGGCGGGATTAAGAGTGGAGTATTATTTA
ATAGAGCGATTCAATCTGGTCTGAAACGAATGACGGGAAATCGCAAGATATTGAGCGGCT
CTCGTCTTGTTATTGCTAAATTTCGACAAGGCTTTATGCACAATCTCGGATTCCAATTTC
AAGAGGTCCAATTCGTCTGGCGGCAGCAGAATCTGGCCGGGTTTTATCATTACGCCTCTT
TCGCTTTTAAAAGGGGGAGTCTCCATCGTCAAGAAATCCAGATGTTCAGGTCTTAGTTCA
AATTCATCATAGAGCAGCACAATTCTTTCAATAGTGTTTTGCAGTTCTCGAATGTTTCCC
GGCCATAGATAGTCTTCGAGTATTTTCATCGCTACTTTATTGATAAAGCGAAACTTCCGT
TTTTTCTGCTTAGCTATATCGGCGAGGAACATTTGGGACAGCGGGATTATCGTCACTTTT
TGTTCCCGCAAGGGTGGAATGTAGATTCTGCCCAGGTTCAGACGGAAGTAAAGGTCTTTG
CGAAACTTGCCGGTTTTCACAAGTTGTTTAAGATTCTGATTGGTGGCTGAGACAATTCTA
ATATCAAGTTTGCGGCTTTTAGTTCCCCCCACCCGGAAAATCTCCCGTTCCTGAATCGCA
CGCAATAATTTCGGCTGCAACTCCAGCGGCATTTCCCTGATTTCGTCGAGTAAAAAGGTA
CCGCCTCTGGCAAGTTCCATTTTGCCGACAGCGCCCTGACTTTTTGCGCCGGTGAACGCC
CCGCCTTCGTATCCGAACAATTCTGTCTCGATAAGGTTGGGAGAGAGGGCTGAGCAATTT
ACCGAAATGAACGGTTTTTCAGCTTTATCGTTTCCCTGGTGGATTAGTCGTGCTATGACT
TCTTTGCCGGTTCCAGTCTCGCCTTCGATTAAAACCGGAATATCACGGTCGTCATGAAAC
TGCGCCGCTAAAACGACGGCGCTTTTCATCGCATCCGAAAAAATACCAATCTTTCCTATA
CCGTCAATATATTTATAGACATTGTATTCCAACTCCATCCTGGCCAAGGAACTTTTCGAA
GGTGTTTCACTTATTTTATCATGTTTATCCGCGGAAATTCCATATCCGGCTTCCATAGTC
TGTGTTTCTTCGAGTCTGGCGAGAACTTTAGCCAATTCAACCACATCGACCGGTTTGCTC
AGGTAATCGAAAGCGCCTTCCCGCAGGGCGAACAGAGCGCTGTTCAAATCGGAGAAGCCG
GTGACCAGAATCACTCCGGTTCGCTGGCCCTGTGGCGATTGTTTGATTTGGCGCAACAGA
TCGAGACCGCTCATACCTGGCATTCGAATATCGGTGATGACGGCGAAAAATGAATCTACT
TTGAACAATTCCAGAGCTTCGGTCCCGCTGTCGCATTCCGTCACTTCATGCTTGAGTGCG
GTTACCAGGAAGTTCGCTACCGCGCTCCGCACCAGGGCGTCATCGTCAACCAGTAGTATT
TTCATATCAATCCTCGCTATCTTTGACTACAGGAAATTTAATGGTAAAAGTCGCTCCCCC
ATCAGGATTGTTCTTCCCTTCAATTTCCCCAAGGAAACTATTGACAAACATCTTGACTAT
AGCCAACCCCAATCCCATGCCTTCTCCTCTCTTTTTAGTTAAGATAAACGGATCGAAAAG
CTCATCGCAATCCTCCATAAGAAGCCCTATTCCGTTGTCGATCACCTCCAAAATCGCATG
GTCTCCCTCGATCGCAGTGCGTATGATTATCTCTTTTTCCGTCGATATTTTTTGATCGAG
CGACTGTATGGAATTGGTGACCAAATTAATGACTATCTGTTCCATTTGAATGTTTGTTGC
CATTATAAATATTTGATCATTAAAGAGCTCTGTCTTAAGCATAACGCTGTGAGAAAAAAC
CCTTCTATTGACCAGCGAAATAGCATTCCGAACCGCACCGTTCAGGTCAATTTTTTCCAG
TGATTCACTATTGAGTGACACCCAAAACGATTTCATATGTCGGATTATTTTACTAATCCT
CTTGGCGCCTTTGGATATCTCATTGAATATCTTGGTGAAAGGGTAGGGAATATCGTAGTC
TTCCTCTTTAGTCAGATAAAGCGCTGTGTCGGCGTGAACCTGAATCGCGCTCAACGGCTG
ATTTATTTCGTGTGTTATGCCCGCTGCCATAACGCCGATGGAAGCCAATCTGGCTGTTTC
TTCCGCCAACCTGACCGCTTCAACATACTTCTTCTCCGCTTCGAGCCTGGCTTGGAAGTA
CTTATGACGTTCCTCCTCCGCCAGCTTGCGTTCGGATATATCGAAAGCTATGATGACCAT
TCCGCGGATTTTTTTGCCTGAATATAAAGGCGATACAGTTACCTGAACCGGAATTTTGAC
GCTTTTTTGGGTGAGAGTGGATGTCTCGAAACTCGCAGACTGCCCTTTGTGAATACATGC
CGCCAGCTTGTCTTTATGTTCATCCTTAATTTCAAATATTTCGTCCGCTAAGCAGTTTAT
AATTTCCTCTTTAGTGTATCCAAGCACTTGAGACGCTGCGGGATTGGCATAGACAATCCT
CCAGTCATTATCGGTCGCTATCGAAATCTCGGCGATGTTTTCAACCATGCTGGAAAGGAA
AGTGAACTGCTGTGAAAGTTCGTGGCGGGCGATAGCCTCTTCGATGTCAAATTCTGTTTT
GAATGTGCCGATGTTCTTGGGTGTAACTACTAAATAACCGGTATCGATGTTGCCGGGGAT
ATTGATAAGTCCCGGCAAATTACCGGTTGAAACGGAACCGTGGTTATATGAATAAAGCAT
TTGAAATGCCAGATAGGTGAAAGCTTCCCTCTTCTGATAGAACGCCGCATTGATTGCGCC
AGTCCTTATATGTTCGAGTTGAGGTTCGTCCGCTTCAACGCATACCAGTTTAATTTGATT
CTCCAATCCCGTTTTTTCCAGTGCCCGTGCGATGCCGGGCCCGCTGTTCCAGTCAAATCC
AGCGATAGCCGCCAAATCTTTATAATCGTTCAAATATTGGTATACAATCTCTTCCGCCCT
ATCGTATCCGGTGTTAGAATCATTCTCCGGACCGAAAATCTCTATTTCAGGATATGTGAA
TAGACGCTGATAAAAACCACGGAATCCCGCGTTCATATTTTCCAGGTGACACATACCCAT
TATAAGCACTCTGCCCCGGAAATCAATCATCTTCGCCAGTCTATCCGCCATCGCCAATCC
CATCTTATACCAGTCCGTTCCGACATGAGCCAGCCTTCGGCTTATGCTGACATCACAATC
GACAGTAACCAGTGGAATACCATTGTCCAAAGCTTCGTCTATTGCCGAAATAAGTCCATC
GGAGTTCCACCCGACAAGCATTATTCCGGCAACCTTTCTCTCGATAGCATCATAGATTGC
CTGAAGGTATGGTTCGTCCTCAGCGTCATCAGGACCGGCTATGGATATTCTCAGATTAAA
GTATTCAGCCAGCCGTTTCAATACGGTATGAGTGTGATTGAGGTAAATCGGATGGTGTGC
AAGCTTGGAAATCCAAATGTATTCTTCCATAGGCGGCCCTTTCATTGGATTTATTGATGT
ATGCAGGGTTAGTTTTAGCAGGCTTCTTTGCTGGCAAATCTGGATAGAACAGAATTCTAT
TCTTCTGTTGTGAGAGGGTTCGCGAAAGAGACCCTCTCCTGAGGGTTTAGAAATAACTAC
CGGATTCTCCCTAACCAGTTACAGGGTATGTTGCCGAAATAGAAAAATCAGCCTCTAATC
GTGGTGTCGGGTCTCCGCACCCGACACCAAAAAACTGTTATTATATATGCTGTCGACTGC
GGAGAGTCGACAGCACGTTGCCTTGATTTGGGAAACAGACCCTACAATAACCTTCACATC
ACCGCCATAGATGAAATTACAATCCGCAAGAGACACATATATTTGACCGTTATCATTGAT
TTGGAAACCGGACACATCGTCTGGGCGGGCAAGGGTCGTTCAAAAGCGACGCTGGACACC
TTCTTCCGCAAGATGCCCATAATGTCAAGGCATAATCTTTGCTAATAATGGATATGCAGC
AGCCTTACATCGATTCATTCTCCCAGGGTGCCCTCGAAGCCATTGCAGGGAGAATGAAAC
TCGCAGCCGCATTAGCTTTAGCGATACAGAATATCATATCTTGTAAGCCAAATCAAAATT
TTATGGTTACATTTAAAATGGAGATGATCCAAATTTGGAAATGCCCAACATACTCCTTAA
ATTATAGACAAAATTTATCCGAAATGTTTTACAAAATACACAATTTGTCAAAATTTTACA
AATAATTGTTGACTAATGAACCTCTTGCAAAAGTCGAATGATTTCGTGAATGACTAATCA
CAATATCGTTCAAAAC
>k141_457811
GAACGATTCCGGACAAGCCGGAATGACGAGTTGAGGAAGACAGGAAATACTTTTTAAGGG
TTCTTCGCTATATCGTGTAGGTAATACAAGCTAATCAACCACGAATGAACACGAATAAAC
ACGAAAAAAAAGCTCTCTCTTGGTAAGAGATTGATTCTGAACCTTTGAAATACAATGATG
CTGCTGAATAAACTTTTCTAGGAAATCAGCGTAATCAAGAAAATCAGCGGTAATCAGCGG
TTCAAAGAATAAAAAATCTACCCATACAAAACAGCGAGGAACCTAAAAAAAGCCCCGATC
GCTCGGGGCTTTTTTTTCTTGGGGCGGATTGTGAATCCGGTTGATATACCGATACCCAAA
AGTTTTTTCCTATGTTCATAATTGTAGGGACAGATCATCGATCTATCCAGGGCGGATTAA
TAATCCGCCCCTACTTTCACATTCGCTACTTCATCAGAACCATCTTCCTGACTTGGATGA
AATCTCCCGCTTTGAAGCTGGCGAAATATACTCCGCTGGCGAGCGCAGAACCATCGAAGA
CAACTTCATACGAACCCGCTGAATACCATCCTTCCGCCAATATGGCGACTTCCCTGCCGG
TAATATCGTATACTATCAGGGAAACCTTTCCGTTGTTCGGGAGCGCGAAGCTCAGATGAG
TTTCGGGATTGAACGGATTGGGATAAGCGGGGCTGATCTCATATCTTTGGGGAGTAAAAG
CGGACGCTTCACCGGTGAGGTCATCGAAGCTTTCGCCCCAGTTATACCAATCGGGAACGA
GCGGACCGCCGTCGGAATCGGCGCTTTTGGTGAAGTCGAAATGGTCTTCATCCCAGACAA
TATCGGGGTAGACTCCCACATAGGCGTCATAGGTATAGCTGCCGGGGGGAGCGCCAGCGG
GCACTTCCTGAGTGCGGTCGCGTTCTATCGTAGCACCTGCGGGTATTGTAAAGTCGGTTA
CAAAAATGATGGGACCATATTGATTGCCGGTAGGCAGGGTGGCATAGGTCCAAACATCAA
AAGTAACAGGGGATGTGCCACTATTGGTCGCCGCAATATTGAAATTGAACGAACCACCAT
TAGCCGGGATTACTATCGGCGGATTCTCAGGAGTGAGAGTAACCGTTAATTCGGGCGCAG
TCGCAGCTCCCGCCATGCAGCGAATGAAGAATTCATACATAGAGGTAGCGCTGGCTGACG
AACCATTATAGGTGAAGAAGTGTCCTTCGCCGAAGTGTTGACTGTCACCCATTATTTGAG
CGGCGTCGGGATCCTGCGATTCGACCCAGAACCAGAAGGGTTGTGTGCGGTTCTGTAAAG
CAGTGATACCGCTCAAGTCGACAGTCTTCCATTCGGGGCTAATCTCCAAGATGGTCACTG
TTACATCGAAGGAGGTTATTTCAGGCCCGGGTTGAGCTGTGGTGCCGGCGTCATATAGAT
GGAAAGTGAAGGTGCCGGGGCTGTAGAAGTAGAATTTGGCTTCGGTGATGTCTATCGGTT
CCGGCAGATTGTGGTCGACGGGAACGAACCGGCACATTGCTCCGTTGCCCGGATCGAAGG
ACCAATAGTATAGACTGTGGTTGGGCCAACCCATCCCTCTGGCGTCATAGCCGAGCTCGT
AGATATGTTCCGGGGTGACGGTAACATATCCGGCGCTGGTGGTGTCGTTTTCGCGGTTTT
CGTCCAGCATCAGCGAGGTGTAGGCATCCCAGTAAAAATCGCCGGCAGTGGTTAAATCCC
AATTGAATTCCTTTTCCACGGTTTCACCGGAAGGAATATTCGCCCAGGGTATCAGCGGAT
AAATATTGGTGGCGCTGGAATCCATTCGGGCGAATGCGGGGACGGCTGATTGGTTTTGAC
TGCCGAAATTCTCCAGGGTAACAGTCCCAGTCACTTCTGCGTTCGACAGACTGGTGGGGA
AGGGGATTTCCAATGATGCAGCGCCGACATCGTTGTTCAACATAGTACTGACCCAGAGGT
TGAAATCGTCGATGTGAAGTCCGGTGCCGATGCCGCCGTTATTATCACCATCGGTTATCA
CCCGCCAGCGCAGCTTTATATCTTGACCGGCGTAGGCGGTGAGGTCGAGCATCATATTGC
CGTTGTAGGGGTCGCCGGGGAGATATTCTTCCCAGCCGACTAACGCTGCTCCGGGACGAC
CGATATCACCGTAATCGTGGAAGCCGAATTCATCTTTGAGCCAGATTACGCCGTCTGTTG
TCCCTTCAACCACATAGTAATCTTCCAAAGTTGTACCACCGCCTCCGGTGAAATCGAGCA
TATCGCACCAGAGCCAGAAGGTGTAGTAGACATTGAAGTCTTCAGGAATGGATAACCAAG
GGGTGACCAGCGCATTGGACAGGTCATAATGGTCTTCAATCACGCAGTTGGCGGAATGGG
TGGGGCTGTGGGCGGTGTTGTCGTTGATTTCCCACCAATCTCCAGAGGCGTCGCCGGTGT
CGAAGGTGAATTCTTCCGGATAAGGCGGATTGTCGGCGTCATTGGAAAGCAGGTTGACGG
CGCCGTCGTCGATGGAAACATTATCGACGAACATTCCGATTAGACTGGGGTTGTTGACTG
TACAATACGCCGGGTCACTGCAGAAGGCGAAGCGTACCATTACATCAGAGTAACCGGCAG
CGGCTGACAGGTTGAATTGGGCGTTCACCCATCCGCCGGAAGAACCTCCCCAACCGGGGA
TACCGGGTCCCATACCCCATTCTACACCAAAGCTGTAAAGGTTTTGGCAATTATAAGCGG
GTGTGGTCGGTTGAATCACCATCCAATGTTCACCGCCGTCGATGGAAGCCCAGACATTGC
ACCCATCCCAGCCGTCATACGGAGGGGGTTCTCCGCCAGGATCTTCCACCGCATAGAAGA
GTTGGAAGGTAAGGACAGGGCTGGTGACATCGGAAAAGTCGAGGGTGGGTGAAACCAGAT
ACTGCAGCCAGTGGTTGTCGTATCCCGCCAGCAGTGAATCACCGCACCACCAGGAATTGC
CCTGATAGGCGTTGAAGTCGTCGATGTGCCATTGGATTCCGGCGGCGGTGACATCGACGG
TGGTCCAGCCTTCCCAGCCGTTTTCAAAGTCCATATAGTAAACGGATGAATCTTCATCGG
TGGGAGCCCATCCTTGGGGGGCGCCGATGAGGGTTGGTTTGCTGACTTTTAATGCGGTCG
GCGCATTAACGCCGGCAAAAGTTAGTGAGAAAGCGAGAGAAAGCAGTAAGACCGCTTTCA
AGATTCTTGGAAGCATTTCTCCTCCAGATTGTTGGTTGATTGAATTGATTATTGGGGTTA
TTAAGAATGATAAGGTTTTTTTAGGAAATAGTCAATAATTACAACATAATTTTTTTCGGT
GAACGGTGAACGGATTATTTCACTAATAGCATTTTCTGTACCTGCCGGAAATCACCGGCT
TGGAATCGGGCGAAATATATCCCGCTGGCGAGCGTTGAGCCGTCGAAAGTGACTTCATAT
TCTCCGGCGGAGTAGTATCCTTCAGCTAAACTGGCAACTTCCCTGCCGGTAATATCGTAG
ACCACCAATGTGACCTTCCCATTTTGCGATAAAGCGAAACTCAGATGAGTTTCAGGATTG
AAGGGGTTAGGATAGGCGGCGCTGAGTTCATATCTCTCAGGAGTCAACAAAGACGCTTCT
CCGGTGAGGTCATCGAAGCTTTCGCCCCAGTTGTTCCAATCGGGGACGATGGGACCGCCG
TCGGAATCGGCGCTCTTGGTGAAGTCGAAGTGGTCTTCATCCCAAATAGTAGCAGGATAG
AATCCCACATAAGCGTCATAAGTGTAATCACCGGCGGGAGCGTTAGCGGGGACAGCCTGG
GTGCGGTCGCGGTCGATGGAAGCGCCGGCGGCTAATATTAGGTCGCCGACATTGATGATG
GGACCGAATTGAGCTCCGCTGGGCAGAGTGGCGTAAGTCCATACATCGAGAGCTACAGCG
TAGGCTTCATTATTCGTACCGGCGATATTGAAATTGAAGGAGCCGCCGTTCGCTGGGATG
ATGATGGGCGGGTTTTCCGGGATTAAAGTGATGGTAATATCAGGAGGCGGGGGAGGCACA
TAGCCCGGTATACCGGTGGAATCGCAGTGCATCGGATAAGGAGGCAGGGTCGGCAGCGCC
GGGATTTCGCTGATGGGCGCTCGATGATAAATCGCATCGTTCAGGGTCCAGGTGCCTTCA
TCCTGAACCACAGCCCCGGCGTCTTTATCTTCGATATAGAAGATGTGGCAGAATCCATTT
ACCACATCGGGTGACATACAGGGGGTCAATTCGCTCAAACATTGCCCGGCGGGGGCGTTG
GGTGTATGGGTGTTGGTAACATCGATGCCTTCAGCCCAGTTTATGCCGCCGTCGAGGGAT
TTCGTCATCCAAATTTCACCATTGGGAAATCCAGCTTGGGAAAAATCGGAGGTATCACCG
TGCAGATAAGGGAAAGGATGTGAAGCTGAAGGTCCCAGCGGGTGGAATAATCTTTGATAC
ATACAATAGATATCGCCGGTGGCTTGGTCTATACCGGCGGAGGGGCGCTGCGCATAGACA
TTCCAGGCGCCCGGGTCATAAAATCCGTTGTCGAACCAGCCGTCAGCCACCATTGAAAAT
ACCTGCTCAACTTCATCCCAGTGCCAAATGTAACTATTACCCCAAGATAAGCTGCCTTGG
ATGGAATAATAACCTCTGGTGGAGAAGAAGGCGTGGAGTACATCGTTATAGTCGAACAGT
AGGCACATATCGGCATAACAGCGCAGGGTGTCCTGATTCGCCGCGAGGGTATCGGGCAGC
AGGCTTAAATCGGGCGGTATCCAGTTGGTGACATTGACGGTGTCGGTCCAGTTCCAATTG
ATGCCGTCTTCGGAGATGCAGACGATTAAGTTGTTGTCATATTGGGAGGTATCGCCTGTA
GCTGCCATCTGCATCCAGCCGATGGCGACACGATTGGACACCGGAGAAGCGGCGACATCA
GCTGATATGGTCATCGTCCAATCGATCTCGATTTGTTCAGGGGTCTCATGAATGATGGTG
AAAGACATAGGGTCGAAAGTTGCGCGGCAATAATAGAGCCGCTGGGGGTCGCCGGCGATG
CCTGAAAGCGGATTTTCGGTGGAGACGATATGGAATTTATCGTCAATATCTTTGTCCATC
CGGGGCCAGATTACTTCCAAATCCTGAGCGCCTTCCCATACCCAGGGCAGGTCCGGAACG
AAAAATGCCCCCACGCGCGGGAAATAGTCAAAACCGAAAGCTGAATGGAAGTTATCATAG
CCGGATGTCATTTGATGGAAGCAGGGCATCGCGCGGTTGTCCGGATAGAGTTCCATCACC
GAATAACCCGACCTGGAACTCTGGTCGACCCGAATACCAAGCTCGACGCCAGTGAACATT
AGATTATCGTCGGGATTCATCAGTTGGTACCAAATGTGGCGCAGGCTGGCGCCAGTATTC
TCGCCCTTCATCCAAACGAGATGAATCCAACCGTCATTGTCGACCTGAAGCTGGCGGCCG
CAGGTTCCGTTGTGCTGGATGTCGTACCAGGTAGTTCCGAATATGAACAGTTCGCCGACA
GGGTCATCGGTGAGGGGGGAAGCGTAGGGCGGAAAGGCGCTGCCGGTTACCGGGATGAAA
TCTTCAGCGCCGGTAAATTTAAGCGGAGCTGGGAATTTACAGGTTGCGCTTCCTTTGTCG
GGCGCGTAGCCGTAAAGGACGGTGAAGGACAGCAGGATGATTACTGCTGTTAAGAGGTGT
TTTTTTAACATAATTTTTTCCTCCTTGGAGTTGTGATAGATTTGGATTTGTTAGTTTTTT
AAAAGATAAATTCACACAACAGAGACATGGAGACACAGAGAAAAACAGGCTATAGGCTGT
GGGTTTTAGGCGCTTACTGCACCGACATCGACAAAAAATAGTCGATATGAATAATATAAA
ATAAGAGTAAAAGTATGAAAGTTAGAAAGTGTGATAGAAAAAACATTCCCGGTAGTAATT
AAAGAACCAATGACCAA
>k141_462309
AGAAGGATTCACAGTAAATAAAGTAATGAAGTAATAATTCTGAAAATACTGGCGACATCG
ACAATTTTTTGTCGATGTCAGTTCAATAAACGCCTATCCCATACTCCCAATCTCCTACAA
ATCTATCCTTCTGAACTTGATGAAGGAAAAAACAACCAGCACTACCGCCCCACAAGTTAA
AATCAATATGTCATCCAAAGGAAACCCACTTTCAGTGAGGACTGTCTGAGGGTGGTAATA
ACTGAATGGATTGATGGGAGATATCGCTCCTATTAAAGCGATGGTCTTCCCCAGGAAATC
CAGCATAAACAAGCCCAAAGGCAATCCTATCATCCACCCCACACTCCCCCCGAAGGATTC
TGCCGACACGCTGAGCAACAACGACATACTCCCCAGGAAGACAAAGAGGAAAAAGAGATT
TGTAATTACCGGGATAAAATCTAACAGTGAATTCTCCATCCCGTATATCCAGATGGAAAA
TCCCACCCCCGCCAGCAGGCAAGTTACTATAAACGCGAGCCCCGCCAGGAAAAATATCAT
TAGCGTGGCCAGATATTCCCGCCTGGAAACCGATCTGCCCAAAGTCAATTCCAGGATACC
CTTATCCCGTGCCGATGATACCTCCCGCCCAAAAAGAACCGCCGGGAACACCATCAATAC
GGAATACACGAAAGGGTGCGAATAGCAAATCGACATCATTCCCAAAGGGGTGAAAAAACC
CAGGTTCTCCTCCCCTAATAAGCGCCTCATCGCCTGCGGGATGAACTGCATCATTTTTGC
CGTCTGAGGTCCCAGGGTGGAGGAATCTAACACCCAATACATCATCACCTCGGAAAAAAA
CAGCGACAATCCGCATATCAACAGAGTGAGGCGCTGATCGTGAAACACAATCCTGAATAC
CGTCCCGTTAATCTTTCACCTCGTAATATTGCAGAAATATCTCTTCTAGGTCCGGGTCGG
AGATGTTCAAATCGACCACATCTATCCCCTGCAGAGCTTCCAGCAGCCGCTTGAGATTAC
CATCGGATATGAACGACAGCATTTTCCCATCCTTGACTGAAGCGCAGGGGTACCGCTCCA
AGAAGATTTCCGCCTCGCTTGCCGCCGAAAAATGAATCCTCACATTTTTATGGCGCATCG
CCTTCATATCTTCGATTGATGCCTTGGTGACCAGCTTACCCTCTCGGATGATAGCCGCGG
TATCGGCGATATGTTCGACTTCCGATAATATGTGAGACGAGAAGAAGATGGTGCGCCCCT
CAGCCTTCATCTCCTTCAGCAGTTCCAGGAAGGAATGTTTCACCAGCGGATCCAAACCGC
TGGTCGGCTCATCCAATATCAACAGTTTTGGAAAATGCTGGATCGCACCGATTATCCCCA
GCTTCTGCTTCATCCCGCGGGAATACTCCCGGGCCTTCCGCTTCAAATCCTTCGCTGGAA
ACGCCAGCGCCTCCAACGCTCGCTTGCGGGCAGCCGGCTCCCCCCCCGATAAACTGCTCC
AATATCCCAAAAGCGCCTCACCCGTGAACCCGCCGGGAAGAACCGCCTCCCCCGGCAAAT
ATCCGATATTCCGGTGATACCGGTAATCCCCCCAATTTAGCTCTTCGCCCAGTATTTCTA
TTGAACCCCTGTTCGGACGAATGAAATTCATCAACAAGCGGATGGTGGTGGTCTTGCCCG
CGCCGTTGGGACCCAGGAAGCCGAATATCTCACCTTCCGAAACCGACAAATCCAAATCCT
GAATCCCCACCGTTTCCCCGAAAAAACGGGTCAAGTCGGTAATTTTCACCGCGGTTGACA
TCTCTTATTCGCCCTCCTCATCGTATCCATTCTTCTTCCGCCGCCGCCTTTCGCCCCCAT
CCGATTTGGGTCTTTCACCCTCGATGCCGTTTCCCGGCTGATTGGCGAACCATAAAGTGC
GCTGCGGGAAAGGAATCTCAATCCCTTCTTCCTTGAAGCGGCGGTAGATTTCCAAACGAA
TCTCCTCCGCGGTGCCCCATTCCTCCCGCCAATCCTGAACGATGCAGGTCACCCGCAAAT
CCAGCGAAGAATCGCCGAAGCCGAGGAAATACGCATTCGGCGGCGGATCCGACAAAACCT
TCGGATTGCTCTTGCAAGCCGCCACCAATATGGCTTTCGCCTTATCCAAATCGGCGCCGT
AAGCCACCCCCACATACACACTCACCCTGACCAGCGAATCGGGATAGCTGAGGTTGATGA
CCTTCTCTTTGATGATTGCAGCGTTGGGGACGATTATCAATGTATGATCGAAGGTCATCA
CTTTAGTGGAGCGCAGCCCTATCTCATATACATCCCCTCGTTCCCCGGAAGCCAATTGTA
TCCTATCTCCAACCCTGAATGGTCGGTCGGTCATTATGGCGAAACCTGCTATCATATTGG
AAAGCGTCTCCTGCGCTGCCAGCGCGATTGCCAAAGAACCCACCCCCAAAGACACCACCA
GTGACTGAACATCCAGATTGAAATGCTTGAGTACGATTATCAAAGCGATGAAGAAAATGA
TTATCTTGGTCACCCTGACCACCAATGGCAGGAAATCTTCCTTACCGCTGATAATCCGCT
TCTCAATCAATGTCTGGGAATATAAGCGGGTGGCTTTGCTCACCAAATCCATCAGGATAA
TGGATATCTGACTTACTATCAGGATGTAGAATATGCCGTTCAGGTAAAGCAGATACCTCT
CCCCCAAAATATCGGAGAAATATCCCAGGAAGAAGTATACCCCTATGATGATTATCAACC
GCCGAACCGGCTTCTTGAGGAAGGCTATTAGCGCTTCATCCCCTTTCCAGCGTGTCTTTT
CCCTGGTGAATTTTTCCAGAGCGTTCATCGCCTTACCCGCCGAAAAGAACGCCAGCGCGG
TAATAATCGCCGCCGCCAAAACCTTCACGCACAGCAAAAGCCCGGGGTGCTCTGAAATGT
ATTGCAGTATTTCTCGCATAGAATCACCTGTGAAATAAATCCCCCATAGACCGAAAACCG
AGAACAGAAAACCGAAAACCGAGAACAGAAAACCGAATACCGAGAACCGAATACCGAGAA
CAGAAAACTGAGAACCGAGGACCGCTCTCCGTTCACCGTTCACCGTTGTAACGGGATCAC
AATCCTCATCGTCGTCCCCTGTTCCGGGCGGGATTCTTTAATGAACAACCTCCCTCTATG
ATAGTTCTGGATTATCCGCCGCGCCAGCGACAACCCCACTCCCCAGCCGCGGCTCTTTGT
AGTGTAGCCCGGACGGAAGATATTCCGCCGATTGAGCGGGTCGATTCCGCATCCCGTATC
ACCGATGTCGATGAAAGCCCGCTTGGTATTGGCGGAAACAGTAACCGTTATCGAACCCTC
ATTTTCGGTCAATGCGTCGATGCCGTTGCGGATAAGATTTTCCACTACCCAGCCCAGCAA
ATCCGGATTTATCACCGCTTCAGGGTCAGCTTGATATTTTTCCTGCAATTTAATCTTATG
CCCGGATTGAGGGATGCGCCGGCGGTAATAATTGACCGATTCCTCCACCACCGGCACAAT
CTTCGCCCGCTTCATATGCAGTTCGGAACCAATCTGCGAAAACCGCGCGGTGATTTTCTC
CAATCGGCTGATATCCCGTTCCATTTCACCATATAGCGTATCATCTGTCTTGCCCGATTT
CAGGAGTGCCATCCAGCCCAATAGTGAACTTAACGGGGTGCCGAGCTGATGCGCGGTTTC
CCGCGCCATCCCCACCCAAACCGCCCGCTGTTCACTGTCCTTGATATTCTTGAAGCCGAA
ATAGCCGATTAGTATGAACAGCCCCACCACCCCAATCCCCATTACAGGGAGCAATCGCAA
TTGTGAAATGAGATTGGAATCGCCGTAATGGAAGTAGTCCTTCTGTCTTTGAGAATATTC
GATGGCGATGGGTTCGGAAATCTTGTCCATATGATGCATCAGCGATTGCAGTTTCCTATG
TGCGGCGAGGGAAGTGTCCTCCGGGTCGATGCTGAGGTTCTTCCAGAACTTGGGATTGCC
CTCTTCATCGGTTAAAATGATGGGAATATCTATCCGCCGAATCGCTTCAAACGCCTGGTA
AGGCGAAGCGTTGTCCAGCAGGAAGCGGTAATGCTCGATATTCATACTCAAGCTGTGCCG
GGCTTCCATCCGAAGCTGTTCCACTAAATACTGAGTGTAGAACAATACCCCCAAGACGAT
AATCACTCCGCAGAGAAAAAGGAACCCCTTGAACTGCCCCACCCGGCGATATTTACCAGT
CCCCTTCATAAATTACCCTGATTTGTTTCGTATTTCGAATTTTGAATTTGTTTCGTATTT
CGAATTTGTTTCGAGTTTGTTTAGTATTTTGAATTTGTTTCGAATTTCGGGTTTCGAATT
TCGAATTTTAAAATGTAGGGTGGGCTCTTAACCCACTGCTTAACTCGCCTCACGCACCTT
GCATTACTTGCTTTCGGCATTCAGTATTTGTTTTTCACCGTTTCCAAGCCTTAACCATTA
TCCCATTCCCCTGAGCATTATCACCTTTCAAATCGCGCTTCATCGACCACTCCGCCATCG
GATAAACGAGCAGGAAATATAACGGCAGAATCAAGAAAAACACCTTCGATACCCGTAAAA
CACTGATGGGAAATTTCTGGAGCAGCTTCCAAGCTAAAGAACCGTTCTTCCCATAGGTCA
GCGTATATTTGATTTCATCGAAACCGGCGGCGCGCAATTTTTCCAAAAGCTCATCGGTTG
TATAGCCGTCGCGCACATGTTCACCCACAAACGCCCCTACCCCGCCAACTGCGTCTTCTC
GGAGGTGAGGCGTATGCATTAAGAAAATCCCGCCCTCCTTCAATGCGCGGTAGATATTGC
CAAAAACCGTCATATCATCCTCGATATGTTCCATCACATCTACGGATAGAACTAAGTCAT
TCCGCGATTCATCGTCCATCTCCGTCAAATTGAGCTCTCGCAGGGAAATACTGTCCACCC
CTGTTTCTTCGATGAAACATCCGAAATCCTCTATCATTACCGGTTCAATCTCCGCCGCTT
CCACTACCGCATTAGGATAACGCATCGCGATGTGGTATGAATACTGACCGTAGCCGAACC
CGGCGTCGAGGATGTGGAGCTTACCGCCCAACCGTGGAATCAAATCAGCCAGTTCCCTCT
TAATATACCTTTCCCTCAGAAACAGCCTTCCCAAGGCGAAATAGAACATTTTCCGAAACA
GCGGACGCCCCCTTATAACCCGCCGCAGGATATTCTTTACCGGCTCATATTCCAATCTTC
AATCCAAAACAGTATCATTGTGAAAATTCAAAGGATATACGATAGATTGTCGACTTTCGG
TTCACGGTTTTCAGTTCACGGTTTTCGATTTTCGGTTCACATTCTTTTTAACCGTCTAAA
CAGACTAACTCCCATAACAATAAACACCCCTGCAAAAACAATCCAATGAACCGCCCACCC
CGCCCTATACACCACCGATTCGCATTTGAATACAACTTCATGCTCCCCTGCAGGAACTAC
CACCCCGCGCAATAATTGATTAGTCGGATATATCCGAGTCTCCTTCCCATCCACCCGCGC
TTTCCAGTACGGAGGGTAATAAACTTCCGAAAGCGCCAAGAATGAACCGCCCGCACTGCG
GGTCTTCACCCGCACTTCCAGCGGCGACCAGGACAATATTTCCGCCTCCCCGCCCGTTTT
GGAAGGTAAATCTATCGGCTGCTCCACGATGGCTTCAGTCCGCGGATTGAACGCTTTCAG
ATATTCCAGCCGGTCTTCCAATTGGGGCAGGATTACTATATCCTTCACCAGCCAGGCTCG
CGGCAGCGCTGTTTTGTTCAAATAGACCTTCTGCTGGCCATCCATCGCCAGTTCTAAATT
CGGCAGCGACGAAAGATCCCGGTCGGATAGGATATACCTGGCGTTCAACATATTTATGAG
ATTAAAATTGTTCAATCCCACACCATCTAAAATTTCTTGATACCGCTTCATCTTAGTCCC
CAAATAGCCGTCGATGCTTTCAAGTCCGAAATATCCGTACCAATTCTGTGGTCGGATGCG
GTCGGCTGGATATACGCGGAACGGCTTACCCTGCGCGCGCAAAAAATTGACTGCCGGAGT
CGGCTGAAGATAAGCCTGCATATTCGCCTGGGGGGCTGGATTTATCAAATTCCTGTTAAC
CACCCAAAGGTCGATCAACAACAACAAAGATAAGAGCGGGACTAATAAATTGAAATTCAC
CTTCCGCTTGAGGAAAAGGTAGACTAATCCCAGAACCGCTCCCGCGAAAATCGCCCCCTT
CCATAAATCGCCTAACAGCATATTGAAAAGCTGAGCGTGGGCTTGAACCGGCATCTGAGG
GCGAATGGTCTTTATCCAGCCCGTTACCGCCGACTGAAAAGGACTATAGAGCACAGACAT
TACCACCGCCGCCGCCAGTATCCCCCCAGCCGTGTATAAAATTGGTTTTAGCGGTGCGGA
CTTGCCCGCCATTTCCTTCACCTTTTCCAATCCATAGCCGGCGAGCATCGCAATCGAAAA
CACCATCAATATCTGAATCATCACCGGAACCCGGAAGCTCTTGAAAAACGGCATCAGCTC
GAACATCGGCTTGAAAAGTATGGGAAAATACTTGCCGAACGACACTATCCAGGCGAAAAA
AAATAATATGAGGAAGAAAGTCACCATTCGGTTCCGCGCCAAAATCGCCGCCATCACCGC
CAGAACTAACGCCGCCATCCCCCAGTATAACGGCATATCCGTGAACGGCATATATCCCCA
ATATGTAGAACCGCCGAATCCGAAAAACGAAGGGACAACATAAGTCAACGATTCCAAAGG
ATGAAACGACCAATTGGTGGCGTAGTCCCAATCGAGCCCCCCTTCGGAGCCCCCCCGGAT
TGAATATGGAGTGTATTCATACACCGGCAAATAAGCTGAAGCCGCAAAACCGAACCCTAA
TGCAACCCCTGCAACGAATAACACTACCTTCAACGGTATCGCTCTGGACTGCCCTTTGAT
ATCGAAAATTACGCTCCATACCAGATACATCCCCCCGGCGAGCAGCGCATAGAACGCCAT
CTGAACATGGAAGGAAAGCAGTGTCATCCCGACCGCCAGCACAAACAAAGCGAAATCCAG
CAGCTTCCTTCGCTCCAACATTCGCTTCACTGTCAATAAAACTAAGGGGATATAAGCGCA
GGTGAACAGCTTGGAACCATGCCCTACATTCGGCAGTGCGATGAGCTGCGGAGTGAACAT
ATATATCAATCCGGCGAATATGCTCACCAGCCAGCTCATCCTCAGCGACCGCGCCAATAA
ATAAGTGAACGCACCCGCCATCAGGAAATGAAACAGCATCAGCCGAATGTTGGAATCCAT
CATTGGGTTGATGAACAGCACGGCTATAATCCGTTCCACCACCCCCCAATTGAAAAATGT
ATAGGTGAACAGCGGATATTGAACCGAAGCCATACACGGCATTCCCCCAAAGAAATACGG
GCTCCACAACGGAGCTCCCTCTTCCGCTAATTTAGCGCTCGACTCTATCAGCACCACGCC
GCTTAAGAAGTCCGGCGAACTGGCGAGGTCGAACCGCTGGAATACCAGCTTGTTGAAAAA
TACTATTATTAAAAGATAGAAAATAAGCAATGCGATGAGGAACTGTATCGAGGGCTTCTC
AATGGAAAGTTTTTTCTTGGAAACGGCTTTCTTCGCCAATGATTTTCCTGAAGATGATTT
CTTCTTCAAAGCGACGCCTTCTGTGAATTATCGTTACTTGCCGACTTAATTACCCGTAAG
AGTTTAGCTTTCTGAAAAACATCCTATTCAGGAATTGTTACTTTATTAATCTTCCTATCG
CTTCACGCATCTCGCAACTCGCAACTATTCATTTTTCGACAGAAGTGCAATCTTCAACAC
CTGATCGATATTATTAACATAATGAATCGCTTTCACCTTAGACAAAATCTCTTCAGGAAT
ATCTTTTAAATCCTTCTTGTTGAGTTCGGGGATGATTATCTCCCTGATATTCGCCCTCAC
CGCCGCCACCACCTTCTCCCGCAATCCGCCGATGGGCAAAACCGTCCCCCGTAAGGTGAT
TTCACCGGTCATAGCCACATCGTTGCGCACCTTCATTTCGGTCAACAGCGAAGTCAGCGC
CGCCAACATAGTAACCCCCGCCGAGGGCCCGTCTTTGGGCGTTGCTCCTTCCGGAACATG
TATGTGAATTTCGTGAGTGTTGAAGAATTCGGGCTGGATGTCATATTTCTTGCTTTTACT
CCTGATATAAGAAAGGGCGATTTCCGCTGATTCCTTCATCACTTCCCCCAACCTGCCGGT
GATGTGAACGGATTTACCGCTCCCCGGCATCATCGTCGCTTCGATAAGCAAAACCGTCCC
CCCAATCGGTGTATAAGCCAGCCCGGTCGCTACTCCCACCATCGAAGGGTGGTCGGTAAC
TTCTCCGATATACTTCGGTTCACCCAAATGTTCGGTGAAATTTTTAATGGTTATTCTTTC
GGAAACCTCAACGCCGCTGACCACCTTCACCGCCGTCTTCCTGCACGCCTGGGCGATTAC
CCTTTCCAAATTACGCACCCCCGCCTCCCGCGTGTAGTGATTCACCATTTTAGCCAACGC
CCCCTTGGTGAAACCTAGCTGCCTCGCCTTCAAACCATGTTCCTTCAACTGCCTCGGTAC
AAGATACCGCCGGGCGATTTCCACCTTCTCCTGGGTTATATACCCCGGAAGCTGAATTAC
CTCCATACGGTCGAGTAATGGTGGAGATATTGTGTGGGTCACATTCGCCGTGGTGATGAA
CATTATCCGTGATAAGTCGAATTCTATATCCAGGTAATGGTCGGAAAAGGTGCTGTTCTG
TTCGGGATCTAAAACCTCCAGCAGCGCCGATTCAGGATTACCATGAAAATCCGCCCCCAC
CTTGTCGATTTCATCCAACATAAACACCGGATTATTGGAACCGACATTCCTCAACGATTG
GATTATCCTGCCGGGCAGCGCACCGATATAAGTGCGCCGATGACCTCGTATCTCAGCCTC
ATCCCGAATCCCGCCCAAAGAAATCCTGACGAACTTGCGACCTGTCGCCCTGGCGATCGA
ACGTCCCAGCGATGTCTTCCCCACTCCGGGAGGCCCGGTCAAACAGAGGATTGCCCCCCT
GCTCGATTCCTTGAGCTTGCGAACCGCCAGGTATTCCAGTATCCGCTCCTTTACATCCTG
CAAACCATAATGGTCATGTTCCAGGATTTTCTCCGCCTTGGCGATATCGATGGTGTCTTC
GGTTGAAATCTCCCAAGGCAGTTCCAATATCCAATCCAAATATGTGCGCACCACCATATA
TTCCGCCGATGCCGGGGACATCTTCGACAGCCGGGAGAGTTCTCTCACCCCGACTTCCCG
CGCCCGGTCCGGCATTGGAGTTTCAGCCAGGCGCTTCTCCAGCTCTCTGACTTCCTGAGT
ATGTTCGTCTTCTTCCCCTAATTCCCGCTTGATAGCCTTCAATTGCTCGCGGAGGTAGTA
ATGCCGCTGAGATTTATCCAATTCCTCATCCACTTCCCCCTTAATTTTATCGCGGAGCTT
CAACAGTTTCAATTCCTTGGATACCAGCGCTGTTACCGCGCTCATTCGCTCTTCCAAGTT
CCGAATTTCCAGGATATCCTGCTGCTGCTCATTAGACAGATTCAAATTGGAAGCCACCAA
ATCGACCAGCACCTCCGGTTCGTCAATGTTTATTAAAGCGGTCTTCACATCTTCCGACAG
GTAAGGCGCATGGTCGATTACCCCCCGGAATTCGTCCATCAGCAGCCTGGTTAGCGCTTC
CAACTTACGGCTTTTGCTGACTTTAGGTTTTAGAACCGATATCTTCGCCACCCGGTAAGG
TTCTTCCTGAACTATTTCCTTGAATTCAATCCGCGCTATCCCCTGCACTAATAGCCTGAT
CGAACCATCCGGGACTTTGAACATCTTTAAAAGACCCGCCGCCGTTCCTACTCGATGAAA
GTCAAACTTATCTTCGTCTTCTTCTTCGGGCTCCCGACCCGCAAACGCTCCCACTATCCG
GTCCCCCTCTAAAGCATCGTTTATCATCCTGATGGTCTTTTCATCGGAAATTGAAAGGGG
AAAAATGACATTGGGAAACATCACCGTGTCACGCAGGACCATAAGCGGCACTTGAGAGGG
TATTTCACGCTTCTTGTCGTCGTCGCCTGAAAACTTAATTCTGTCTACCATTTCTGCTGC
AATTTTCTATCTTATTGAAAAGTCAGGCAAGGTAACTTGATAACCCACCATTAATCTTGC
CATTTTGAACTTGAGACCTGAGACTTGATAATCCTGGCTGCCGCGCAAGCGGCGTCCTAT
CCGTTATCTATATTCACAACTGTTATCCTGTTTGCGCATGAATTCAACATCCCCAACAGC
GCCGCAATCCCCTCGAACAATGCACCGTATCCCGCCTATGTCGGCGCCGCATCTTCCTAA
CCCGGACGAGCCGGAACCAAAAAGGTTTTAACTTAAAAAGTAGAAAGTAT
>k141_481071
ACATAGGAAAAAACTTTTGGGAATCTGTATACATTAGGTTCCTCGCTGTTTTGGATGGGT
AGATTTTCTTATTCTTTGAACCGCTGATTTTCGTTGATTTTTTTGATTACGCTGATTTCC
TAGAAAAGTTTGTTCAGTATCATCTTTGTATTTCGTGGTTAATTAGTCCGCTGTACAGCG
GATTACCCACATGATATAGCGAAGAACCTTAAATAAAGAACCCTATGCGAATTCCGCCAA
TAGAATCAGAACACATACTCGTCTTCGTCGATATCGACGGCGTCTTGAGGAACTTCGTCA
AGAAAATGAAAGAAGTCTTCGCCGATGATTTCCCCGGCGAAAGAATCATCCGCGAAGACG
ATTACGACTTGACCCTCTGGACCACAATCGGAAAAAATATCTTCCCCTGGGTTATGGAAG
GAGGTTCTGCCGAAAATATCTTCACCCAAGCCGAACCTCATTATAAATCCCTTCAGGCGC
TTCAAAATTGGTTGAAGTCGCCGGGAAAATATCCCAAGTTCTTCATTGTCTCCCATCAAG
TTGGCTCGCGAATCAAATGGACAGAAGCCTGGTTGAAAGAACACCAACTTGACGACGGTT
TGCCGGTCTATTACACCACCGATAAAACCAAGGTGATGAAATCCATCATCCAATCCGAAT
CCGATATAATGGGTGAAGTCATACCGCCGGAAAAAACAATCCTCCTCGATGACAACCCAA
AAGAACTATCCGCAGCCGCCTTAGCTGATATTAAGACTATCTGCATTGACCGAACCTGGA
ATCAAAATTGTAATGCTAAACGAATCAGGAACTTAGCCGAATTCAATCCCTTTTGAATTT
AAAATCCCGCTGGCTTTATAACTCAGCGGGAAAGAGAAATCGCTCGACTATTCGCCGAAG
AATATTCAACTATAAAAGCGGCAAATATTCTGATTTAAGGCACTACGCCTCGCCTGGGAC
TTCACCCGGTAGAGGCGGTACCTCCAAGGCAGGACAGTTGAATTTGTCGTCGGTCATTAG
TCATTCGGATTTCACATTCATAGGTATTCCTGAATCTTTTCTAATTCATCATTCATTATT
AAGCCTGTAAGATGGGTTCTCAACCCGTAAAATTCTCTTTCATCATTCATTATTCAGCAT
TCAGTATTCAGCATATAGTTCATCTAACTAATATTAACTCCAGGACCGGCGCCTCCCCCG
CCCGGCAAAAATACACTCCCGAAGGAAGCGCATTCCCCCATAAATCCCTTCCATCCCACC
GATAGCGCCCGCCCAATTCAGCATCGATTTCAAAGCTGTGAACTTTTCGACCCAAAATGT
CATATATTTCAAGACGGTCTTCGAGCCCATACCCTTTCATCGGTCGGATTTCAATTATCG
TCTCCGCATTGAAAGGATTGGGATATCCTTTCAGTATCGTCAGCGATTCAGGGGGTCCGA
TTTCGCCCGGCTGATTAACCCCTGACTGATTGTAAAACAGCGCCCCCATATCGTTCCGCG
TGCCGTCAGGGTCGTTATAATACGGTGATGGATTCCCCGTATCGATGCAGGGCGAACCCC
ATACTACTTGATAATTATCGTCATAAACATCCTCATATAACGGATCTTCCGAAATATCGC
TGTAGCCGGCGCTGCATCCTAAATAATTGGCTGTCTCATTATTCCATACATCGTTGTAGT
TGATTGTTACCGGAGCGCTTTGAGTATATATCCCGCGGTGGCCGTTCCTGTCGATTATAT
TGTTATACAGGGTGATGTTCCCGGAATAGCAGAATACTCCGTCCCTTTCATTGTGGGTGA
TGGTGTTATTGATGAGTTTGATGTTTGAATCGTCGGAATACACCCCGTCGAGCACATTAA
GAAAAATCAGATTATGATGAATATCCGCCGGATACCCCCCCACTTCACAGTCCACAATCC
TGATGCCGTAATCGGAATTGTAGCTTATGATATTATATCCAATTTCCACCCCGGGGCAGT
CACCATAGCAATAAATCCCTTCATTCCCATTATAATCGAAGCAATTGCCGGTGATTTCGC
CCCCGCCCAAATCTTCTATTATTATCCCATTATTCAGATTATTGTGTGAATGATTCCCTC
GGAATGTCGGATTCCCCTCGAAAATGGTGACGCCGCTCTGATCATTGTTGAACACTTCAC
ACGAATCGACCGTCAGCGAAGAGTTCAACGCCCATAAGCCTTGATATGAATTATTGTAAA
ACCGGCAATGCGCCAAATGAGGAGAAGAATTCTCAATCCTGACCCCTTTCTGACCCCAGG
TTACAACGCAATATCTCATCGAACCCCCGCTCGATTGAGGTCCGCTGAAATTTATATATC
TCCAAATCCCCTTATAAGGCCATGGGTTGGTCGAAGTGAATCGGATGGAATCGTTCTCCT
CCCCTTCGGCGTTTAAAGTCCCATAAATGCTGAATCCCAAATTAGTGGAAGCGAATTTCA
CCTCCACCCCCGGCTCGATGGTTAAAACTTGTCCAAAATCCACCCAAATGCTGTCTATGG
CGATGAAAGGACTCATCGAAGCCGTCCAAACCCCGGATACCGCACCGGCGACAGAGCTGT
CAGCCAGGCATACCGGAATCAATGAAAAATCCGTAGCGCCCTCCGGCAGTATCGTCATTA
TTAATAAAAGAAGTGTAATTCCCCCGATAAGCGGTATTAATTTTCTTCTAAAGCTGTTCA
TAGCTGCTCCGCTGTTTGTTATAATGATACTACTTGATTAAATCATTATGCCCCAGGATG
TAAAACCATTGTGCTGAAGCTACCGTTAAGTTAGTAAAAATCCGGAAATTTATCAAGCTA
ATTCTATTAGGAAATGACATTTCGGTTATTATTAATGATTCCTCCCTGTTTTGTATGGGA
AGATTTTTTATTCTTTGATCCGCTGATTTCCTAAAAAAGTTTATTCAGCAT
>k141_497443
ATGCTGAATAAACTGAAGGAAATCAGCGAAATCAACCCGCTGTACAGCGGATCAGCGAAA
ATCAGCGGTTGAAAGAATAAAAAAATCTATCCATAAAAACAGCGAGGAACCATAATAAAT
CTTCTTTTTCCCTTGACTATTTCAAATATCTTTGCTATACTCTTTAAACTTTATCAATAA
ATTCGGAGTCGATATATGGAACAACAGGTTAAGGGTCTCCCCTCTAACGCTTACACGCTA
TTGAAAGAGGGGGAAATATACGACCCTTATGTCACCCCCAAGAAAATCATTCCCGAAGTC
ACCATGCGCTCGGTATTCATCGGCGTGATTATGGCGGTTCTATTTTCCTTCGCTGCCTGC
TACCTGGGACTGGTGGCGGGGCAGGTCTTCGAAGCGGCAATCCCCATCGCCATCCTGGCA
GTCGGACTGGCGGGAATGTTCGCCCGCAAGAGTACCATTTCCGAGAATGTCATCATCCAA
TCCATCGGATCCGCTTCCGGCGTAGTGGTGGCGGGAGCTATTTTCACACTTCCAGCGTTA
TATATCTTAGGGCTGGAAGTGAACCTTATGCACTCCTTCATCGCCTGTACCTTGGGCGGA
TTTTTGGGAATATTATTCTTAATCCCTCTACGGCGCTATTTCTGCGTGCAGGAACATGGT
AGACTCCCATTTCCTGAAGCGGTCGCCACCACGGAAATCCTGGTTTCCGGTGAGAAGGGC
GGCAAGGGGGCTAAAATGCTGGTCGTTTCCGCTGTAGCCGGCGGTATCTACGAATTCTTC
GTGGACGCTATGCATATGTGGCCAATGCAGCTTCGGACTGATGTTATCTTGGGGAGTCTG
GGAGCGACTTTGGCGGAAAAGACGCGGCTTATTTTCAAAATCAACGCATCAGCGGCAATT
TTCGGGCTGGGCTATATCGTAGGGATAAAATACGCCTCCATCATCGCCGCGGGCTCGGTG
CTGTCATTCCTGGTATTTCTGCCGTTGGTATTTTACATTGGTCAACATGTTCCCGGTATT
TTGCCGCCGGGATCGATACCAATTTCAGAAATGACTGAATTGCAGGTTTTCGGCGAATAT
GTGCAGAAAATCGGCATCGGCGCCATCGCTATGGCGGGGATAATCGGCATCATCAAGATG
GGGAAGATAATCGTCACTTCCTTTTCGGTCGGCATCCGCGAAATCATCAGAGGCACCAAA
GCCGAAACCGAAGCCGGCCCTCGCACTGATACCGACATCGATATTAAATATGTCATTATT
CTCTTGGGTGTGGTTCTGATATTAATTTTCCTCGCCTTTTGGGCTTTTTCGGCGGAGGCG
GGTTCGACCGGCTTTGCTCTGAAAGTCGCCTTCGTTGGATTAATTATGATAGGCGCTCTC
GCCTTCCTCTTCACCCCGGTGGCGGCTCGCGCCATCGCCATCATCGGCGTCAACCCGGTA
TCGGGTATGACTTTGATAACCCTGATAATCGCCTCTCTTGTGCTTCTTTCAATCGGGTTA
AGTGGATATATCGGGATGACGGTGGCTTTGATTATGGGCTGCGTGGTATGCACCGCGCTG
TCAACTTCGGGAGCCTTCATCTCCGACTTGAAAATCGGCTATTGGCTGGGCAACACCCCT
CGAAATCAGGAGCGTTGGAAATTCCTCGGCATCGTAGTATCCGCTATTGCGGTGTCATTA
GCGCTGCTCTTGATACACAAGTCTTATGGTTTCACCATCGACCACATCAGCATTTTGGAA
GGGGGCGTTTCTAACCCGGCAATTCCCGCGCCCCAAGGTAATCTGATGGCGGTCATCATC
AAATCGTTGATGATTGAGTCGGAAATTCCTTATTTGCTTTATGGAATCGGCGCGCTTTGC
GCGGTGCTTTTGGAGATGGCGGGTGTGCCGCCGCTGGCTTTCGCATTGGGAATGTACCTG
CCGATTCAGATAAATATGGCGGTATTCTCCGGCGGTGTGGTTTCCTGGATAGTCGGAAGG
AAGTCCAAGAAGATGGAAGAGGCTAAGAAGGTAGGTGAATCAACGCCGAAGGAGCGCGGA
ATCTTGATAGCTTCAGGCTTCATTGCCGGGGCAGCGTTGATGGGAATCATCGGAGCGCTG
TTGAACCTGCCTGCTATCGGCAAACCCATTCGCTTCATCTCCGTCGGCATCAAGTATGTT
TCCGAAACTGTCGCGGATACCGGCGTTGTAGTCTGGAAGACCGGCGACCATTTGCATTAC
TTTGATACCATCGGAGGTCAATTCATCAGTCTCGCCGGCTTCATCGGGCTGTGCCTCTTC
GTCTATTTCTACGCAAAGGGCAAATCAGCGAAGTAGTTACAATAAAATGTTCAATAATGA
AGAAGTCCGGGTTATTCTGCCCGGACTTTCTTTTAAAAATAGCTGCGAGCTGCGAGTCTC
AGGTCTCAAGTCTCGTGTCTCAAGAAGACTGTAGGGTGGGTTCTTAACCCACCGTTAATC
CCATTTTACATTTTACATTTTTCATTCTAAATTCGACAGTGGGTTCTCAACCCGCCTTCA
TCATCTGGTATGATTCATTCAGTATTCAGTATTCAACTCCCCAGCCATTCAATTTCCCCA
TTTTCAATATCATAATATGCCGCCGTCAATTCAACCCTTTTCAACCGCACAGCTCTCCTG
ATTATTTGACTGCCGTTAATAATATCATTCATAGCATTGAGGGCGTTTTCTTTAGCGGCT
GCTTCCAGCAGTTCAGCGCCAGTGAGTTCAGGATTCTTCGTTCTCACCGATAGAATTGCG
GGTTTTATCTTGGCGGTTATTCCATCGACAGCTTCGCTCATCTCAATATTCTCTATCGCC
ATTGAAATAATCCCGCAATTCCGATGCCCCAATACTACCACCAATGATGTGCCGATATGT
TCAACTCCCAATTCCACCGAACCGAGCGCAGCCTTATCGCAAATATTCCCCGCCACCCTG
ATGACGAAGAGATCGCCTATCCCTTGATCGAAAATGTATTCCGGCGGAGTCCGCGAATCA
GAACAGGTTATAATAGTGGCGAACGGCTTCTGCCCTTTTGCGGTGGTTTCCGACCGGCGT
TGAGCGTTAACGCGGGGGAAGGTGGATTTTTCTGTTATGAATCTTTCATTCCCCCGCTTT
AATTTGATCAAGGCTTCTTGGGGTGTAATAGTCATTCCCCCTTATGAGTTATTTGTGTAT
ATTCGCAGTTATTAATGAGAGCGGAAAATATTTTACAACTTGTAGCCGAGAAATGCGCTT
TTTGTAGGGGTTTAAAATTTTGAACCCCCACCAAGATGTCAAACATTAATTATTCGTATC
AGAACCTCTTGCATAAATCATTAATTAACAATATTGTCATTCTGAACGAAGTGAAGGATC
TCATAAAAGTATAAGTCATTGAAAAACAGGAGATTCTTCACTTAGTTCAGAATGACAATA
TTGTTAATTAATGATTTATGCAAGAGGTTCTGATACGAATAATTAATGTTTGACA
>k141_505330
GGTATAGGGTTTAGGTTGAAAAGCATTCACCACACAGACTCACAGAAACAGAGAAAAGCA
AAACTAATCACACCAGATTAAGCGAATTAAGCGGATAATTCACTGGCTATTAAGGCCATT
ATGGCTATGGAGAATAAAGTCTTCACAACGGATTTTGCAGATTAAACAGATAAGATTATT
TCTATTTGTTATTTCATTATTTTTTCATGTCTGTCTTCTAACAAGTTATAAGTAATTGTA
TTATTATTATATGAGCAAAGATAATTCAAATAATCCTCAACTTTAGAATTTTTAAATCTT
AACTCTCGAAAATGAAACAATTTTTTATATCTTTTTTTAACAGTTTCTTCTTTATCATCT
AAACAAATAACATCGATTTTTTGTAAATTTTGAGTCTTCATTATTCCATTAATAAAAAGG
TACTTTAAATGGTTATCAGCTACAGGAAGTGAATACCCTATGAATCTAATTTCCTTAGCA
TCAGATATTAATTGGTATGCGAACTTGTATTGTTCTTTGATTTCTTCATTGCTTGTTTTA
TTCCAAGTCATTGGAATAATTATTGAATCTAAAGATCCATGAATTTTTGCGTAACTTAGG
CAATACTTTTTCTTAGAATTATTATTATTATCATCCAATTTTCTATTTAAAGCAAAGATG
TTTTGCTTGAATACTTGATTGTTAAAATAATTGAGGATATTCTCAAAAACCATATCATAG
TTTAATGTGATTATTGAGTATTTAGGATGATCGTCAAATCCTGAATTTATTTCTAAATTA
TTGTCTATGATTTTTATAGTTACTACAAACAGAGCTAATATAAAACTTGCATATTGGGAT
AAGACCGGATGCCCGGTAAAAAAATGTGGATTATTCGAATAATAATTTCCTAATTGAGTT
TTAAGGTTTTTAATATTGAATTCTTTAGGCTTTGGCGTATAACAATCAATTACTTCTTTT
ATATATTCCTGTAATACTTTTTCCGAGTCTGTATCCGTCAAATATGACTTCATCTCTATG
ATGGACAATAATTCCTCGATATTTCTCAAATCGAAATTCATAAAGGTACTGACTTTGCCA
ACTTCAGTTTCTATATTTTTTACTTCATTAAAATATGGAAGTTTATTATTATTTGATAAA
TACAAAGTATTGGATTTATTATAGAAATTTTTTATTACCGGTATTCCCAACGGAGCTGAA
AAACCGGCGCCTAATACATATAGAATATTATCTGACATTTTAACTCCTTAGATTATTTTG
TTAAATTCCGTTTTTATGTAATTAGTTCATTCACTATCAATTTTATATAATAATTCCTGC
GCATCAGGATCCCCCAATTCCTTTGCCTTTAAAAAATCCCGCCGAGCACTCGCCTTGTCT
CCCATATACTTATAAGCCAACCCTCGACCGAGGTAAGCGTCAGCAAAATTCGGGTTTCTT
GAGATTGCCTTGCTATAGTATTCAATCTTGTCATTCCAATCATAGGCTTCAAATCCTTTT
TTAAACCATAAATATTCTTTCCACCCTATTGTGGCGGACAGTTCCTCCCGCAGTTGTTCC
CGCTTCAGCTTGATTTCATCCACCTGCCCGGCGTCCGCCGTTTCCAACTGCCGCCTCAGC
TTCTCATTCTCAGCTATGATGCGGGTGTAATCCGCCTGCAGGCGTTTGTAGTCCTCCACC
TTCTCCCGGTTCTTCAGCAAATCTTTGATTCTAATATCAACATCCGCCGGGTCGATGGTG
ATTTCGTATGTCAGCCAGATCACGAAATGCCCCCCTTCCATATCCCACTTTTCGCTCGAC
TGCTCGGTGGACAGCACCCCGGCGGCGAGCGCCGTTACTTCCTCCGATTGCAGCTTGTAA
TCCCTCATCACCGTTTCCGCCTGCAGGTAAGTCCCCGCCTGTTCCAAAGCCTGCCGCTTC
GCTTCTATCGCAGAAAAAGCGCGGATATCGTCCCGCGATTCATATTCACCCATCACCCGC
TTCACCGTCACCGTGAACACCTTCTCCGCCGACACCCCCAAATTCACCGAGAATAAGAGC
ATTAATACGAACAAAGCAACTTTCTTAAAAATCATTGCTCTTTCCTTTTAATAATGAAAC
TGGGAAATACTTCTTTGTGTATCTTTGCGCTCTTTGTGACTTTGTGGTGAAAAAATATTC
ATCATTCATCATTCTTTTTCCGTGTCTCTGTGTCTCCGTGGTAAAATTCTCGCCACTCGC
ATTTAACCAATGACTAATGACCAGTGCCCAATGACCATTCAATACCCCACTTCCGCCAGG
AACAACCCCTGCGCCGGCGCCGAAGTTCCGCACCGGCTTACATCGCCCGATTCGAGGATT
CCTTCGATGGCGTCCGGCTCAAACCGCCCCCGCGCCACATCCAGCATCGTCCCCACCATC
AATCGCACCATCTGATGGAGGAATCTATCGCCGACAATTTCGAAAATCCGCTGACCGGCG
TTCTCCGTCCAGGCGGCGTATGATATGGTGCAAACGGTGTTTTCCTTCAACGATTTGGAT
TTACAGAAAGCGGCGAAATTGCGCTCGCCCATAACCTCCGCCGCCTGCGCCTGCAGCAGC
TTGAAATTGTAGTCGAACGACGGATGCCAGCTGTATCTCCGCCCGATCGCTGTGGGGTTT
TTGGATATGATGTAAAGATATTTACGCCATACCGCATCATACCGAGCGTGGAAAGCCGGT
GCGGCAATTTCCGCCGTTCTTATTAATATTTCCGATGCGGTCTTGGCGTTCAAAGCGGAA
ACGATACTATTCGGTTCGACCTCTTTCAATAAATCGAAATGGGCGGCTTGATTCAAAGCG
TGGACGCCGGCGTCGGTTCTGCCCGCGCCGGTTACAGTTATTTCCCCTTCGCCGAATTCA
AGCAGCGCTTTTTCCAATTCTCCTTGAACGGTGCGGCTTTCCGGCTGGCGCTGCCATCCG
CAGAAATCGGTCCCGTCGTATTCTATGGTGACTTTGTATCGCGGCAGCTTACCGCCCCTT
TCACAATATTGCTAACCCCCACACTATCAAAGCGGTGAAAACGACAGCGCCGAAATCCAC
TTTCTTGAACCGCAGTTCGATATATGAAGTGCGCCCTTCGCCGCCCCGGTATCCCCGCGC
TTCCATCGCTAAAGCGAGCGTGTCGGCTCGCCTCAACGCCGAAGCGAAAAGCGGTATCAG
CATAGCGGAAAACCCCTTGATTTTCAGCAGAATATTACCTTCCAGCCTCGCTCCCCGGCA
CAATTGAGCGTCCCGGATGCGCTTCGCTTCATCCAGTATAGTCGGCACGAACCGAAGGGC
GATTGAAAGCACCATAGCGGCTTCGTGAGCGGGGAAGCCCACTTTTTTCAAGGGCTTCAG
ACTCCTTTCCAATCCGTCGGCGATTTCCAGCGGTGAAGTTGTTGCCATGAAGATATAGGA
AAACGCCAACAGCAAAGCTATTCGCCCACTGTAAAATACTCCCCGCTCCAATCCTTCACG
CCCCAATTGAAATCCTATGACAGGCAGGGTAAGTTTTTCACCCGCAGGGCTGAAAAACAG
GTGCAGAGCAAAGGTCAGCGCGAACAGCCAGACGAAGGCTTTCAAATTCCGCCCGAAATC
GGATAATCCCACTTTAGACAGCGAGGTCAGCCCTACTGCCAGGATGATTCCGCCCGCCAA
TCCAACAAATCCCTTGATTCCGAATATCGCCCCCATGAAGATTATGGTGCAGAGTCCCTT
GGTGCGGGGGTCGAGCTTATGAATGAGCGATTCGCGCGCCTTGTATCTGCCGATAGTTAT
GTCGTCGAGCAGGGGCATTGACAATTATGAATAAAATCGAGCCACCGAGCGGAATTGAAC
CGCTGACCTGATGATTACGAATCAACTGCTCTACCATCTGAGCTACGGTGGCTTATCAGT
TGAATATGATATAGTTAATGAGATAAGCGGAGTATTCCGACTACAGGTGTAATAATATAT
AAAACTATTGAATCAATTTCAAACTATGAGGGGAGAATTGACTTAGGCGGAATCTAAATG
TGTTTTTATAGCAGGTTAGATTGGATGTATTATGGTTTGTTATCTATAATCTGTTTAATA
GTTCCAAAATTTGACAGGATAAAATGTAGCCCAAACGAGCTTTATAATTGTTTACCACTT
TGAATTCCTTATAGTCAGCAGTAATTCTTTCTTTTCGTAGACGCTCTAAAGCGCCACCAA
TTTCGCTTTCAGTGGGATTTAGTGAATCTTTATACATTCTAATAATGTGAAAATGAATAT
TTTTATCTGGAATTATTTTTCCTTTGTTTTCTAAACGCCTTTTTGCAAGGTTGAAGACTC
CGTAATATGAACGACTTATTGCTGATCGAAGGTAAGCTTCAGGAATATCTGATTTCAAAT
GTTTCTTAATTAAGTAGTCAGAAATTTGAATATATTCTTCCCAGTTAAAGCTCATAAAAA
TCCCACAGTTACTTCAAGTATATTCCTTATATTACTGTTGATCTTCAGCCAATATATTCT
GTCGAATTTATTAAGAAGCTTAATAGCTTGCTCTGGGGTTAATCCGGTTCTAACAGTGAT
AAAAAGCACCTCAAAACCCTCTTCTGGGTCAATATCAAGTTCTAAACTTAGTTCATATTC
ATATTCTCCAAAAACACTGTTAATTGCAGCATAAGCCTCATTGAGTGCATCTTTGAGAAA
GTAATGTTTCAAGACAAATGATAATATGGCAAACTGATTCTCAAATGAAAAGAGTTTGCT
GAGTTCCAAAAAATCAATGGTGAGCGAACTTTTATTCCAAGCTTCATAATAAATATCTGA
TTCAACCAACTTGTCTTCAGATGGAGAAAGGGGCAATGGATGAGCGGAATTTAGTGAAGG
AAATTTAACAGGTCCTACGGGAATTTGCATATCCGATGTTCCAACAATAGTTGAATTAAG
ATACTGACTCAATGCAGCGAATGACATTATTATTCCTCCATAAAGAGAGATCTGCTTTTA
TCAGTAATACAAGCCTCGAAAGCCTTTTCAACCTGATTATGGGCATTTTCCAGCCATTCA
GATACTTGCTCGAAGGAAATACTATTAGGAATAACCATAAAGAAGTTCAATTCGAGAAGT
AGAGAAATTAGCTTAGGATTTTTTGAAATAATTCTTTTTAAGACTAAAATAAGATTGTTA
CAACCTTCATTATGAGGGATTTCGATATGATGAATAAAAGCTTCAAGGTCCTGTGGTAAT
TCTGGTGGAATCGAAGGAAAGTAGTTGAAATAATCCTTTAATTCAACGGACCCTTTGTCG
AATTCAAATAAATTAATATATCGAAGCCCAACTCTTTCAATACCTTTGGGGTTGGAAATG
ACGCGATAAATATTAAGTGTATCTAATAATAATGGCTTGAATATATCCCAAGAAGGATAG
GGTTTCAAATGATTAATAGTCAGTATATCAGTGCCCAGTTGAATCAAGGCTGTTTTGTCA
GATCGAAAAAATTGCATACGTTGAGATAAAGAGACTTTCTGTTCAAACTTACCTTCTTGA
CCAGGTTGGATGTTAAGATCCACCGCTGTTTGTTGAATCTTGACTGGGAAGACATCCCTG
ATTTTATCATATAATAAGCCTGAAATAGTAATATCCCAGTCTTGACTTGGAATAAACTGA
AACTCGCATAACGCCTCAAAAATTGGAGGATTATTATATTTTCGTGACATAGAATAACCT
CGAAATGGAAATATGAGAAAAAAGAAAAAGTATTGAATGAAGAAATATAAGAAAAAGCAA
GGAAAAAATCAATAAAAAAGTAAACGAAACAACACTTCACCCCACCCCCCCATAATACAA
AACCCCCTCCCCATATTTATCCCGAATCGCATCCGCCGCCTTCAATACCAGATTCTTCTT
CAAAGCGGTCCTTCCCTTGAAAAGGTCGCCCTGAAAGGTCGAATAACTGTCAGCCGTCTT
CCTCAACTGAGACACCCTGACTCCAATCAACCTCACTGCCTTCCCAACCGAATAGGCTTC
CTCCCAACACTTCACCGCTTCCCGAAATATCTCACCCTCGTCATTGGTGAAATAATTGAG
CGAAGTCTGATGAGTGAAAGTGGTGAAATCTGAGTATCTGAGCTTCAATGTAACCCGCTT
CCCCTGATAATTACCCTGCCTCAGCCGGCGCGCCGCCTTACCGGAAAGCCTCAATAGTGT
TGATATAATCGTCTCCCCGTCGTTCACATCCTCGCTGAAGGTTCGCTCGTGCCCCATCGA
TTTGTCTTCCCGCGCTTTTCCATATGGGTTAGACACGGTTCCCTGATATTCCCCATTCGC
CATCTCTTTCAACCGGGGACCGTATATCCCGAACAGCGCCTTCAATATCTTCTCCGGGAA
ATTCTGTAACTGCCCCACAGTGGAAATCCCCAGCCGATTGAGGGATTTTTCCGTCGATTC
GCCCACACCAATCAACGCCGAAACCGGTCGCGGAGCGAATTTCTTCCGATACTCATCCAG
GCTCATCACCGTCACCCCATCAGGCTTATTCTCACCCACGCACATCTTAGCAACATACTT
ATTCGGCGCTATTCCCACCGAGCAAGTTAGCTTCACCTTTTCCCACACCCCTCGCTTTAT
CGCCTCGCCCATATTCTGCAAATCGCTGAAAAGCCGCCGGTGATTGGTCATATCCATATA
GGCTTCATCGATTGAAGCCATTTTCACCTCATCGCAAAACTTCCGCAGGACGCCCAGCAC
CTGAATCGATACGAAGGAATATTTCCCCCCCTGAGTTCGGATGAAAACACCGTTGGGGCA
TAACCGCTGACATTCCCACAGCGGCATCCCCGCATGCACCCCATACTTGCGCGCCTGGTA
ATTGCAGGTTGAAGCCACCCCTCTTTGCCCGGGCAAACCGCCGATAATCACCGGCTTCCC
TTTCAGCCAGGGCTGATCCCGCTCCTCAATCTGCGCGAAAAAGGCGTCCATATCAATATG
GACGATAATATTGTTCCACTCACAATTCAGCATATTCAATCCTTCCCCAAATATCCCAAT
CGGTTGTTCACTTAAGTCAGCAAATTGTTAATATTACATTTACCCTGAAAATATGGTATA
GGCTGTTGGCTATAGTCTATAGGCTTTAGTCCGCCGCCCGGCGGATTCTCGCCCCTTCCT
GTCATTCCCACATACTTATAGCGGGAATCTATACCCAATTTTCATTCTAAGTTGTGCCGA
TAATCGGCACCTTTATACAGCTGCAAACCGATTCCGGACAAGCCGGAATGACACATATTT
TAAATAGGACTTCAGAAGTA
>k141_505447
GACCTGCCCCTTAAACGGGAGCGGAAAACCCCGCGCCCCGGATAATAGTATTATATTTAT
ATTAAAAATAGGGTTTAGGGGTTGGGGTTTAGGGTTTAGCTTCATATGATATTCATCGCG
GCGCCAACTCTCCGCAGTCGACACTTTTTTTTGAAAATGAAAAATGAAGAATTTAAAATG
ATAGCACTGCCGGACTGAGTCGTCATTTTCATTCTAAGTTGTCCCAACCGTTCGGGATGA
GGGTTTATATTAAAAATAACTATTCTGCAGCCTCGCAAGTTATTATTTTCATTCTTGGTG
GTGGATAGTTTGCGAACTAACCATCTATAATGGTCTAAATTCAATATCCCTCTCATATCC
TAAAATGCACGGCTACTGAATGAAGGGCAATATCGCCCGGCAGCATAACTAAGCCGTAGT
CCAGCAAGAATTCCCGGATTTCGGTGTGATTCTGCATAGGACGGAAATCGTTAATATCCA
GCAATCCCAATCCAAAAGAAAACACATTTCCTTCGTCCTTCTCATAATAATACCCGGCGC
GAAGCGCGGCATGCTTCCAGGGAATGACTTCCAAACCTGAATGCGGTTCTAAAAACGCCG
GACGGCTCTCTTCAGAAATATTGCGCAGGCCTGTGAAACATTTAACCATTTTATTCGGCT
GCCAGGATAAACCTGCATTGACAGTCTCGTCGACAAGCCTAATATTAGGCAGAAGCGCTT
CCTCATATCCGTCAGGGAGCATGGAATAGAATACCCCCACATTCAGCTTCCCCGGCTTCA
AGATGACCCCATAAGAATAGCCCACTCTTATATTTTTTTCATCGACAGTGAACATTTCCG
CCGAAACCCCTATAGCCACCCTTTCATCTAATTCGAGCCTCAGAAACAAGCGGTTATAGT
AATCATCATAGACCGGGAAGTAATGGAACAGCCTCTTATTCACATCTCCATTCGGAAGCT
GTTCACTCATCACTAAGCCGACATTCAAAGCCCGATAGGATAAAGCGAAACCCTTGAATA
ATAAAAGAGCCGGTATCAGCAAATCCTCGCTGTCGATTACGCCGTTGCCGTATTCCCCTT
CCTGCAAACCTTTGAAGGCGATGAATGCGCTCAAAGGGTTGAGATATACTGCAAATCGAG
GGGCTGGCACATCTTTAAAAAGTTTGAAACCCGCCGGATTAATCGGAACTTCCGCTATAT
ATCCTTCCAGCGCCGCCGGGCAAGTCAGTGAAAGACTCCGACCAGCCGATGAGGAGAGTG
TCAAATATCTATTATCAGCATCAACTCGACCAATATAAATCAGGATGACAATTGTGATAA
TTATCGGTCTTATCTTTTTACTAAACATCCCAAAATAATATGCAAGATAGTGATAAACAG
ACATATAATTAAAATAAAATAAGCGAAAATATCGCCAAACCGCTGATAGAATGTAAAGCC
GTCATATATCGGTAGTTCCACTTGCAGAATATCTCGGATTTCCATCTTGGTGCGCGCTAA
AAACCTCCCCTGCGCATCGGTGAAGTATGAAATCCCGGTATTGGCGGCTCGCACCATGCT
CCTTCCGCTTTCAATCGACCGAAAACGAGTCAACAGCGCATGCTGATATGGTTCGACCGT
CTTGCCGTACCAACCATCATTGGTGATATTGACCAGGAAATCGGCGCTGTCCGCAACGAA
CCTTCGCACTATCTGCGGGAAAATCGATTCATAGCATACCATCGCCCCAAAGCGGGCGCC
CTCAATCTGAAATATATGATAGTCCTGACCAACGGTGAATTCAGCCTGCCCGAAATTCAA
TTTACCCAATGATGGTATGAGCTTCTGAAACGGCACCCGTTCACCGAAGGGGACTAAATG
TATCTTGTCGTAGCGCTCTATCTCCGAATCGTCCGGTTTGATCAGGAAGGCGGAATTATA
CCTTCGCTCAATATCTTCAGGTTCATTGAAGAGCGCCAGCGCTCCGGTGAAAATGGGAGC
GTTCATCCGTTCCGCCAGCCCCCGCAAGATACGGCGGGCTTGAAGGCTCATATTCAAATA
AGTGGGAACCGCCGATTCCGGCCAAACGATTAGTTCCGCGCCGCTGATTTCCTCGGTTAA
ATCGCGGTAAAGCCCGATGTTGTATATCAGACCGTTTGCCCATTTATCTTCCGGGACGAC
ATTGCCCTGAACGATGGCGACATTAACCGACGACATTGGCTGAGGCGGATGCTTGAGGGC
TATATTCCCGGCTATAAAAGGTATTGTAATCCATAAAATCACCGCCAGCAGCCAAATCGT
ACTCCGCTTCACAGCAAGATAAATGAGAGCATTAATTCCCGTCACCCAAAAACTCAGTCC
CCAGACACCGGTGATGGAAACCATCTGCATCGGCGCTAAATAATTGGACTGTGATAAGGG
GATAATATTCCAGGGCCAGGCGATTTCGCCCAAGGATTTCAAATATTCGAAGCCGGTCCA
GAAAATGGGGAACGAAAACACCCCCCAGTTTTTCCATTTACGAAGCGACAGCGCCACCGG
AATAAGGAAGAGCGGACTTATTAAAGTCGCATAGACTACCAAACCTACCCAGGAAGCGGC
GGCGATTGGAAGCGTAGCCCCGCTGTTGAAGGCGAGGAAATACATAGAAAGAGCGTTGAA
CACCAGGGCGAAGACCGCCCCCCTCCGGTAAGCCTCGCCTATAGAACAGCCTTCCAAACT
GAGGATTAAAGGCGTCAACGCCGCCCAAGCCAAGAACCCTAATGGAGAAGGCGGGAGCGA
AAACGCCAGGATCAGTCCCGCAATCGCAGGTAAGCCGAAACTTTGCCAGAAATCATTCTG
TATCAGTTTCAGCGCCGCTTCCCTTCGCTCCAATTTCTCGCTTTTCCTTTGCGGAACGAT
AAATCATCTCCACGATTTCCATAACATCGAGGCTCATTTGCCCGGAAGAAATCGGTTGGC
GTCCATTGCGAACCGATTCAATGAAATGTCGGACAGTATTTTCAAATGAACGGTGATAGA
GCTCAATCGGTGTATACTGTTTGCCCGGGCTTAATTCCATCAACTGTCCATGCAGTTCGC
GGTTTATCCGCAGCGGATTCAGCCAGGCTGTGCCCTTCTCGCCGTGTATAACGGTGAAGG
CGATAGTGTTTTGAGCGGGAATGCTCCATCCGACATCCACTGTGATGAGCCGTCCGTCCC
TCAGTTTGAGGAAGAGCGCCGCTTCATCTTCCACTTCACTTTTTATAATTCGGTTGAAAG
TCCTGGCGTCGACGCTAAGAATTTCCGGGAAATTTAAGAACCAGAGGCAGAGATCAAGCA
TCGGGATTCCCAAATCCATCATCACTCCCCCTCCGGAGAATCGAGGGTCTAACATCCATT
CGGGGCGCTCAGCGCCGCTGCTGCGCTTCATCCACCCGGAACGAATCATAAACACTTCGC
CCAATTTCTCTTCATCGATAAAATTCTTCAGCACCAGAGAATCGGGCCTGAAGCGGTGAT
ACATTGCGGTCATTAAAAGGCGGCCGGTTGATTCAGCAGCGTCGACCATCCTTTGAGCTT
CAGCCGATGTGCGGGCGATAGGCTTCTCCACGAATACATGCTTGCCCGCTTCCAGCGCCG
CCAGGGTCATAGACATATGACTGTTGGTGGGGGTGCAGACGAAGACCGCGTCGATGTCAT
CCCTCGCTAAAATATCTTCAGCTTGACGGAAGAAGTGAGGGACCTTGAATTTCTGCGCCA
CCGCCCCGGCTTTATTACGGTCGATGTCGCAAATAGCGACAACCTCAGCCTCATCATAAT
TACTCAAAAAGGGGAGATGCTTTACCTGAGTTATCCCCCCTGTGCCGATAATGCCTATGC
GAGTTTTATTCATTGACCTCAAATTTTTATCGATATCGGCGCAATAAGCGTTTAATTATT
CTTCTTGAAATCCAAATATTCCTGCAGTATAACCGCCGCCGCCGAGCGGTCGATTCGAGC
CTTATCTTTATAAGGTTTGACTCCAGCTTGATGTAAAAGTTCCATAGCGGAAACGGTGCT
GAACCGTTCGTCCCAGCGAATGATCTCCAAATCACAATTCCGAAACCGTTTGATGAATTC
GTCGACTTTATCCACGGCGATTCCCCGCTGACCCTTCAAATTCAAGGGGTAGCCTATCAC
AAGTGTGGAGACGCTCCGCTCCTCAACTAATTTTCTAATTGTGGACACCGCTTTACGATT
ATTCTCAAGGGTAATCAGCGGTGTGGCGAGGGTTTTAGTGGGGTCGGAGATGGCTATTCC
TATCCGCACCGAACCATAGTCTATCCCCATAATCCGTTCTTCCGTCATCATGGCTTTTTC
AAAGCTTTCTTCAAATAAATTCCCGGCTGGAAATAGATCTCACGCCTTGCGGCTTTGGGC
CCGGTTTCGGCGGATTGTGGTTTTTTCGAGTTCTTACGAGTTTTAACGGGGAGGACTTCA
AACACTCCGAAATCATGAATCTTGATACAGATCCCCGAATCGGCGCTGGACATCAAATCG
CGCAAAACGGTGAATACTTCGTTCACTAATTTAGCGGTGATGTCTCTCTTTTCCCCCGTT
CTTTGAATTAACAAATCTATGATATCGTTTTTAGTAATATTCTTCATAATATTCCTGTTA
TAAAAAAAGAGAAAAACTATATTTTAACGGAATTTTTAGCAGATGAAGTGGAAGAGACCT
CCACTAAAAGGTCTTCATCGCCGATGTTGTCCAATCGTTCCACATTCACCACCCCTTTCA
ATCCGCGAACCGCTCTAATCACTTTAACTAAATGGGTCAGATTATGCACTTCGAGGATAA
AATCCCCCACAGCCATCGCATCCGACTGCTTCATATCGAGAGCGGCTATATTAATATCGA
AGGAATAAATGGCTTCAGTGATATCCAGCAGAAGGCGCTTACGGTCTTCAGCGATAATTC
GTATCCGGGCGTTGAAATTGCTGTCCCGGTCGACATCCCATTCAACCTCGATGTTCCGTT
CGGGATCGCCTAAAAACCGCTCGATGTTACGGCAGTCAGTCCGGTGAATGGTGATGCCTT
TCCCGGTGGTGATGAAACCGGTGATTTTATCTCCCGGTAAAGGATTGCAACACTTGGCAA
AGTCAAACATCAGATTATCGAATCCCTGCACCCGTACTCCCTTACTTCCCTTGTGCAAAG
TCCTCATCACCCGCACGAAAACATTATCATGCGGAGGAGCGTCCGCTTCTGGGGGCATCA
GTTTCCGAACCACATTCTGAGCGGGTATATCCCCCGCTCCCACCGCAGCGTAGAGCGATT
TCATAGTGGAAAACCCAAATGACAGCGCTACATCTTCCAAATCATCTTTCACCTTCTTAA
TATGAAGCCGTTCCAAGTGGCGGTCGATGATTTCCAACCCAAGTTTTACACTCTGGTCGA
ATTGCGCATCCTTAAAATACTTTTTAATTCTGCTGCGCGCCCGGCTGGTAATAACGAACT
TAAGCCAGTCAATCGAAGGCTTCTGATTGGGGGAAGTGATAATTTCCACCGTTACCCCTG
AATGCAGGGCGGAATTCAAGGCCACTATCTTGCCGTTAACCTTAGCCCCGATTATATGAA
GACCGATTTCCGAGTGAACAGCGAAGGCGAAATCGATAGGCGTGCTGTCTCTCGGCAAAG
TTATAAGTTTGCCTTTTGGAGTGAAGATATAAATTTCGTCCTGGAAGAGGTCGATTTTAA
GATTTTCCATAAACTCGGTGGAACTGGTCGTTTCCAACTGCCAAGCGACCATATCCCTGA
GCCAATTAGCATGAGCGCCGACTTCATCGGGCCCAGCCTCACCTTCTTTGTAATGCCAGT
GAGCGGCGATGCCGACTTCCGCTCGCTGATCCATATCCCGGGTCCGTATCTGGATTTCCA
ATATCACCCCGTCAGGACCCACAACTTTGGTGTGCAGCGTTTGATACATATTTTGTTTGG
GAGAAGCGATGTAATCGGTGAATTTTTCGGGCAGGGGGGTGAATATGGAGTGGACTACTC
CCAATGCATGATAACAATCCTCAACCCGAAGGGTTATTATTCGAACAGCGGTCAAATCGA
GGATTTCTTCAAAAGACAGATTCCGCGTTTTCATTTTATGATAAATGCTGTAAAAGTGCT
TGACGCGCCCAATCACCCAGGTTTTAATACCGAGTCTGGCTAATTCCTTCTGAATCGGTT
CGATTACTGTCTGTAGACGAGCCTCCCTCTCTTCCCGCTTCAAGACAACCTTGTTCTCAA
TCTCGCGATATGCATTATTATCGAGCGCCTTCAACGAGAGGTCTTCCAGTTGGGATTTCA
AAGTATTAATTCCAAAGCGGTGAGCGAGTGGGGCGTAGACTTCAAGCGTCTCTCTCGCGA
TACGCACCTGCGATTTCCGGGGCAGGTGTTCGATGGTGCGCATATTGTGAAGCCGGTCGG
CGAATTTAATCAGAATGACCCGCAGGTCTTGGCTCATAGAAAGCAACATCTTACGAAAAT
TCCCCGCTTGACGGTCTTCCCGGCTTTCAAGGCGGAGTTCCGCAATTTTTGTCAAGCCGT
TGACCAAGTTCGCCAGTTCAGCGCCGAAATTCTCCTCGATCTCATCCAGCCGGACTTTTG
TGTCCTCTACAACATCGTGAAGAAGTCCTCCTGATATTGTGATATAATCCAGCTTCAGAT
CGGCGAGAATATTTGCCACCTCGAGACAATGCACAACATAAGGTTCACCGCTCAGACGAA
TCTGCCCCTTATGCGCTTCATAAGCGAAATCAAAGGCTTTTTGAAGGAAGTTAAGATCGG
CGTTCGGATTGTAATCGACAATCTTATTCAGGATCTCGCGAAACTGTTTTTGATACCGCT
CTTCCATTTGCGATGCCTTCGAAAGGAGATTTACTGAAAATACTAATCCGAGGCTAAATT
GATACGCCTCAAATTAAGTCCACAGTCCTTCCACACCTGATTACTTTCACACTTTTAAAC
TTTCACACTTTCACACTTAATAAGGTTTATCCTTGGAAGTGGAATCTTTTTTGGCTTTGG
AACCCTTGCCGGCTTTGGGGGGCTTTTTCTCTGCGGGTTTGCCTTCGGTTTCCTCTCCAC
CCGGGTGGTGTTCCACATTATCGAATCGTGCGTATTCTCGTTTAAAAACCAAGTTTATTT
TTCCGGTCGGTCCATTGCGCTGTTTGGCTACGATGATTTCAGCTTTATTTTTATCTTCAT
CATCCATTTCATCTTCCTGCCCGGTTTTGTATTGTGAAGGCCGCCAGATGAACATCACCA
CATCCGCATCCTGTTCAATCGCTCCGCTGTCGCGAAGGTCGGAAAGCTGAGGGCGCTTAT
CGCCCCCTCGAGTCTCCACCGCCCTTGAAAGCTGAGACAACACCAACACCGGCACATTCA
GCTCCTTCGCCAACCCTTTGAGCTGGCGGGATATGGAAGCAATCGCCTGCTGCTGGCTTT
CGGATTCGGGAGGGGGCTGCATAATTTGAAGATAATCCACAACTATCAAAGCAACTTCCT
TATCTTTAGCGAGTCGTCGGGCGCGAGCGCGCAGTTCCAGGATGGATAGATTGGAAGAAT
CATCTATATGAAACGGCGTCACAGATAACCGAGAAGCAATATCCGAAAGTTTCTGCCAAT
CTGGGTCAGGCAGCCGACCGGTGCGGACTTTATGTGAATCCACCCGCGCTTCGGAGCAAA
GGATGCGATACCCTATCATCTGGGAATTCATCTCCATGGAAAAAAAGCCGACCGGATTAC
CATCACCGGCGACTTTCACCGCCACATTAAGAGCGAAGGCGGTCTTCCCCATTGACGGCC
TGCCGGCTAAGACGATGAATTCCGAAGGCTGAAGGCCCGAGGTTAAAGCGTCCAAATCAT
CAAATCCCGTATGCAGACCCGTCACTAATCCCTTGCGGGAGTGGAATCCCTCGATAATTT
CAAAGGTATGGCTTAATATTGGTTCGATGTGCTGGAAACCGCGCTGGTCGCGCCGGGAAG
CGACTTCAAACAGCCGTTCTTGCGCACGGTCCAATAAATCAAACGCTCCCGTCTGAGGCA
AGAAACAGTCTTCGGCGATATCACCGGATATTGAAATCAATTTGCGAAGGAGAGCCTTTT
CGCGGAGGGTTTCAGAATAGTGCACTACACTGGTGGGGAAAGAGACCATTTCGGTCAATT
GGGTGAGATAATAAGAGCCGCCGATTTCATCAATCTTGCCCATCTCTTTTAATTTTTCCG
CAACGGAACGCATATCTATCGGCTGATTTGCATCATTGAGGCTGCACATAGCCAAGAAAA
CCAACTTATTGGCTCTATTATAAAAGCAATCGGCGTCCAGCAATTCAATCGCCTTCCCAA
ATGCGCTGGTATCTAACATCATTGAACCGAGGACCGTACCTTCCAATTCGAGCGCCTGTG
GGGGCAGCCGCTGAGGTTCGGCTTCCTTCTTCGATGCTTTATTCTGTTCCGCCATTACTA
TTCTTCAGATGACAGGTTGAATTGAAACGCGGCAAGGACTATAGACTACTTGACACTTGA
TACTTGGCACTTTGCACTTTTCACATAATCTTTACATTATAC
>k141_525127
AATATATATTTGCTGGGTTTGTAGGCGCTTGATTCATCAAGCGCTTTCGTAACAATTTAA
ATATTATATGGTTTGATAAATCAAACCCCTATATTTTTATCGTTGTGGATAAAAATTACG
GTCTATTTCGATTTCGGAAACAGACACTTTAAGCATAGCTATAAATGTTTTTTATTTTGA
TTATTAAAAAGGATTTACTTAACTTAAATAGTCTAATTCCACCCTAATTCCGGCTTGTCC
AAGTAGTGGATTCGAGATTTATTTATGCTGCTTCGCTACAAATTATTAATCGCCCTGAGT
ATTCTGGCGCTGTTGATAGTTCTGCCTCTGCATAGTATTGTGCACAGCCCCAATTTATCA
CCCGCTTCAGCGCATTTCGGCAAGGTTGAAATCATCGCGGGCGATAATCTAGTGAAGATT
GCCGAGAAACTTGAAGCAGCGAGGCTGGTTGACAACGCTAATAAGTTCATCTGGGCTTGC
AGGGTTATGCGGGTTGAGAAGATGATTCCGGCGGGGATATTCACCATTCCCTTCGGATTA
TCTAATTATGAAATCGTTCAGCGGATGCTTTTTCACGGGATGAATACGGCAAATGTTACC
TTTAGAGAAGGCTGGTCAGCCGGAAGAATCGCCGGGGCGCTTCAAAAAAAACTCGGCGTC
GATTCAACCGCCTTTATGAATGCGGTTAATGACACGGTATTCACCCGTGGACTTGGTATT
GAAGCTCCTTCATTGGAAGGGTACCTCTTCCCTGAAACATATAATCTCTATTTAGGTGCT
GACCCCTATGATGTCGCTAAAAAAATGGTGGGCTTATTCAGGGAAAAATTCACCGATTCA
CTGAAATATAGAGCCTTTGAATTAGGGTTTTCGGTCAACGATATCTTAACACTTGCTTCG
ATTGTTGAAGGCGAAATAATTTATACCTCCGAAGCGCCCATCGTCGCAGGTGTATACCAC
AATCGATTGAAGCGCGGAATGAGGCTGCAGGCGGACCCTACAATCCAATACATTATTCCG
GATGGTCCCAGAAGACTACTCCTGAAGGATTTAAAGACAGAATCACCATATAACACTTAT
TTAAATAAAGGTTTGCCCCCCGGACCGATTGGCAATCCGGGAATGCGGGCGATTTTAGGC
GCGCTGTATCCCAAAGATATTCCCTATTTATATTTCGTGGCGAAGGGAGACGGCTATCAT
TATTTCAATACCACCATTGAAGGGCATTTGGCGGATAAGCGTAAGTTCAACCGTTACCGC
CGCAGGCATAAGAAATGATTAAGAAAGCGTATCATTGATGAAATTACTCGACACATTAAA
TCCGGAACAGCGTGAAGCTGTAATCCGCACTGACGGTTCCGTTTTGGTGCTCGCAGGCGC
TGGATCGGGAAAGACTCGTGTGCTGACGCACAAGGTCGCCTACCTGCTTCAGGAAGGTAT
AGCTAAACCCTGGGAAGTATTGGCGGTTACCTTCACCAACAAGGCGGCTGGCGATATGAA
AAGCCGCATCGAACGGCTTCTTGACAGCGATTTGAGGAATATGTGGGTGGGCACATTTCA
CTCGCTGTTCGCCAGGATAGTCAGGCGCTTCGGAGATAGAATCGGTTATTCCAGCAATTT
CGCTATATACGACCGCCAGGACCAGCACAAAGTGATGAAAGAGGTGTTGAACGATATCCC
CGCTTTGGCTCCCTTTCTGAACTATAAGCGGGCGGTTGGAATCATATCTTCGATGAAAAG
CCGGTTGAGACCTCCAATGGAAACCGGCGGTCAACTCGGCTTCAAAGTTGACACCGCAGA
GCTATATCAGGCTTATGAGCGGAAGATGAAAGGGTATAATGCCCTCGATTTCGACGACTT
ATTGATGAAGCCGCTGGAGCTGATGCAGGCTCACCCTGATATTGCGAATATATATCGAAA
CCGCTTCCGCTATATTTTAGTGGATGAATTCCAGGATACAAATATCACTCAAAATGAACT
GCTCAGAATTATATATGCTAAGCATAAGAATATCACGGTTGTGGGCGATGATGATCAGGC
GATATACGGCTGGCGCGGGGCTGAGTTGAAAAACATCCTGAATTTCCCCCGCACTTATCC
CGGTGGAATTATCGTTCGATTGGAAAGGAACTATCGAAGCACAAATCTCATTCTGCAAGT
CGCCCAAGCGGTGATTGAGAATAATCTGAGCCGTCATGGAAAAACGCTCTGGACCGATAT
AGAAAGCCGGTTCAAACCCGTGCTGATTTCCAGCTTCGATAGCCGGGAGGAAGCGGTGGC
TATAGCTTCCACGATTCAGGATTTAACCATCGATGGAGTCGTCCGTTCTTCTATCGCCAT
TCTATACCGGACTAACGCTCAATCGCGAGTCCTGGAAAATGCGCTGCGCGAATATAATAT
TCCATATACTATCGTGGGCGGGCTAAAATTTTACCAGCGCAAGGAAATCAAAGACCTGCT
GGCTTATTTGAAGCTGCTGGTTAACCCGTCGGATGGAGTCGCTCTGACCAGGATAATAAA
TTTCCCACCCAGAGGAATAGGCGGAAAGACGATAGCAGGCCTGATGGAATATGCCAGCGA
TAATAATCTGGAGCTGTGGGAAGCGCTGAAGTCTATCGATGAGTCTTCTGAACTGAAACC
CGCCGCCCAAAAAAAACTGGAGAAGTTCGCCGAAATGATAACCGCCTTAAAACAGAAGGC
TGAGTCGGGCTCATTCATCGACCTGGTCAAAGCCATAATCGATAAAACCGGTTTGATCGA
CCATTATACTAAAGAAGGTGACGAGGAGTCTTTCGCCCGAGTGGATAACCTGCGCGAATT
TATCGCCGCAGTCGAAGAGTATGTGAAAACCTACACGGAAAGGACTATGGATGATTTCCT
GCAGGAAGTGGCGCTGGTCTCTGAAACGGATGAATGGGAAGAAGGTGATGTTGTCAGCCT
GATGACCCTGCACAGCGCTAAAGGGTTGGAGTTTCCGGTGGTATTCATTTCCGGCTTGGA
GGAGGGGCTCTTCCCCTTGATTAGGGAAGGGGAGGTCGATCTGGAAGAGGAACGGCGGTT
ATTCTATGTCGGAGTCACCCGGGCGATGGAGCGGCTGTTCCTGTCTTATGCGAGCTGGCG
CAGGGTGGGATTGGATGGTATGCCTTCAAGGTTCATAGATGAAATCCCTGATGAAATGCT
CGATGATTGGACGGGTTTCAGGCGGCATTATTCGGAATCGAAGCCTTTAGACAAATATGA
CCGTCAACCTCCCCCTGCGCAGACTTCCGTCCAGATGTTCAAACGAGGCGATAGAGTAGT
TCACGCCAAATTTGGAGAAGGGATTGTCGCTTCGATAGAGTTGAGGAACAATGATGAAAT
GGTGACCGTTTTCTTCCAGGGATACGGCGCTAAAAAACTGAAGCTAAAACTCGCCGGATT
GAAAAAACTAACGGTATGAACAAGAAGTATTTCATAGTTTTCATAACCTTGCTGTGTGTA
TCGGCTGCAAACGCTGACCGTGATGATGATTTCGTGTTTGCGCAGAAGCTTTACAGCGAT
GGATATTACGATTTGGCGGCTGAGCAATTCGCCAATTTCGTTGAAAATTATCCGGACGAT
TACCGGCTGCCATCTGCCTATTTCATACGGGGTAAGGCGTTGTTTGCAATTGAAGCATGG
GATAAGGCGCGGGTCGCTTTTCTCAGAGTGGCGTTGGAATTTTCGGACAGCAAAAACGCC
CCCGAAGCTCTATATCAATCGGCGCTCTGCTTGAAAAATCAAGAGCGCTGGAAAGAAGCG
GCCCGAAGTTACCTTAGCGTTTATGATTACTACCCCAAAAGCGAATTCGCCGCCAAAGGC
ATCGTCGAAGCGGGGGTGATTTATCGGTTATTAGGTGAGAGCGCTAACGCCGAGGCGGTC
TTCAAGCGGATTATCCGCACTTACCCTGGAACTGTATCAGCAGCGATGTCATACTTCTAC
CTCGCTGAAATCGCCGATGAGAATGGAGATGACGCTCAAGCGCTGCAGGATTATTTCCTC
GCCGGGCAACTCGCCGAGGACGATGCAATAGAAGCGCAGGTTCATATTCGCCGAGCCTTG
ATTTATTATCGGCTCGGTGATTGGAATGCGGCTGAATCGGAAATCGAAAATGTTAAATCA
CCCCCCGATTACTTCAGCTATGTCTCCATATTGAAAGGAATATGGACCCAGAAAAGAGGC
GATTACGCCGGCGCCGAAAGAATGCTTATCAAGGTGGAACAGAATACAGAGAACGACACC
CTGCGCGCATTAGCTAAACTTGGCTTGGGAGATAATGCATTCCTGACCGGCGATTTCGCC
TCCGCTTTGGAGTATTATCGGAATCTGCCCCCAGCAGATTCAGTTGCGCTGAGGCTGGGA
TTCACTTTTCTGAAATTGGACAGCGTCGATCAGGCTGTCGACGCTTTTACCCAGGCGTTG
AAAACAGAAGGCAGTTATGAGGTTAAAGCGGCGGCGCTCGAACGATTGAAGGATTTATAT
GCTGAAAGCGGTGAAAAGCAACAAATCTCCGAAGTTCTCGGTTCCTATCTGCCCAAGCTG
AAACAACTTCCCAATTGGGATTCCTTTGCAATAAATCTGGGGATAATAGCCTATAATGAA
GGTAATTACCAGTTAGGGGAAGGATTTTTCAGCGCGCTGAACGATGTTCAATCTCCCTGG
TCCGACGATGCGGTTTATTACCTCGGACTTATTTATAAATCTGAGAATAATCTCGAAAAG
GCGATCAGGCTTTATGACAAGTTCCAGCGCAAATTTCCCGGCAGTGATTTTGCGCTTGAG
GTAGAAGGGCGTTTGGATGAAATGCGGAGCAATCTTCCGGCTGATAATCTAGTCGATGAG
ATAGCCCGCCTTTCCGCTTCCAGTTATAATTTCGAAAATAAGAGTGAACTGGCGCTTAGT
TGGGGACGGCTTTACTTTGAGAGCTTTAAGGATTATTCTAAAGCCTGTGAACAGCTTAGC
TTAGCCTTGAATTCTGAGGAATTAAGCTCTGATAAGGAAGCTTCAGCCTTGGGATTACTG
GCTTCAGCCCTGGTTAAAAGGTCCAAGAAAGAAATTTCACTTGCGGATTCAGCCCGTTCG
GTTATGAAAGTCTATCTGCGCAAAGCGCCGCAGGGCGATTTCGCCGGCAGGTTCAGTCTT
TTTCTCTTGAAGTATCAGGTTTTAACCTTAAAGGATTCCGCCCAAAAACGGAAAACATAT
ATGCAGGGTTTGGGAGAAATCTATGGCAGATACGGCAGCGACCAGGTGATGCCTGAAGTC
CTTTCGGAATTAGTCAAGGTATATGCGCAATCACCTGATGGAGTCCGGAAGGTGATCGAA
TACCGCCGGGTTTTAAGCGACAGATTTCCCGCCAATCCCCTTAATCAGAACGCTATTTTG
AATAGCGCCGAAGTAAGATTGTCAGCGGGTGATACCAGCGGCGCCAAGTTGGATTATGAT
GAATATATAAGCGAATATCCTGAAGGATTCGGAATATTTACCGCCCGTCTTAAAGCGGCG
GAATTAACCGGGGAATACAATGATAAAATTGCCCTGCTGAAGGCGCTTGTCGAAAAGCGC
TATTATCATTCACGGGTTGCGGAAGTGGTCGAAACCCTCGGCGATTTATACGCTTCGCAG
GGATTATATCAAGAAGCTCTTCAGCAGTATCTTTCGCTGGCGGATTTGCCCAAATCGGCA
GCCTCAATTAGAGAATCTTCGGATATTGAATATAAGATAGGTTTAACCCATCAGAGGATA
GGGAATTTAGCTGAAGCGCAAAAGTATTACCTTAATTATGCGGTCGGCAATCCCAACGGC
GCATTTTGGGAGGAGGCGATTTTCGCCCTGGCTGAAATCTCCGAAAACGAAGACCGCGTT
CCGGCGGCGCTGAAATTCTACCAGAACCTGCTTTCACGGTCCGATAAGGAAGGGCTTGAT
GAAACCGTTTTGGAGCGGATGGCGGCGATTTATTACCGCATCGGGAAATTAAGCGAAGGG
CGGAAGATTTATCTGCAATTAGCGGATAATACTGCTGACCCCGCCAAGCGAATGGAATAT
TCCGCCTCCGCCACAATCGGGCTATACCGCCAGGAACTATTGGAAAACGCACGCCGGGAG
GCGATAGAATTCGCGAAACAATTTAAAAAGTCCCCCCGCCTGAAGGAATATCAAGCCAAG
TTTTACCTGGAAAAAGGCAAGGCGCTGGCGGCTGAAAAGAATTTCTCCGAAGCCTTGAAA
TCGTTGAAATATATTCTGAAGAAGTATCCCCATTCAGCGGCGGTGGCTGAAGCGAAATAT
GAGACCGGGAAAATCTATCTGATCACCAATCGCTTCGAGGAAGCTTTGGATATTCTCACT
AAGATTCCCGATGAATATCCCGACAATCCGGCGCTTCCTTCGGTATATATCACTTTGGGC
GCATTCTATTATCGTCAATCGCAGATGCAGAATGCGCTTGTGTCATTCCAGAAAGTGCTG
GATGATTCAGCCGGCAGAGAACATTGGCCGCTGGCTTTGCAGAATTTGGAGATGACCTAC
AAGGACCTGGGATTATATGAAGCGGCGCTTTCGGTGGTGAATCGATACTTGGAAATGTAT
CCCTACAGGGACGATGTTCTTTTAAAGAAGCTGGATGCCGCCCAAATCTTGTTAAGACTT
CGGGAATATGACAGGGCGGTTAAAAAGTTTGCGGAAATATTGCCCTTGGCGAGCGAGGAT
ATGAAGGTTGAAGTGCAGTTCTATTTGGGAGAGGCGTATTTTCAGAAGGGTGATTTTCAA
CAGGCGGTTCTGGAATATATGAAGGTGAAATATATCGACCCTGGAACCGGACTCGATTGG
GCGGTAACTTCCATCTATAATGTCGGTAAATGCTACGAGAAATTGGGGCGGTATGATGAA
GCTCGTAAAATGTATCGGGAAATCATCGACCGATGGGGAGCTAATTCCAATTATGGAATC
GGCGCGCAAAACAGGATTGATTTGTTGGATAAGATGAAGTAGTGATTTTTGAAATGTAAA
ATGTAGAATGAAAAATGGAGAATTGAAAATGAAAATAGAGACTGGAATTACGAATAATCC
AATGCCTACAGACTACAGCTAAAAGCCATTTTCAAGGTTGACAAAAACTTATAAAGGTTA
AGAACACAGATGGAAGTGTATCCCATTATAGAAACCGCGGTGCACGAAGACCTCGGCTTT
GCGGGGGATTTGACCTCCCGGGCCTGCATATCCGAAGAACATCGTTCCTGTACGAAGGTG
ATTTCCCGCTGTGAAGGTGTAATTGCGGGAATGGATTACTTCGTTCAGGTTTTCCAAAAA
GTCGATAGTTCGACTGAAATTCAGGTTTTTAAGGAAGACGGGGCGTCGGTGACAGTCAAT
GATGCGATTGTGACTATGGAAGGCTATACTCAATCATTACTTGCCGGTGAACGAACCGCC
CTGAATTTCCTGGGGCATTTGAGCGGAATCGCCACTATGACCTCGCGGTTGGTAAAAGAA
GTCGATGACACCGGGGTTATTCTACTTGATACCCGTAAGACCCTTCCCGGGCTTAGAGCC
GCTGAAAAGAAAGCGGTTCGAGCAGGGGGGGGATATAATCACCGCTTCGGACTGTTTGAT
ATGATATTAATCAAGGAAAACCATATTGCGGCGGCGGGCGGAATCATCGAAGCGCTCAAA
AGAGCTCACCAATATAACAAAAGAGTGGGGGGGAGGCTCGAAATTGAAATTGAAGTCCGC
AACTTGGACGAACTACAGGCGGCGATCGGCGAAAAACCCGATAGGATAATGCTTGATAAT
TTCACAGTTGAAATGGTGCGTCAAGCGGTTCAATATGTTAATGGGAAAATCGCCCTCGAA
GTGTCAGGCGGGGTGAATGAGAATAACATCAGGGAATACGCTGAAGCCGGTCCCGATTAT
ATTTCGGTGGGAACTATCACCTCCTCCGCCCCGGCGCTGGATTTGTCGATGTTAGTGGAG
GGAATTGGCAAGTAGCCCTAATAATAAACCCTAATCTATCACAAAATACTTTAATGAAGT
ATCAAGCATGCCCCCTCCTCCATTTTAATCCCATTCACGGTCGGTGGATAATATTCGCGT
TCGATATAATCAAGTGGTTCATTTTATTCAGGCGTTGCCTTTGTATCAACTGGAAGTAAA
TATTTCAGAAATAAAATACCCCGCCAGCTATCAATCCATTCCGATAGAGATGTCATTCAA
ATTGAAGGCGGGCGAAGTTGCGCTCATCAGAGGCGCTTCCGGTTCGGGAAAGACTTCCGT
CTTGCGCTGTTTGAACCGAGTGATCCCCGAAGTCATTGAAGCCGAATATAGCGGGGATAT
ATTATGGGGCGGAACATCTCTTGATAGCACAAGCGGCAGTCCCGCGAATTCACCCACTAC
CTTCACTCTCCTGCAGAATCCTTTTCATTCATTCATTGGAACTGGTGAAATACTTAATTC
CAATCGAATTAGTTATAGCGGGTGGATGATGCAGCAAATGAGGAATTCCCGTTCATTTCA
CGATTTATCCGCCGGGGAAAGACAGCGCATGCTGTTGAAAAGAGCCTTCCAAGCTGAGCC
GGATATTTTATTGCTCGATGAACCCGCGAGCCGGCTGGATGAAGACGGCTTGAAAGTACT
CAATGAAAGTCTGGCGGAAAGGAAGCGAAAGAAGCGTGGAATCACCATCATCGCCGAGCA
CCGATGGGATAGCTTCAAAAATTTAGTGGATGCGGAAATGATCTTAAACGATGAAGACGA
TAACAGAGATGTCTATACACAAGATATGAATCTGTCGGATAGAAACGATCTTGGCTGCCA
ATGTATGTTTGATCTAACTGACTACGGAATAGCAAAGGGTTCAGTCCTCATATCACTACA
AAATGTTGGCGCGAGAATTAGTGGGAAGTGGTTATTTAGAGATGTGAATCTCGAATTACG
AGCGGGTGAAGTGATTGGGATAACCGGTCCTAATGGATCGGGAAAAACCACCCTGGGAAA
ACTGATGGTTCGGAAAAAGGATCCAAGTCAAGGGAAGATTGTCAGACATAATGATAGACT
GAAAAGCGTTATTCTTTATGAGGATCCGCAATCTCAATTGTTGTGCGATACAGTGCGGGA
GGAGGTCTCTTTCGCGGCTGATAATTACCGGCTGCCTCCTGAATATCCCGCCTGGTTGAT
GAAGGTATTCGGATTGGAAAGCCTTAAGGACAAATCCCCCTTTCATTTAAGCCATGGACA
ACAAGAAAGAACCGTGATAGCGGCAATCCTCTCGAAAAACCCTGAACTTGTGGTGTTGGA
TGAATCCACTCAAGGTCAAGATAAAAACAGCAAAGAACGCCTCACTACCCTTATTAGAAG
TCTGTCCCGGTTTGGGAAAGGGGTATTATTGCTCAGCCAGGACAGGGAGTTTTTAAATCA
TACTGCCGATATGATATTCACCTTGAAAGAGGGAAGACTGGAGCGAATGAATTGAGCGGT
TTGCGCAGGACAGCATATTTAGCCGTCTTCGGCGCGGTTTGGGGCGGGCTGGAAATGCTG
TTGGGCGGTGTCTTGCATGGATTCCATATTCCGATGCGGGGTATGCTGATGGCGAGCGTT
GGCGCTTTTCTGCTATGCAGCGCCCGCCTTTGGATCGGGGGTCCCTGGACTGCAGTATCG
ATGGGGGCTGTAGCGGCGTTTCTGAAGCTGTTCAGCGTGGGCGGATTGGTGTTTCTGCCC
GCAGCGGCTATATTGATGGAAAGCATCGTCGCTGAAATCTGCTTCTTCATATGTGGTGAA
AAAGTCACAGGGTGCATAGCGGCGGGGGCTGGAGTCGTTGTCTACACCGTCCTGCATCGG
ATATTGGCCATAATGTTGATTTATCGGACTGAAATCGAGGAGATGATTCGCCTGTTTTCT
GCCGAAAGCTCTTTGTTTAAGGAAATGGGATTACTCTCCACCGTAATAATTCTAATTGCC
TATGCCCTTATACACCTTATTATCGGTGGTGTGGTGGGTTTAAGCGCGTATTTCGCTGTG
TCGAAAGCTCGGCGAAGATTGTTCAAATTATAATGTAAGAAATTAATAATATTATACATA
TGAATACCAAGTGGGCTTCATTCACTGCGCTTATTTTCATCCTGGGCGGAATATTGCTGC
CTGAATGGTGGTTGATTGCAAGTATTCCAATCGCCATTATCGCTTTGCTATTATTGGACA
AGGGGGTATTGAGATATTTAGGGAGCGGGAAATTCTTAATAATTTTGGCTGGCGGAAGTC
TGTTGCTTCCATTTTTAGGCGGCGGCAGCAAGATATCTATTGGTGGTATCGGTTATTCGC
TTGATATGATGATTTTGGGACTAAGAATTGTATCAAGGGGATTTTTGATATTTGCCGGAA
TGTCTATCTTCCGGCGCTATGTGCCGCCGGAACAGATTGCTAATATGTTCTGGAAAATTG
GATTGCGAAAACTTTCGGTTCTGATTCCGTTGTCGCTGCATTTAGTTCCGGTTCTGATGG
AAAGCAGTGTCCGCACCATTAACATCTGGCGGCAGCGGGGCGGGTTGAAGAAGCGGTATC
TAAGAAATTTGTTGACGCTTCTCATCAGTATTCAGGTTCAATGGGTCAAGGAAGCTGAAG
ATTTGACCATAGCTTTAGCCTTAGCCAAAAGGGAACGAGGGAATGACGACATTGGAGGGG
CTGTTGAGAAAAGCTGACTTGAGTGTATGACCGAAAGCTTTATAATTATTTGTGTTGCTT
TGTGTTCTTTGTGTCTCTGTGGTGAGAAAACCGTCCTGTTATCCTCGAAATTAAATGAAT
TCGACAATAAAACACATATTAATCATAATCTTCACCCTCTTACCCGCTTTGGCGATGGCT
TCGGTGAAAATCACCGGCTCAGCGGCAGATTACAAAACCGGCGAACCCCTCCCCGGCGCG
CACCTGCAAATCGCCAACACCAATTGGACAACCATCGCCGATGAAAACGGGCGCTTCAGC
TTCAGCGACATCCCCATCGGAGATTATATCCTCACCGCTTCCCACATCGGCTATATAGAA
GCGGAACAGCCGTTCAGAGTCTTAAATGAAGCGACTGTCAACTTGAACATATTTCTCCGC
CCTCAAACAATAGAACTGCCGGAAGTCACCATTGAAGCGGTGTCCCCATCCGCCAAGGTC
TATAATTCAGAAGTAATCCGCGCTTCCACCGCCCAAGATTTAGGGACCTTCCTGGTGCGG
ATGGGCGAAGCGGTAATCCTGGACGGCGGCGGTTCCAAAGAAGCCCGGATCTCCATCCGC
GGCTGCAAACCGGAACAAATCGCCGTCTACCTGGACGGGCATCGGTTGAACGACCCTCGC
ACTGGCGAAGTCAACCTGAAATCCATCCCGCTCGCCAGTCTGGATAGAATAGTCGTGAAG
CCGAATTCCGACCTGGCTATGGGCTCTTCCAGTCCGGGAGGGGCGGTGGAACTTTACACC
TCCGACGCCGAAGGAACAGCCCTTAAATTCGGAACCGGGAGCTTCGGTTTCAGAAACTAT
GGATTCGACACAGGCGGCAAATATAAGATGCACCGCTTCAAATTCAGCTGCGCCCAAACG
CAGTCCGACGGCGATTTCACCTATCACGATGCGAACGGCATCGAAAAGACCCGCTTAAAC
GATGATTACCAAAACCGCAGCCTTTTTCTGAAACATTCGGTTGACTTGGGGAAATCGCAC
TTCAATTGGTCCTTTCATCATTTGGAAACCGACCGCGGCGCTCCCGGCGGCATCGAAAAC
CCAGCTACCCTCGACCGCATTCTTAAAACAGTAGACGGCACCGCTTTAAATCTCCAGACC
TCCGGCGGAAATTGGATTAGCCGGACCCGCGCATCTTATTATGAAACCTCCACTGAAAAC
CGCACTTACTACTTCTTCGGCGGGGACACCATCGAATTCCCCGCTAATCACCGCTCAACC
GCCTTTGAAATCGATTCCCGCCTGACCAGGGATGATTCACTGGGGCAAAGTTCCGTAGGA
GCATCATATAGGTTCGATGGGGTTTCAAGCTCATCCTTTGCGAATGACGAAGACCGCCGT
GATCTGGGACTCTACTTTCAGCGTTCTCTGAATTTTGACCGGTTCAACCTGACCAGCGCT
GTGCGCTTCGATTCCTACCGGGGTTATGGCAGCTTTATATCTTCATCGCTTTCGGGGAGG
ATGCAACCATTCCTGCTCAATAATCTATCGCTTACCGGCAATTTGACGCGCGGCTTCAAC
CTGCCAACTTTCAATCAGCTCTTCTGGGCAGAGAATGTCTTCGCCGCTCCCAATCCCGAT
TTAGACCCCGAACGGTCGGAAAGCTATGATGCGGGTGTGGAATATTCCCAGCGAAGATTT
CGGGCGCGCCTCACCTACTTTCACCGGGACATCAAGGATATGATAATATGGCAGGAAACT
TTCACCCAATCTGGCAGGAAATGGAAGCCGGTCAACACCGATGCCGCACTCATCACCGGT
ATCGAACTTTATGGCGGATACGACAGCGTAAATTTTAGATTTTCAGCTTCCGCTTCAATT
TCCGACCCCCGCAATCGGAGCGAAGACTATTACGACAAGCTCCTGGTCTTCCAGCCGCGG
GTCCGGACTTCTGAATCGGCGACGGTGAAAATCCAACCTTTCAACTTCACCCTGTCCCAC
CGCTATCTCTCCAAACGGTATACCCTGCAGGCTAATACCAAATGGGTCGATGCCGTTTCA
ATATACGATGTTTCCATCGGATACAGTCTTGAATATCAGCGATGGACAGGCGAAATTATC
CTCAGAATAGACAACCTTTTCGATGAAGAATACAACATCATTAAAGATTCGCCTATGCCG
GGCAGAAGCTGCTCGTTAAACCTCACAATAACCCAAAACTATACCGGTCCCCAAAAGTGA
TTTCTCACATATAATAAAGCCTGAGTTGTCATTCCCGCGCAAGCGGGAATCCAGATATAT
TAATAACAACAAGATAGATTCCTGCTTTCGCAGGAATGACAGGCTGGATGATTGGAAATT
GTTTTTAGGAACCAGTATACTATCTATGGAGACATTTCAATGCAAAAACGAATTTTTCCA
GTTTTACTCATTATTGTCGCTCTCATCCTCGCTTCCTGCGAAGAAGACGATACAGTCAAT
GCGCCTGAACAGGTCGCAATGAGCGTTTATGTGGTCAACTCACTGGGCTGCACCATTTCT
CAAATCGACCTCGAAGCCGATACCGTCTACAACGATATTTACACCACCGGCGATACTCCC
GCCGAAATTCAATACAGCAATGGTCTGCTTTATCTGGTGAACAGCTCCGATAACACCTTC
CAAAAAATCGACATTAATTCCGGGAATGAATATTACACCGAAATCGGCGACAACCGAAAC
CCCGCCTTTTTCGAATTCATCGGCGGCGGTAAAGCCGCGATAGCGAATTGGGAATCAGGC
ACTGTATCCTTCGTCAATCTATCTTCAGGCATAGTGGAGGATGAAATCCCCGTCGGCGTC
GGTCTCTGGGGGATGACTTATCATAACGGTAAAATTTACATCGGCATCACCAATTTCGAT
TTGGAAACATTTTCCTATGGTCAGGGGCGCATCGCGGTGATTGACGCCGGCAGCCAGGTT
CTGGAAGATTCCATCGATGTCGGCACTAACCCGGGCATCCTCTTCATCGACCATCAAGAC
GAACTTAATGTCATCTGCATCGGCGATTATTGGAGCGTCTTCGCCGAAGTATGGCTGATA
GACCCCGCTGATAATTCGGTGATCGATTCTTACAGCATCGGCAGTTCCCCCTCCTATGAA
GCGCTGGCGGAAGACGGCATGGTCTACCTGGGCGCAGGCGGATGGATTGACGAAGGCTAT
CTGCTGAGCTACGATTCCGAAAGCGAGGAGGTCATTCACGGCGGCTACGACCCGATGATC
ATACCCGATGAAGCTGGCGCCCAGGGGGTGGCTGTCGATTCGGACGGTTACATCTATGTC
TGCTGTTTCAGCAACGACCATGTGGTGAAGATGGACAGTGACGGGAATGTGCTCGAAACC
TACGAAGTCGGCGACGGTCCCCAAACCTTAGTTTATGTCGAACTATGAAGCGCTGAAGCC
GCCGTTCACGCAGTGATAGCCGCAAGTACACACAGCGCCGCTTAGTGTTCACAACTTGCC
TCCCAGAATCACCACCATTTTCGCTTCATAGGTTTGTTTTGCGGGTTCGCTCATAGCTTC
CAGGTGGATTATGTAGGGGCCGATTCGCCCCACCTTTCCTTCTTCCCCTATACCGTTCCA
GACGATTTCGCCGTTTGCGCCGGTTAAATCTCCCTTGAGCAAGAACCTGTATAATCGCCC
CCTGACATCGAAAATCCTAATATTCAGCCGCGCAGTGGGGATGGGCAGGCTGTAGCTGAT
GGTGACATTATCGTCGATTCCATCGCCGTCGGGGGAGAATACTTCGGGGGACGCCTTCAA
TTCGACTCCGGTGTTCATCGAAGGCAGATAGAAGACCGAGTTTTCGCACCCGGGGGTTCC
GCCTGAAGAAGATGTACATTGGAACCAATTGGAAAGGGTGGATGCAAATGATTGGGGATT
TATTCGTTCCATAGATATTCCGTTATCGATGTTTCCCCAATCTGAAGGGTAGGCGATGAA
GTCGATGATATTTCCTATGGCGTCGAAGAGGTAAAGCGTATCGCCGGCGTTATTCAAAGG
ATTCCAACCGCATAAGACCATAACCGAAGCCTCCGGCGGAAGGTCCCAGTCGAAAATGGT
GGAATCCTTGGCAAGAATAATATAAGAGTCGGGAGCGATTTCTATTGTTTGGATGAGGGA
TTTATCCAGAGTGTCGGAGTCGGAAAATTTCCATCCTTCGAGGTTGACCGCGAAAGCGCT
TCGATTATTCAGTTCGACCCATTCGGATTCGCCGGATAGAGGCTTATACATCACTTCGTT
CAATATCACCGAACCCGATGAAGCGCCGACATTTATCTGCAGGAAGGCGGTATTGTCGGA
TGGGTCGTTATCCTCCAGGAATATTTCAGCGGCGAATAGGTGTATTCCTTCCCAGAGGGA
GCCGGTGACGGCGTGAACGGCGATTTCATCGCCGGGATTCAGTGAAGCGCAGCATTCCAC
CGCAAACAGTTCGCTCTCGGATAAGAGGGAGTCTTCATCGGAGTCGAGATAAAAACCGGC
TTCGAAGGGTGGCGCGCTGTCGATGCCGGAATTGGTGATGACCGCGGTGAGGGTTGCAGT
CATTCCTCTTGTAATCGATGAAGGTGAATATGATAAATCTGATAATGTAAGGTTAATCGA
ATCGGGTGAAACCGAATTATCGAAGCCGGGAGTGCCGTTCAAGGTCAGGCAGTCGCTCCA
GTTGGTGGAATCATCCGCCCCCAGCAGGTCTATCTTTTCATCTGAATATCCGGGCGCATT
ACCGATGGAATAGGTATATTCCGCAATGACGCCTTGCGAATCGAAGAGGGTCACGGTTTC
CGGGATAGTGTTTTTCAATCCATAGCTGCCGATGGCGGCGCTTTCGATAGTTAAGAGCAG
GCAGTCATCAGGGATCAGTTCTTCATAGATGGGCGGGTTGTCGAAGTAGTCCGGGTCGAG
GATGAGTCCGAATTGACGGGGCTGGAGGGTCAAGCCCCCATTTACCGGGATGATGAGGTC
ATCGCCGGTTCCGTCTCCCAGGCGGAAGCCTGATAGGTCGATGGCGGATTCATCGCTGTT
CCAGATTTCAATGAATTCGTAATAATTATCGTTTTCTGCGGATTCGAACATCACTTCAGT
GAGGACGATTTGGGCGGGGGAATTGTCAGCGGTGAGTAGGAAAGTGAAACAAAGGAGTAT
TATAACAATAATATTGCGATTTTTCATAAGTATGCAGTGTTATGTTTATGGTCTGAATGC
GTCTATAATGTGATTAATCCGCCAGAAACCGCCATCCGGGCGCAAGGCTATCAGGTCGAA
GCGGATATCCATTTCTTCAATCTTCTTTTCGGCAAGAAACGCATTCGCCGCTCGCACTAA
ACGCTCGATTTTTCGCCGGTTGACCATAAGTTCGGGAGGTATGCCGCTGTCGGAAGATTT
CACTTCGACGAAAATAAGCGTTTTTGCTTTTCGGGCAACAATATCGATTTCACAGCGGTG
AGCGCGGTAATTTCGCATGATTATGACGAATCCTTTGCCTTCGAGGAAAGCGGCGGCGGC
GTTTTCAGCGTCTCTGCCGAGTTTATGGGATAAGCTGATTTGCGAATCCTTTGTTTTTTT
ATCCTGAAAATAACCGGAACACAAGTTCATAATTGTAGGGATAGATCATCGATCTGTCCT
GGGCGGATTAATAATCCGCCCCTACAAAAACATCGGTAATTATTTTCGGGAAATGCTATA
TTTTCATACTAAGTTTAGGATGGTTCGCGGATTAACCATCCACTAAAGTTTAGACATCAT
CCCAGCGAATCGCTTGATTATATTTCAAATCGCGTTTGGTGACTCTGCCGACGATGAAAT
CCAAGTATTCAGGGGAAATACCATCTTCCGGTCGTTTGCCTTCGAGCATTTCAGTTGTTA
ATTTGGTGCCCGCCGGGATATCTTGATTAGCGACGATATGTCTGAACCATTTTTTCCGTT
CACTTAAATCAGCGGGGCTGGGCATCAAATCAAATTCGCCAAGCGCATCATGCACACTCC
TGATCATTCTCACATATTGGGCGAATTCATCGGGTTCTTTGGATATTATATGATGATGTC
CCGGCAGATTCCGACTCATAGTCAGCCGCTTTTCCAACACAACCGCGCCCAATGCCACCG
CCATTATGTCGGTTTCATCATTCCTGTCTTTGGAGGAATATCCGACTAATGTATTGAAGG
CTTTCCGCATATATGGAATTGCCCGCATATTGTATTCTTCAGCTTTATCGGTATGAAAAC
AGTGTATTAAAACACTCTTTTCATTGCCTTCGTCTTTCATTAAATTCAACACTTTGGCAA
CATCGAGCGTTGTAACCGGTCCGGTGTCGATCAGCATAGGTTTGCCCAAGGCGGCGATTC
TACGCCATAAGTGGTGAAAATTAAAATCCCAGGAGCTTAATTTATAGGCATCGAGGGATA
ATTCTTCGGCAAATTCAATTCCGCTGGCAGAATTGACGGTGGAAAAGAGTATCACATTTC
GTTCATCCGCATAGCGTTTAATTTCACGCCACTGGTCAAGCGTGAAACGAAGCTTGTTCA
GCATTTCAAACATATTTTCAAATCTTTTCCCCTCAGAAGTTTCATAGCTGTAGATAATGC
TTTTATCACTTATTATCTCTTCGGGGAACCAGAATATGAATTTAGCGGCGTCCGCACCGG
ATTCGCGAACAACATCTATAAGTTCTTTAGTGATTTTCATATCATAGTTGCAGGTAACCC
CGACTTCTGCGATAATGAATATCGGCTGATCTTCCGCAATAATTCGCTGTGCAATTTCAA
TTTTATTTTTCATTTGTTTCTCTTGAAGATAGGGGTTAGGGTTTAGGATTTAGGATTAAG
GATTTAGGATTTAGGATTTAGGATTTAGGATTTAGGATTTAGGATTTAGGATTTAG
>k141_545033
ATAATACTCAAAATGTCAAGAGATTAATCAAATATATTATAAATAAGTAGTGAGCACAAA
TATTGTTGTTATCAATTGATTATTATTGACTTAGCTCCAATCACCGGGGAAGATGCGTTA
CAATGTTAACCACGATTTTATATCCTTAATCGCAAAGCTCCTATTTTCCTTTTTATTAAT
ATCATAAGCATCAAGTAACCATTGCGATTCAGGATGCCATTCTGTTTTTCCGAACCAGAT
TTTCTGTGGTATTATTTCTCTAATTGAAGTTTCTCCTCTATAATTAGTATAGAGAATTTT
TACCATTTTTTCCATCTCCATATTTAATTCCTTAATAATTTATAAGTTAGAATGATACTA
TATTAAACGACATAAATCTTTGTACCAATTTTGTAAGGGCTATGTCTCCCAGCCCTGAAT
CCAAGCTTGAGCGCTCCGGGGCGCGGAGACCGCGCCCCTACAAAAATAGCGTGAAATTTT
GTCGCTCATTATATTTGAATAATTCATACCTATAATAAGTTCAATTTACATTTCACCTCC
CCACTCCCAATTCAAACACCCTTTTCTCTATCTCATCTTTTATCTTCCCTACAAATTCCC
CCACCTCCATCGCCCCCACATCAGCCTTATCCCTCCTCCTTACCGAAACCGCCCCCGCTT
CAACTTCCCGTTCCCCCACCACCAGCATATAGGGTATCTGTTTGAGCTGGGCTTCGCGGA
TGCGGCGGTTCAACGATTCATCCCGCATATCTATTTCTGCGCGTATTCTATGCGAGCGCA
ATTTCCGCTGAACTTCCCGCCCGTAATCGCCGAATCTTTCGGTGGAAATCGGAAGAACGA
CCGCCTGCACGGGAGATAGCCAGGTGGGGAACTTCCCCGCATAATGTTCAATCAACAACC
CGACGAACCGTTCCATCGAGCCCAATATTGTCCGGTGCAGGAGGACCGGGCGGTGCCGGG
CATTGTCGGTGCCCACATATTCCAGATTGAACCTTTCGGGCATCGCCATATCGAGCTGAA
TGGTGGCGCACTGCCACAAACGCTTCAATGCGTCCTTGATATGGAAATCGATTTTAGGAC
CGTAAAACGCCCCTTCGCCGGGCGAAATGTGATAGTTCAACTTCAATAAATTCAATGTCA
GTTTAAGCGCCCCTTCGGCGTCCATCCACATTTGGTCGGCGCCGATGGAATCGGGCGGGC
GGGTGGAAAGCTCAATTTCAACCTCAATGAATCCCAGTTTTTCGTATATTATCTTTATCA
AGTATATCATATCCTTAATTTCGTCCACCATTTGTTCCGGCAGGCAGAAGATATGAGCGT
CATCCTGAAGGAAACTTCGCACCCTGGTCAGCCCGGACATCATCCCCTTCTTTTCGTGCC
GGTGCACTATACCCCATTCGCACATCCTGATGGGAAATTCCCGGAATGAATGCAGGGAAG
TTTTGTAGACGGTCATCGCCCCCGGGCAGTTCATCGGCTTCAAACCGAATTCATCCTCGT
CCATTTTGGTAAAGAACATATTGTCCTTGTAATGGTCCCAATGCCCGCTAATTTTCCAGA
TATTAGCTTTTAATATCTGCGGAGTGCTGATTTCGATATAGCTATGGTCGAACAGAACTT
CATCCACATATTTGCGGAGTTCCTTCAATATAATCAATCCGTTATGGTGCCAGAAGGGAC
TGCCGGGGCTGGTGTCGTGCAGGCTGAAGAGGTCGAGTTCCCCGCCCAGCTTGCGGTGGT
CGCGCTTCTTGGCTTCTTCGCGCAGGTGGAGGTATTTTCGCAGCTCCTTATCGGTGAAGA
ATGCGGTGCCGTAGATGCGCTGCAGCATTGGGCGCCTTTCATCCCCGCGCCAATAGGCTC
CGGCGACATTCAGCAGTTTTATCACCTTCAATTTGCCGGTGCGGTCGATTTGCGGACCCC
TGCACCAATCGGTGAAATCGCCCTGCCGGTAGAAACTGATTTTTTCTTTGGTCTCATCGA
CTTCTTCCAGCAGTTCCAGTTTGAATTTGGCGTTCTGACTCTGAAGGAATTCGCGGGCTT
GGGCTTTGGACATTTCGATTCTTTCAACCGGCAGATCTCTCGCGATGATTCTTTGAATCT
CGGTTTCGATAGCGTCGAAATCATCGGTGGAAAGCTGGTGGGGGAGGTCGAAATCGTAAT
AGAAGCCGTCTTCGATGGTGGGTCCTATGGCGAATTCAACCTCGTCGAACAGTCTCATCA
CCGCTTGAGCCATAGCGTGGGCGGCGGAATGGCGCAAGATGTCCAAGCCTTCTTCGGTTC
CGATGGTTATAATGTGGAAATCCCCGCTTTCCCGGATGGAGGTAGTGAGGTCGATTTTCG
CGCCGTTCAGGCTCGCCGCCAGAGCGCGTTCTTCGGGAACGCCCAGCTCTTCCAACAAAT
CGCGGGAGCGGACGCCTCTGGAGGCTTCGATGATTTTGCCTTTGGGAAGAGTGAGTTTCA
GATTGTTCATAGTTTATTGAAAATTGGAAAGCACTTTATTGATAAAAATACAGTTATTAT
TATTCACTACAAAGACTCAAAGAACACAAAGATTCAAAAAGACATAATTATATTCTGCAT
CTTCGTTCTTCGCGGTATATCCATTTCAATTTAAATATAAGTGTGAAGAAGGGAAAGTTA
CAAATTTAAAAAGGAATATATAGGATGCAATTGTGTTTTCATTGAGGACAATCTTTCGGC
GGGATAATTATACTTCAATTTTCAATGCTCCCTCACGCAATACAACCGGCGGTTCAACGG
TGAAATCGACCACAGTGGAAACGATTTTGTAGCGAACTTCGCCGGGAACGATTAGGTCGA
CTTTACTGGAGAATTCCACTGATACCTCCTCAAAAGCACACAGCGCTTCTTCGCCGGAAA
TATTGGCGCTGGTGACCGCCAGCGGTCTTCCAAATCGAACTAATATCCCCAATGCGATAG
GATGATCGGGACAGCGAACGGCGACGGTGCCCTTTCCGCCGCTTATCAAGGGTGAGACTT
TTTCAGACTTGGAAAGGACGATAGTCAGAGGGCCAGGCCAGTGTTTCTTTATTAATAATT
TGGCTGAAGCGGGAATGGATTCTGCCACCAGGTTCAAATCACCAGCGCCTCTAATCATCA
AAGGAACGGCTTTCCCCTTCGAGCGCACTTTAATTTCAAACAGCCGTTTGACCGCCTTAT
CGTCATGGGGGTCGACGCCGAGTCCGTAAACCGTGTCGGTGGGAAAAGCGATGACTCCGC
CTCGACGCAGAAATTGCACAGCTCCATCGATCAATGAATTATGTTCGGCGGTGAACATTT
AGAAATCCAATAGGTTGCTTATTTCGTTGAAAATAGCTGCGAGTCGCGAGATTTGAGTTT
CGAGTCTCAAGTCTCGTGTCTCAATAAAAGACCATTGTAATTTTCTCTGAAAATAGGGTT
TAGGGATTGGATTTAGGGGTTAGTGGGCTGTCTTTCCCGCGTAAGTTTGAATCCAGTCTT
GTATGGTGGATTATTAACCCATCATTAAACTAATGAAAGACGACCGACAATTATTCATTC
ATAAATTGCCGAAGATTTTGACGCAGTTCCTTCATTCGGTCAGTCAATAACTGCTGATGA
TTATCTTCAAAGCCGATTATGAAATACTCCCCCAATCTGTCGATTTCCACCATACGATAG
TCTTCCAATGCCGCTTTCAAATGAAAGTTGTCCGGTTCAGCCGGCTTCTTGCCAAGAAAA
TCGGAGACGAAACCCTTATATGCCACCCTGCATTTACTGTCCGTTGGATATTGTATCAGA
AATATATGAGCCCTCTCCGCTTTTAGGTTATAATATTCGGCAAGGACGACATTTGTGTCT
CTGGTAAGATTTAGGACATTGTGGGGCGCAATATAGAGCAGATTTTTTTGTGATATATAT
TCGTGGAAGAAATGGAGTCCTTCTTTGGTGCGGTCTTTAATCGGCATAATCGAAACTATT
TCGGGCGGAGAACCGGATGCGTCGATTTTACCATCCACCGCCTCGCCAGCCATCAACAAC
ACCTCCTTATACTTCTCAATGCTCCCGGTAGTGATTATCTTGCAATAGTAAGCTCCCTTC
CAAAATCGAACCACACCGATACTGTACCCCCCGCCATCGCCATATTGCAGCTTATCGCCG
GCGGGGAGCATAGTGAACACTCCATAAGCGTCGGCTGGACTCTTGAAAAAATATATCTCT
ACAATCAGCTGAACATCCCCGGTGATGGCGAATTCACGCACGGCTAAACGACGAAAATTG
AAAGCGATGTAATTTTCAGCGCCGCCGTTCATATAATCGAATAAATCATTCTGGGTGCGA
ATTATACGAGTTTCCACTTCAGGATAGTTCCGAACTTCAAAAGATTCAGGAAGATAGTCC
CTTATATCAGTGGACTGCGCTAATTGACAATAAATGAGGATAAGGAGAGTGGAAATAAAT
GTCTTTTTCATGGTATAAGTTTATGAGTTTGGCTTAAACGCTATAGTTGTTTTGCTATCA
ATACCGAAATGGCGATTAATATTATAGCTAAAAGTGCGATTGAAATAATAGCTGTATCGA
TGGGGAATGTAGTCACTATTCTTATCGCCGCAGCTAAAATCAGTGCGATAATGACCATAC
CAAGACAAATTCTTGTATCCCGCCTCTTCTTTAAACGGCTTCTGCGTTTTTTAGACATAA
TCTCAAATTGTTGATACTAATGATGAAATTAAGCGATTAATATACCAACGCTTGGATTAT
AATATGTATGTTATATGTCCTATTCAGCAGATTGTATTTATTTGAACTACAGAAACATTT
AGTCTGTCCCGAAGGATCAGAACGGCATCAATGTCATTCCCGCGCAGGATATGAATCCCC
GCTATAATTAAGCTGAAATAACAGCCCACTAAACCCTAGCCAAAGATATTTGAAATTTGC
CTTATTATTGTAGTGACAGACCATTGTTCTGTCCCTACCA
>k141_584800
AAATAGATATTTGCTGGGTTTGTAGGGGCTTGATTCATCAAGCCCTTTCTTAACAATTTA
AATATTATAGGATTTGATAAATCAAATCCCTACATTTTTATCGTTGTGTGTAAAAATCAC
GGTTTATTTCGATTTCGGCAACAGACCCTTAAAAAAAGCCCCGCCATTCCCGACGGGGGC
TTCAATGTGTATCATTCACAATATCCGCTGCAAGCGGATTAACTTTTAACTTTGCACTTT
TAACTTTTAACTTCTTTCCGGCACCGCCTTATACCCATACATCAATATCCCCTGATGTCC
ATCCTTCTGCACTCTCCGGAATTCGATTTTCACCGCCATCCCGATAGAAAGTTCCTCCGG
TTCGCAATCGGCGATTTGCATCATAGTGGTGACCCCCTCCTTCAACTCCACCAGCCCCAC
CGCATAAGGCGCCTGATCCTCGAACCCCGACGGTGCCGTGTGTATGACTGTATAGGTCTT
GACCACCCCTGCATCGGACAATTTCACCGTTTCAAATTCCCGACCTTTGCACACCGGACA
GACCAGCCTCGGCGGAAAGCAGAGCTTTCCGCATTTTTTGCATTTCCCAGCTTCCATCCG
GTATCTCTGCGGGTATTCCCGCCAATTCCTCGCTGTGATTCCCATATTACTTCACCTCCA
ATATATGACAAACTGAACTTCCGCCCGAACCGCCCATATTTTGAGTCATTCCGACCTTCG
CGCCTTCGACCTGGCGTTCGCCGGAATCGCCCCTGAGCTGTTCGACTATTTCCAATATTT
GAGCCACTCCGGTCGCACCTACCGGATGCCCTTTCGATTTCAAACCTCCCGATGTGTTGA
TGGGGATTTTCCCGCCGTATGTAGTTTCACCCGCTTCCACCGCCGGACCGCCTTTGCCCG
GCTCGAAGAACCCCAGCGCTTCCGACACGCAGATTTCAGCGATGGTGAAGCAATCGTGCA
CTTCGCATACATCGATATCCTCCGGCGTCTTACCCGCCATCTCAAACGCCCCCTTACCGG
AAACTTCCACCGCCTTCAGCCAGGTCAAATCTTCCCGGTCAGCCAAAGCGATTGTATCGG
TGCCATGCCCGCTGCCGGTTATCTGCACTATCGGATGATTCTTGAACTTCTCCCTTGCCA
TTTCCAATGGGCAAACAATGACCGCCGCCGCCCCATCGGTTATTGGCGAACAATCCATTA
TGGTCAGCGGGTCAGCCACCGCCACCGAATTTATCACCCCTTCCACCGTGGTCTCAAAGG
GGAACTGCGCCCGCGGATTCTTTGAACCATGCCGGTGATTCTTCACCGAAACCATCGCTA
ATTGCTCCCGCGTAGTGCCATATTTGTGCATATGAGCGCGGGCTATCATCGCATACAGCC
CGGGAAAAGTCACCCCGTGAAAGCACTCGTATTCTTGGTCGGCGGCGGATGCCAGCGCGT
AAGTGGCGGCTGCCCCGTCCACATCTAACATCTTCTCCACACCGCCAGCCAATACTATAT
CGTGCATCCCGCAGGCTACATCTATGAACGCCTGCCGCACCGCCAACCCCCCTGATGCGC
AAGCCGATTCCACCCGTAAACTGGGGATAGGCCCCGTTCCCAAATAATCCGCCAGCATCG
AACCCAGATGTTCCTGCCCCACGAACAATCCCCCGGTCATACACCCCACATACATCGCTT
CGATATGGTCGACCCCGGCGTCGTCGAGCGCCGCCAAAGCCGCTTCCGTGAACAGCGTGC
GAATCGACATCTCCCACAATTCCCCCCATTTAGGATTCATCCCCACCCCAATTACCGCAA
CATCTCTCATATATCTATTTCTCCTTTTATTTAGCAAATTTAATAACCAGTGCCAAATGA
CAAGTGCCAAATGACAATATCAATCATTCTTATGTATCTTCCCCCTGAACTTGGCGTAAG
TCCCATAATCGAGATACTTCTGATTCTTATCCAGGTAATCCCTGGTTTTCTTAGCCTTGT
CTTGAACTTCCGCCAGCCTGTCGGTGCATCTGAAAATGAATGCATCGCTCCCCGCACCCG
AACCGTATGACACCATCAGGATGCGGTCACCCGCCTTTGCGGCATCGAGGATAGCGGTCA
ACCCTATCGGCGAAGCGCCGGAATAAGTATTCCCCAATGTCGGCACCAGCCATCCCGTTT
CAATCTTCTCCTTAGGGAATCCCAACATTTTCCCCACTCTCAAAGGGAATTTACCGTTCG
GCTGATGAAATACAACATAGTCGAAATCTTCAGCTTTAGCCCCGGCTTTTTCCATAATAC
CCCGCGCCGCCCCCAAAACCGTCCTGAAATATGCCGGTTCACCGGTGAACCGCCCGCCAT
GCTGAGGGTAAAATTGATGTTCCCGCCGCCAAAAATCGGGCGTATCGGTCATGAAGGAAT
AGGTCTCTTCAACCTCAGCCAACAAATTGTGATCGCCGAAAATGAATGAGGCCGCTCCCG
CCGAAGCGCTGTATTCCAACGCATCACCCGGCGCTCCTTGAGATGTATCCGCTCCGATGC
CCAATCCATATTTGATCAAACCCGCCATCACCAGCCCATACGATACGAACATCCCTTCCG
AACCCGCCTTGCAGGCGAATTCGAAATCCGCGCAGTGTATTGAAGGCGTCGCCCCTATCG
CTTCCGCCACCGTCGTCCCCGAAGGCTTCACCGCATACGGGTGCGATTCCGAACCGATGT
AAATCGCCCCGATTTCAGCCGGATCAATTTCGCACCGCTTCAAAGCGTTCCTGGTCGCCT
CCACTGACATGGTTATAGTGTCCTGGTCAGGCCCCGGCACCGATTTCTCCCGCAGCATCA
AGCCCCGTTTATAGCTGGGAGCGTCCGCCCCCCATATTTTAGCGATTTCTTCCACCTTGA
TTCGGTTGCGGGGAATATAAGCCCCATAACCGACTATCCCGACAGTCTTATTCATTGATA
AATACCTCCTGTGGATTATATAAATTCATTCTCAACAATATCCGATTAAAATAAGAAAAA
TATTTCACAAAGTCAAAATTAGTCAATATCTCCGTTATAAATATCCGAAAGAAGCTATTC
CCCTTCACTTGTAAAACCAATAGGCGCTTACCGCTGCGACATCGACAAAAAATTGTCGAT
CCGCTGTGAATCTTAAACTCCCTTAACCCGCAAGATTGAATCGCTGTATATCCATCATAT
CGAGCTCAATCTCCCCCAACCCCAATTCGTATGCATGTTGAATATGCCTGACACTATGCG
GTTCGCGCTCAAACAAAGTAGCGGTATATGCGTCAGCCGCCACCGGGTCGGTTGAACCGA
TAACCGCATCCTCCACCCGCACCGTTCCCGGCCCCGATGGACCATTGGTCAACAGCATCC
GAGTAGCGTCTATTATGGTAATATCCGGCCGGCGAACTGTAGCCAAATCGGCGATGGTCT
GGTGTATATCCGTTCGATGCATAATATACCGGTCCCAATTCAACCCCATCAGATTCTTCA
TCCCCAAAGTCAACTGAACCCCCCCGTGATGCTTTGCCACCGGAATATTGATGAAAACCT
CGAATTCCAACAGCTCTTTCACCACCATCGCAACCCGCAGTATTATCCCTCGCGGCAGGT
TCACCCCTTGATATTGCTCGACATCATTGGCGGGCATAACACTGCCGCCGTTCGCCTCTA
TCGCCTCCCCGATGCCGTTCAAACCCCAAGCTGAAGCGTCATCGTGAGTCATCGCCAGGA
TTTCCCGCGCCCCCGCCTTCCTGCATAGCCTGACCACTTCCCCCACCACCTCCGGATTGG
TGTTGATGGCGGATTCCGGTCCCGCGCTGGAAATACTGTTGGGTTTGAGCAAAACCCTGT
CCCCCGCCATGACGAATTTTTCCATACCGCCGAGAGCAGTTATCACCTTCAACACATTCT
CCGCAGGCGAACCGCCTTTCGACACCATCACCGAAGAGCGGTATCTTTTTGCGGCTTCCG
ACCGTCCACTGAAGGTGAAAATCCCCGTCGACGCCAGCGCCGCCGTTGAAGCGGCTGCAG
CCCCTCCCTTCACAAAATCCCTGCGCGTTAATTTCATTAGGTCCCTCATATTTATTCAAT
TATTAACTTTCAAAACAGGCTATAGGCTGTGGGCTATAGGCTATAGGTGTATTGATATTA
TAGTTTTTTACTAATGAATCATAGTTATTTCTTCAAAGAATATGGTCTTAGCAGTCATGC
TGAACGCAGTAAAGCATTTCATTTATTCAACAAAGAACCCTCCTAAATCCCCCTTTCTTA
AAGGGGGGCAGGGGAGATTATACTCGAACCCACACTAAACAGCGAGGAGTCCAACTATTA
AATGACCCCATTAATATATCAAATATCAAATAACAAATATCAAATATCTTATTTCTACCT
AAACTCCACC
>k141_637852
CTAATACTATGTGGAAATGACAGCCCCCTAAAACCAAAATCCTAAATACTATTTTCAAAG
TAAATAGTATTCAATTCGATTTCAATGAAAAAGACACTACCAACTATCATAATCGTGTTC
ACCTTAGCTAGTTTGCTTTTTGCGGAAGTGAAACTCAACGATTATAATCGCAGTGTCCCC
CGGACCGTTTCAATCCCCTCTTTGAAGCGTGGGGATTTCACCTATATCGACGCTGAAGCG
CTGGCGGCGGCGCTGGAAATCAGGACTTTTAAAGAGCCGGTTAAGCGGAAGCTGGTATTT
TATCTGCTCAAGAAACAGTTGAAGATGACCGCAGATAACCATTTCGTGATGGTGAATGAT
GAAATCTATCAACTGCCGGCGCCAATTATTCAACTGAATGAATCCATTTTTATCCCCCTG
GAACCTTTCCTGCAAGAATTCGGTATTCTGTTCCCTGGCTCCTTTGTATACCACCAGGGG
GAATTGAATTATTCCGAAATACTCTACAATGTATTAAAAATCGCTTCCACTTATGATGGA
GCCGGGGTGAGTTTGGATATCTTAACCTGCGATAAACTGCAATTCACCGATGAAATCAAC
CGGAATGGAAAATTGGTGTTGAATGTCAAGGATGGAAAGGTTGACAAAAGGTATTTCTCG
GAGAACACCCTGCCTCAAGGGGTTGATTCCTTGAGAATCGTTCAATTCGATGATGAAGTG
GAGCTGATTCTCCAGTTCCCGCCTTCGACAGTGATTGATACGATATACGCAAACGATAAC
CCCCAAGGCATCAGGATTGAAATATCGGGAGGAATGAATACTACGGCTTCCGGCATCGAC
ACCATCATAAATACCACCCGTGAAAGATGGCATATTGATACGGTGGTAATCGATCCCGGA
CATGGCGGAAAGGACCCTGGAGCAATCGGGCCCACCGGACTCAAAGAAAAAACTGTCGTC
CTGGATATCGCCCTGCGCCTGGAAAAATTGTTCAATAAGAAAACGAAGATTAAAACGGTG
CTGACCCGCCGAACCGATATTTTCATTCCCCTGCACCAAAGGGGTAAAATCGCCAACCGG
AACAAGGGCAAACTCTTCATATCCATTCACTGCAACGCATCGACCGACCGCCGAGCGAAA
GGCTGCCAGGTCTTCTTCCTAAGTCCCGCTCGAACTGAACAAGCGCTGGCAGTGGCTGAA
ATGGAAAACGCGGCGGTTAAATTTGAGGAAGACCGATCATTGTATCAAGACTTGACCGAT
GAAAACTACATCCTCCTGGCTATGGCGCAGTCGCAATATACCAAAGAAAGCGAATCGCTG
TGCACCTTCATCGAAAATAAGTTTTCTCAAAAGACCAACCTTAGAAATCGTGGAGTCAGT
CAAGCGGGCTTTTATGTCCTATACGGCGCTAATATGCCGGCTGTTCTAGTGGAAACCGCT
TTTATCTCCAACTATTATGAGGAAAAACTACTGAAAAGTAAAAAATTCCGACAGACTATG
GCCGAAGCAATATTTTTGAGTATTGCGAAGTTCTGTGAAGAGAAAGAAAAAGCGATTCGA
TAAACTCCATAGTATCAAGTAGCAAGTAGCAAGTATCAAGTAAAAATTGTCCGATAAAAC
ATTGACTTTTAATATAAAACTCTTGGCACTTGGCACTTGATACTTGGCACTAAATTATAT
TTGTTTAGTTCAAGGGGTGCGACCCCCTTTTCATTAAACGAGAATTAATGTCAATATATA
ACTTTGAACTATTCGTCGCCTGGCGCTACCTGCGCTCAAAAAGGCGCACAGCATTCATAT
CGATCATCACCTATCTTTCCATTGCCGGGGTGACTATAGGCGCGGCGGCGTTGGTGATAG
TGCTTTCGGTTATGAACGGCTTCGAGCATGAGGTCCGTCGAAGGATTATAAACGCCGACG
CTCATCTGAGGATTGTGCAGTATCACCATACCGCCTTCGACGGCTACCTGGAATTGGCTG
AACAATTGAAGGAAGTGCCCCATATTCTGGGCGTTTCCCCCTTCATCGAAGAGAAGGGGC
TGCTCGTTTCACCCGAAGGAAGCGATGGTATTGCGGTGAGGGGGGTGATTCCCGAAATGG
TGAAAACGGTTACCGATGTGGAATCCATCATCATAGACGGCGGTATTTTCCACGATGAGG
ATAAGGGGCTGCCCGGAATCATAATCGGATTATACCTCGCTGACGGGCTCTTCATCGATG
AAGGCGACACTGTTTCAATCATCTCGCCTTCGGGTATTTTCGCCGGGCTTACTATTCCGC
GAATGATGAAATTCAGGGTGGACGGCATCTTTGAAACCGGGCTGATGGATTATGACAACC
TATATTGCTTCATATCCCTTAAATCCGCTCAAAGACTATACGGGCTGGGCGATAAAGCTT
CCGGCGTCGATATTAAAATCGATGATTTATACCGCGCCGATGCGGTGAAAGAAGAACTTA
TAAGAATGTTGGGGCCATACCCTTACCATCCCTATACCTGGTTTGAGATGAAGCCGAATC
TTTATAACTGGATGAAGATTGAAAAATGGATGATGTTCCTGGTGCTGTCGCTTATAATCT
TAGTGGCGGCGTTCAATATTACTTCTTCATTGATAATGATGGTGCTGGAAAAAAAACGGG
ACATCGGGGTTTTAAAATCCCTCGGCGCCGATTCCGGAACCGTGAAACGGATTTTCGCCT
TCGAAGGACTGGTGGTCGGATTGCTGGGAGGGACGATGGGGACGATGGCTGGATTCATAA
TTTGTTTTCTGCAGTATAAATACCATTTCATTAAGCTCCCCGGCGATGTTTATATCATCG
ACTTCTTCCCCATCTTGATTAAACCGCTGGATTTCATCTTGGTATGGGCGGCGGCGGTTG
TTTTATCGTTATTTGCAGGGTTTTATCCCGCTTTAAAGGCCTCTCAACTGCAACCTGCGG
AGGCTATCAGGTATGAGTGATACGCTTATCTCCGCTGAGGGAGTGTATAAAAGCTATTTC
CTGGACGGCAGGGAAATACCCGTTCTTAAGGGAGTGGATGTGTCCTTCAAGACCGGTGAA
ATCGCCGTCGTGGTGGGACCGTCCGGGGTGGGAAAATCTACTCTGCTTAATATCCTGGGA
GCGCTCGACAGACCCACTAAAGGCGAAGTCTTTTTCAAGGGCAAACCTTACAGTACAATT
CAGGAGATTGAATTCGCCCGCTTCCGCAACGCCGCCATCGGCTTTGTCTTTCAGTTTCAT
CACCTGCTGGGAGAATTCACCGCCCTGGAAAATGCGATTATGCCTCTGCTAATCGGCGGA
CATACCCGCCCTCAAGCCGAAATCATCGGGCGAAATATTCTCACCGAAATGGGCTTGGCG
GATAGGTTGGAACACAAACCCTCGGAACTTTCCGGAGGCGAGCAGCAGCGGGTGGCGGTG
GCGAGAGCGATTGTCAACCAGCCGCAATTAATCCTCGCGGATGAACCTTCCGGCAATTTG
GACCAAGCCGCAGGCGAAATGCTGACCAGACTGTTATGGACACTGTGCCATGAAAAGGGA
CACGGCTTCATAATCGTAACCCACAACCCGAAATTGGCTGAAAAAGCTGATAGGATTATA
GAAATGCGCAACGGGAGAATCGTTTCATAATGATATGCCAAAGATGTCAAATCAACGAAG
CTTCGGTGATGATCACTCAGGTTATCAACGGAGAACGCACCGATTTCCACTTATGCGCTG
AATGTGCGAAAGAGTTGGGATTGAACGACCCCTTCTCAGAAGTCCCCTCAGAGCTGCTTC
AATTCATCCTTACCATGCTTGAGGAACAAGAGCGGGAACAGGAGCAAATTCCTGATATCA
CTTGTGAAAACTGCGGTCTGAATATACAGACTCTTTTCAAAAAGGGAATGCTGGGCTGTA
TTGAATGTTATCCGGCTTTTGAAGAACCTTTGAAGAGGCTGCTCAGGCGTTTTCATGGAA
CGAATCGACATCTGAAACCGAAATCGACTTCATATTCCATTAAGGTCAAACGCTTAAAGG
ATGAATTGAAAATCGCTCTGGAGCGGGAAGATTTTGAATCCGCCGCCAGACTTCGCGATA
AAATTAATCTGTTCAAAAAAACCGATTGACGCACAGGATATTCTTATATGCGTTCTAAGC
GTTGGCATAGTTATAAACGGTTATTGAAGCGGAGAATCGACTGGCTGAACCCCAAAGGGC
GGGATTCCGATATCGTCCTGACCACAAGAATTCGACTCGCGCGCAACCTCAAGGGGTATA
AATTCATCACTCGCGCACGCCTTGAAGAACAAAGTGAAATCATCGAGTGTTTCTATCGAG
CGCGGGAAGAATCGCCACTAAAGGCAAATTCTGCCTTTTATGATATTGATATGATGGAAG
ATATTGCCCGAGTCATTTTAATCGAGCGCAGGATTATCAGACCGGAAATGGCGCATTCGG
AAATGCCCGCCGCGGTGGTTATATTCCGCGGTGAGTATGTTTCTTTCACCGTGAACGATG
AAGACCATATTCGAATCCGCTCCGTCGCTGCCGGCAGGGAAGTGAAGAAAGCTTGGGAAA
AAGTTGTCAGGGTCTATACCCAGCTTTCGCAAAGGCTCGATTTCGCCCATAACCAAAAGT
TAGGCTATCTTACTTGCAGTCCGGCTAATGTCGGAACCGGTTTGAGGGTTTCTTTCTTTT
GTCATCTCCCGGGGTTATTTCTGACGGATAAATTGGATGAAGTTTTTAAAACTATAGCTT
CAGCGGGGATCACCATTCGCGGATTTCAGGACGGTGATAAACAAAATATCGGGAATATCT
TTCAAATTTCCAATCAGATGACCCTGGGTCTGTCCGAAGATGAAATCCTGTATCGAACCG
AAAATATCATCAATCAAGTGGTAAAAGCGGAACAGGGCGCGCGAAAGGATATCATCGAAA
CGGACAGTCTCATCGCCCTCGACCGTGTTCACCGCTCCTTCGCTGTTCTGACTAATGCTT
ATTTGCTCGGTATTATTGAATTCATTAGTTTTGTGTCTTCCATCAGGCTGGGGATTGATT
TAGGCTGGATTACGGGAATCACCTATTATGAATTGAACAGGTTGACCCTCTACGCTCAAC
CGGGGCATCTATCTGCAAGTATAAGCGGCGAACCCACGGAATTTGAAGTGGATAAGGCAC
GCGCAGATTTGGTGAAATCGGCTTTGAGTAATGCTGTTTTGGCGTGATAATTGCCCAATA
TTTGTAATATGGACAAATTTTATCTATATTCCTTTTACTATTGCTTTTTATGGGATTTTT
TAGTAAATTATTGTGTATAGCTTAATAACCATTTAGAATCATATATAATAAGGAGATGTA
CGATGGAAGGACGATTAGAACATGAAGAAAGGATTAGAAGTACTGATGATATTGAGGTAG
CGATTACTGATTCCGAAATCGAAGATTACGACAGTGGACTACTGGAATATAAAATTTTTA
CTTATCCAGCGGATTTTACACTTGAGGTTTTATATGATAAATGGAATTCGAAGGAACTCA
TAATTCCGAAATTTCAAAGGGATTTTGTTTGGAACCAGACTCAAGCGAGCAAATTAATTG
AATCTTTTCTAATCGGTCTGCCGGTACCTTCGATTTTTTTATATACTGATCCCAAAACCC
AGAATTACATTGTAATAGACGGACAGCAAAGACTAAAGAGCATTTTCTATTTCTTTGGGG
GTTATTTTGGCGAAGAAAAAAATAATGACACTAAGATCTTCCATTTAAAGGGAATTATGA
ATGAACGATTTCTAAAAAAAACATATGATGAGTTCGAGGATGCGGAAAAGAAAAAATTTA
AAAATTGTGTACTTAGAGCTTATATTGTTCAACAAATTGATTCAGGTGATAATACTAGCA
TTTATCATATCTTTGAAAGATTAAACACCGGTGGCACTTTTTTGTCAAATCAGGAGATTC
GAAATTGTGTCTATAGAGGTGACTTTAATGATCTACTTGTTGAACAAAATAAGCTTTCTG
AATGGCGTACGATTTTAGGGAAGCCGAAACCGGATAGCCGTAAAAGAGATATTGAACTCT
TGTTACGGTTTTTCGCCCTCTATGATGTTGATAATTATAAAGCTCCTTTAAAACAGTACC
TAAATAAATTTATGGGAATACACCAAAAACCCTCAGATGAATTCATAAGTGATAGTATAA
AATTGTCCAAAAAAACATGCAATGAAGTTGTATCAGAATTGGGTGAAAGACCTTTTCATC
TCAAGGGTGGTGGATTAAGTACACCAATATTTGATTCGGTTATGGTGGCTTTTGCAAAGA
ACTTGGAACATATACCAAGTGATATTAAGAAAAGGTATGATGACTTAGTTCATAATGAAG
AATATTTAGAACTGACAAAAGTATCAACAACCAATACACAAACCGTTATAAAAAGGTTTG
AATTCGCCGAAAAGGCTCTTTTTTCGGAGTAATATGATGAAAATTCCTAAAATTGACCAT
ATAATTGAAATTTGTAATCATCATTTAACCACAATCAAAACAATTAATCCAGAAATTGAA
ACATATTTTACCATTTATCTCTTAATTCTATCAAGCGCGGCATTCGACCAAGAAATTTCT
AAAATCGTTCTTACAAGAGTACAATTAGCGAGAGATCCAAGTCTACTCTCCTTTGTGGAA
GCCTATCTCAACGACCATATAACCAATCCAAATACAAAAGTAATAAAAGAGAGAATTCTT
AAGAAATTTGGACCCTTCTATATCGAGAAATTTAAAGAAGAATCAAGTAAGAATCCTATA
ATCGAAAATTCATATAATAGCATCATTACAAATAGAAATGAAGTTGCGCACGGCGGCGAC
TTAAAGATTACTTTCACTGAGTTTGTTAATTACTATGAAAAAGCACATACGATTTTAGAT
GTTTTGGGAATAGTATTATTAGGAAAGAAATAGGTGTTATTAAATATCTTGGGAAATTTT
GCTGTTTGTGGAGATAACGATTAAAGGTTTTTACAATGACTAATAGATTCTCACTGCGCG
TTCAACAGGTTATCCAGTATTCCCGTGAAGAAGCGATTCGATTGGGACACGATTTCATCG
GAACCGAACATATTCTTCTAGGATTGATTCGCCTGGGTGAAGGACTGGCTATTCAAATCC
TTCAGAACTTGAACGCCGACCTCGATGAAATCCGCGAAACTATCGAAGAGATGGTTGAAC
CGTCCAATCCCATCGCTAAACTTGGAAATATCCCCTTCACCAAACGAGCGGAAAAGGTCC
TGAAAATTTCCTATATCGAAGGCAAAAACTATTCCAGTGAAATCATCGGAACCGAACATC
TTTTACTATCTTTGGTAAAGGATGAAGATGGTATGGCATCTCAAGTATTGGCTGGATTCA
ATGTGTCTTATGAAAACGCAAAAGGCGAATTGGACAATATTCTCCGGGGTTCTTCGCATC
TGAGTCCTTCCCAGCATAGAGAGCGCGAAAAGAGTAAAACTCCCAATCTCGAACACTTCG
GACGCAACCTGACTAAACTGGCTCGCGAAGGAAAATTAGACCCCATCATCGGGCGAACCA
ATGAAATCCAGCGAGTCGCCCAAATCCTCTCCCGGCGAAAAAAGAATAATCCCGTCCTCA
TCGGTGAACCGGGGGTGGGGAAGACCGCTATCGTAGAAGGACTTGCGATTCGCATTATCG
AACAGGAAGTATCCCCTGTGCTTTTCAGTAAGCGAGTAGTAGCGCTTGATTTGGGCTCCC
TGGTAGCGGGAACTAAATACCGAGGTCAGTTCGAGGAACGGATTAAAGCCTTGTTGGTGG
AAATTGAACGCAATCCCGAAGTCATCATCTTCATAGATGAATTGCATACCATCGTCGGAG
CCGGCTCAGCTTCGGGTTCCTTAGATGCTTCCAATATGTTCAAACCCGCCTTGGCGCGAG
GGGAACTGCAGTGCATCGGCGCCACCACTCTGAATGAATACCGTAATTCCATCGAAAAAG
ACGGCGCGCTGGAACGACGGTTCCAGAAAGTTATGGTCGATGCGCCTTCAACCGAAGACA
CCTTGAAAATCCTCTATGGTCTGCGGGAGAACTATGAAAAGCATCACGGCGTTCATTACA
CCGAAGAAGCGCTCCGCTCCGCTGTAATTCTGTCGGATAGATATATCACCGACCGTTTCC
TGCCCGATAAAGCCATCGATGTACTTGACGAAACCGGAAGCCGCACCCGTTTAATGAACA
TTTCCGTGCCGGAAGAAATCCTTGAATTGGAAAGGGAAATCGAAGCTGTTCGTCAGCAGA
AAGAGGAATTGGTCAAACAGCAGGAATATGAGCAAGCGGCGGTTCTGCGCGATAAAAAAC
AGAAAATCGAAGTCAAATTAAAGCATGAGCGTGAGAAATGGCAGTCCCAAGAAAGCGAAC
ATCCTTATCTTATTGCCGAAGAGGATGTCGCCACCGTAGTCTCTATGATGACTGGAATAC
CCGTTCAGAAAGTCGCTATGTCCGAGTCCTTGAAGCTTCTGCAGATTAAAGAAAAACTGG
CTCGCAAGATTATTGGACAGGATGAAGTGTTGGAAGCGATTGGAAAGGCGATCAAGCGCT
CCCGTTCCGGTTTAAAGAATGTCAATCGACCGATAGGCTCCTTCATCTTCATCGGGCCTA
CCGGGGTGGGGAAGACCGAAATGGGGCTGGTGCTGGCGGAATACTTGTTTGAAGATAGAA
ACGCATTGATTCGGGTGGATATGTCGGAATATATGGAAAAGTTTAATGTCTCCAGATTGA
TTGGCGCACCTCCAGGCTATGTCGGCTACGAAGAAGGGGGTCAGCTTTCAGAAAAAGTCC
GCCGTAAACCATACAGCGTGGTGCTGTTCGATGAAATCGAAAAAGCTCATCCCGATATCT
TCAATATCCTGCTGCAGATTCTCGATGCAGGACAACTGACCGACGGCTTGGGCAGGAAAG
TCGATTTCCGCAATACAATCATTATTATGACCTCCAACGCCGGCTCCCGCGAAATCAGCA
AAGGTTCAACCATCGGTTTCGGCGCTCCTGACAGCGAAAGCGACTATACAAGAATGAAAT
CCAAAATGATGACCGAAGTTAAAAAGGTGTTCCGTCCGGAATTCCTGAATCGAGTGGATG
AAATCGTCGTCTTCCGCCGGCTGCTCTTGAAAGATATTATCGAAATTGAAAAGCTCTACA
TTGAAGATATCAACATCCGTTTGCAGGAACGGAGTATGAGGGTGGAACTGGACGATGAAA
CATTGCAATGGCTCGCCAAGAAGGGATATTCTCTGGAAACCGGCGCCCGCACTCTACGCC
GAACTGTTGAGAAATATTTAGAAGACCAACTCGCCGAAGAAATCCTGACGAATAATTTCT
CCGAAGGTTCTTTAATTCATGTAGCGATCAAAGACGATAAGATCGCCTTCACCGAAGCGA
ACGATATAGAACCGGTTGAAGGCGAAAAATCCACTTCTAATCAATAATTTATTGAATTGC
ACATAATTATACCCCCTCTCTTAATTCCCCAGTGTATTAGTACTACTTTGTTAAGTCACA
AAAATCAAATAAATTGTAACGCTTTTCAAATATAGTAAGGGCGTTCAATTGAAACGCACG
AATTATATTCTCGTCAGAGTCTACATAACAAAGTAATGTTAGTGATGATTATTCTATCCT
ATCACCGATTCCCACAATATTATAAGCGTCAAGAATAAATCGGTCTGTCGCATAAATAAA
GCCTGTATTTACAGTTATTAATCCGGTTAATTAATAGTGTAGTTTTAATTTTATCTCTCC
CCATATCCCCCCGCTTGCGGGGGGAATTAAAAGGGGGTTAATGTCTACTGTTTTCCGTTC
TGATTAATAATAATGAAGAAATTTAAATTTAAACAAAAAACCCTTGCATTTTTTAAAATA
TTTCTTACATTGTATTATTAAGGGGATTTGACGATATTCCGATTTGAAACCTTAATATTT
TCAATTAAACAACCCTGAACATAAAATAAGGAGGGAACTATGCGCAGAAAGAGTTTTGCT
CTCGTTCTGGCGTTCTCGCTCGTTTTCAGCATCACCTACGGCTATTCGCCCACCGATCTA
ATCCTCAAAAACGACAACCTGACAACTAATCCGCAATCTAACAACGACCCAACCGACCCC
ATCGGCGATGTGTTTCTATTCGGCACCACCTATTATGACATCCAGCATAACGGAACCTGC
GGCAGACAGATTCAAATCGACAGCGAAGGCTGGATACACGCCGTCTGGATGAAGGGGTTG
AATATCAGCGCTTCCCAACGCCATATTTATTACCAGTTGATGGAGCCGGACAGTCTATTC
ATTCCCGGCGGCATCCAGGTCGACCAGAGCCCCCGCGCCGGATACTGCGTCCTGGAAGTC
TACCCTGACAACCGCGCCATGCCCGCATTTCATCAATTGACCGCGGGGTATGAGAATTTT
CATTCGGCTTTGGGGTTCGACTATTTCCCGCATTGCGGGGCTTTCTCCGCGCAGGATTTG
CCCTGGGTGATGCAGGGAACATACGATTTGGAGGTGATCTGGCCTAAAATGGATATGGAT
ATCGAGGGCAGATTCCATATCATATCCACCGAGAATCTAATTTCTCCGGGTGAAATGCGC
CTTTACTACTGCCGCGCCAATTTCGACCCGCTCACTTTCAGCATAAATTACGAGACGCCC
GAACAGGTTGAAGTGGGATTGACCTCCGCCATCGCCGCCAATGTCGCCTGTTCACCGGTT
TCCAACCGGGTTACTATAGGCTGGATGGAGTACGACGAAACCGGAGGCCCCAACAGAGTC
AACGGCGATTTAATCATCTGCACTTCCGAAGATGGAGTAACCTGGGACTGGACCGACACC
GTCAATGTCACCAATTGGCTGCCGCCCGATCCGAGTCTGCTGCCCGATACCGCCGCCGCC
AATCAGGACACCTTCCGCTGCGCAGACGATATGTGCCTGCTATACGACTATAACGATGTC
CTCCATATCTTCTTCACCACCGGTGCGTATTACGCTTTCAATCCTTACGGCATCCCGCCG
ACCTGGGGGAACAGCTTCATCTGGCATTGGGACGAAGTTGAACAGATGTTCTCAATGGTC
GCCAATGGATGGTATCTGAACGACGATTACGATACCGGAGCCTGGAATTTATATGTCTGC
CGTCCATCGGCGGCGGTCGATCCCATCACCGGCGATTTATACTGCGCTTACCAGCGGTTC
TTGGCGCCGGCGGATACCTTCCTCATCTATCCTTATCTCTGGGCGGATGATGAAGATTTT
TCCGCAGGCGGATATCCTAATTCGGAAATTTGGATGACCAGGTCCCTCAACAATGGTTGG
AGCTGGGCGGAAGGGACTAATGTTACCGATACCCAGAGCCCGAACGCTTTCCCCGGCGAT
TGCCTGAGTGAAATGTGCCCCACCATAGCCCCTGAGATTGAAAACAGCAATTGTCATCTC
TTCTATACCTTGGACAAGGACGCCGGTATCTATGCGTATGGAAATGGCGAGGGAACGCTG
AACGATATGATTTATCAGCGGGTTCCCGTTTCCGCCATATCGCAGGTTCCGCCCTTATAT
CCTTATCCGATGCATTGCGATTCTACCGGCTTTACGGGAGGGGGACCGCCTCCGCCGCCA
AATGTCTACTTATATTTAATTCCGGAGAATCCGCCTATAATCATTCCCCCGGGTGGCGGG
AGCTTCAATTTCGACCTTTCAATCGCCAATGTTACTCAGACTAACTACACCATTGATGCT
TGGACCGATATAACCCTTCCCGGCGGAGTTACCTATCCGATTTTCCTCCGGGAAGGCATC
AATTTACCTTCCAGCGGTGGTATAAGCAGGGAGGATTTGACCCAATTCGTTCCCGCCAGC
GCTTTGGCGGGATATTATCAATACAACGCCTATGTCCGCGACCATAACACCTGGCAACTA
CTGGCGGCTGATTCCTTTCCCTTTGTGAAAGATGAAGGCGATGAATCGGCTAATCACGAC
TGCGGCTGGGCGCTGGTCGGCTGGGACGGCGATGAAACGCCGATTTCTCCTCATCCTTCA
TCCTTCATCCTTCATCCTTGCAGTCCTAATCCTTTCAATCCTTCGACAGTTCTCAGTTTC
GAGCTGCGAGATGCGAGTTCCGTAGAGCTAATAGTCTGCGATATACTAGGACGGGAAGTG
GCGAGGCTTGCTGAAGGATACTACTCCCCCGGAGAATATGATGTTGTCTTCGACGGCTCC
AGCCTATCCAGCGGCATATACTTCGCCTGCTTGCAGGCGAACGATCTGAGCCGGACGCAA
AAGATTTTATTAATTAAATGATATAATGGAGTGGCTGGGAGTATCCTATCAATAAAATCA
TAGACTATGGGATAATTTAAAATGAAAAAGCTCATTGCAGTCTTTCTGTTCATTAACCTT
TATGTGTTCACAGCCTTCGCCCAGCCGGACACTCTGTGGACTAAAACCTTCGGTGGACTT
GAGCATGATTATGGTTACAGCGTTCAGCAGACCAGCGAGGGCGGCTATATCATCGCTGGG
TATACATCTTCTTATGGCGCTGGTGGTGATAATGTCTATTTAATCAAGACTGAGGCAGAA
GGTTATGAACAGTGGAGTCAAACCTTCGGTGGAAACTCTTATGATTACAGCGAAAGCGTT
CAACAGACCAGCGACGGTGGATATATCGTCGCAGGATATACCTATTCTTATGGCGCAGGT
TATTATGATGTTTATTTAATCAAGACCGACGCTCGTGGTAATCAACAATGGTATCAAACC
TACGGTGGCAGCGATTGGGATTATGGCTACAGCGTTCAGCAGACCGGCGACGGCGGGTAT
ATTATCGCGGGATGGACCAGTTCTTATGGCGCAGGTTATGGGGATGTCTATTTAATCAAG
ACCGATGCTGGTGGTAATCAGCAATGGTATCAAACCTTCGGCGGAAACGGTTGGGATTAT
AGCTATAGCGTTCAGCAGACCAGTGATGGTGGTTATATCATCGCCGGAACTACCTACACT
TATGGCGCTGGTGAAGGGGATGTCTATTTAATCAAAACCGACACTGAAGGTTTTCAGCAA
TGGAGTCGTACATTTGGCGGAGGCTTTGATGATTGGGGCTACAGCGTTCAGCAGACCAGC
GAGGGCGGTTATATCATTGCAGGATGGACTATTTCTTTCGGTGTTGGTAATTATGATGTC
TATTTAATCAAGACCAACGCGGAAGGTTTTGAGCAATGGAGTCAAACCTATGGCGGAATC
GATTGGGATCACAGCTTCAATGTTCAGCAGACCAGTGATGGTGGTTATATCATCGCCGGA
ACTACCTACACTTATGGCGCAGGTGAAGGAGATGTCTATTTAATCAAGACCAACGCGGAA
GGTTTTGAGCAATGGAGTCAAACCTTCGGTGGAGGTTATTATGATAGTGGCTACAGCGTT
CAGCAGACCGACGATGGCGGATATATTATAACTGGATATACCGAATCTTATGGCGCTGGT
AGTGCTGATGTCTGGTTGCTTCGTCTGGAAGCGGAAGTGAATATTGATATAAACGTAACC
CTGACTCCGCAGAATCCTCCTATTCAAATCCCCGCTGGTGGGGGGAGCTTTTTCTACGAT
ATTGTCATGGAAAACGCAAGTGAAAACACTGTTTCTTTCCATGGATGGACGGAAGTGATT
CTGCCGGACAGTTCAATTCACAGGCCGATAATTTTACGGGAGGATTTATCATTGCTGCCT
GGTGAAATCATCACCTTTGAAGACATCCTACAATTTGTGCCGGCGGGCGCTCCGTCTGGG
GATTATCTTTATAGAGTGGAGATAGGGTATTATCCTAATATAATCATCGATGAAGACTCT
TTCTACTTCGAAAAGTTACCAGGCTATGACACTCCGACACATAACCTCGGTTGGATGCTC
TATGGCTGGGATGAAGAGAAACCACCTGCTATCACAACACCAAGCGGATTAACCTTGCAT
AATGCTTACCCCAACCCTTTCAATCCTTCGACAGTCATTAGTTTCGAGCTGGGAGCTGCG
AGTTTCGTGGAGCTTATAGTCTACGATATTCAGGGGCGGGAAGTGGCGAGGCTGGCTGAA
GGATACTATTCCCCCGGAGAATATGATTTCGTCTTCGACGGCTCCAGCCTATCCAGCGGC
ATATACTTCGCCCGCTTCCAAGCCGGAAATTTTCATCAAGTTCAGAAAATGTTATTAGTC
AAATAATCCGTTCACCGTTTACCAATCTTTAAATTTCAGGAGTCTGCAAATGAAAACTAA
ATTATCAGCATTTTTCGTCCTTTTCACAATCTGTATCTCAGGAGCGCTGGCTTTCGATGG
GGATAAAATTATCTCATCACCGCTGCCTGTCGATGGACAGGTCATCCTTTACCCAGGTGG
AACCGATGACCCCCAGCCGGATACCATTATCTACGATGATAATATTGGCGGCTGGTTCAT
CAGCGGGCAGGTCAATATGTGGGCGGATGTGCGTTTCTCGCCGGTCGATTCGTTCGAACT
ACGCGCCGTTTACATTATGGTTTATAATCCTTCGCTGGTAAGTGGACTGGCCGAAGTGTA
TTGTCTGCAGGATTCGGTTGGTAATCCCACTTCCATCGTGTTGGCGGGGCCGGAAGAAAT
GCCGGATCCCCCTCCTCATAATCAATGGATCTATGTGGAATTTGAAACCCCGGCGCTGTT
CGGACCTCTGGATGAATTCCATATCTGCTATGGTCCGGCTCCCGCCGGTCAATTTCCTGC
ATCACCTGGATGGTATCTGTATTTAGATGAATCGTTGTCCAGCCCCAGAGATTTCGCAGC
ATTTAACTGTCCCCCAGGTCATCTTCCAACAGTTTGGAACTCGCAGCCCTATGGCGACTA
TATGGTCCGCGCCGGCGGGGAATACATCGGCAGCGGACCCCCTTCAATCAATATAACTTT
AACCCCTGAAAATCCACCCATCATAATTCCCATAACTGGGGGGAGTTTCAATTTCAATAT
AGCGATGGCAAACAACGGCGCTGGTCCAACGACCTTTGATGTTTGGACCTATATTACACA
TTTGGGTTGGACTAGGGGTCCATTCATCAATGTGAGTGATATTAATTTAGCCGGCGGCGA
TTCCATCGACCGTGACCGCACTCAGGTAGTGCCAGCTAATACATGCTGCACCGGTGATTA
TACTTATCACGCTTATGTGGGAGGATATCCCAATATTATTTGGGATGAAGATGATTTCGA
CTTTACCATAATTATTCCCGATGGCGGTGTGATTTACCACGATTGGGAAAACTGGGGCGA
AAGCTTCGATGAATTTTTAAACGATGAAACAACGCTTCCTTCTCATCCTTCATCCTTCAT
CCTTCATCCTTGCAGCCCCAACCCCTTCAACCCTTCGACAGTTATCAGATTCGAGCTGCG
AGATGTGAGTCTCATTGAAC
>k141_641284
TAACAGCCTTTTTCTCAGAGAACTTAACAGATACACAAAAAAAATCATTGCTTCGTGTTT
TCAAGTATCTTTTGATAACTGGATTTCATCGAAGATTGAAAAAATTCAATGCTTTATCCC
TTTTATCCCTTTCATCCCTGTAAATTTTAATAATAGGGCGGGTTATTTAAACCCGCCGTT
GCTTGGCTATCACCAGTTTCCGTTCACCGTTCACCGTTTACCTTTAATCGTTAAATATTC
ACAGGATAATTAATATGCTTGAAAAACAGCAGACTATCTCCAAACCCGCCTCCATTTCCG
GAGTGGGGCTTCACACAGGCAATAAGACTAAAGTAATATTCAAACCGGCGCCGGAAAATC
ACGGCATCAAAATCGTCCGCGCCGACCTCCCGGAAAAACCCACCATCGACGCCAACCTGA
ATAATGTGGTGGACTTATCCCGAGGAACGACCCTGGGTACAGGCGAAATTCAAGTCCATA
CCGTTGAACATATCCTCGCCACCCTTTACGGAATGCAGATTGACAATGTATTGGTGGAAG
TATACGGCAATGAACCCCCGGTGATGGACGGCTCCGCCCTCGAATTCGTCACCAAACTGA
AAACTGTCGGCATCGTTCAGCAAACCGCTCCCCGCGAATATATCGAAATCGATAAGACCA
TCGCCTATCATAATGCGGAAAGGGCGATCGACATCGTCATCGTCCCCTCGCCGGTGTTTA
GAATAATATATATGATCGACTATAAAAATTCCGCCCTGGGAACGCAATACACCGCTATGT
ACGATATCGATGAATTTGAAAAGGAATACGCCTCCGCCAGAACCTTCTGCTTCCTTTCGG
AAACCGAAATGCTGAAAGAGAAAGGATTGATAAAGGGCGGCAATCTCGACAACGCCATCG
TCTTCATCGACCGGGATTTGGAAGAAACCGAATTCGACCGCCTGAAAAATCTCTTCGGAC
TAAGCCATAAAAAAATCATTCACGATGGCGGCATCCTGGACAACCGTGAACTGCGCTTCC
CCAATGAACCGGTGCGCCATAAAGTACTGGACCTATTGGGCGACCTGGCGCTGCTGGGCA
AACCCATCAAAGGGCAGGTGATGGCGGCGCGAGCCGGACATGCCGCCCATTTCGAAATCG
CCAAACAAGTGCGCAAATATCACGAAGCACAAAAACTGACCCGAAAATACCAAACCCGCC
CCCAAGATGGACTGGTCTTCGATATCAACGCCGTACTTAAAATTATGCCCCACCGCTATC
CCTTCCTGCTCGTAGACCGAATCATCGAACTTAAGCCGGGTGAATTCGTCACCGGATTGA
AAAATGTCACCATCAACGAACCGTTCTTCCAAGGGCATTTCCCCGAACATCCCATTATGC
CCGGCGTCTTAATCCTGGAAGCGATGGGGCAGGTCGGCGGTGTGCTCCTGCTCAATTCAT
ACGATGACCCCGAATCCAAATTGGTCTATTTCACCGGCATCGACAAAGTCAGGTTCCGCC
GCCCGGTGATACCGGGCGACCAGCTCTACATACAGGTCGAAATGAAATATTTCCGGCATA
ACATCTGCAAAATCCGAGGCGAAGCCTTCGTCGGCGACACCCTCGCCGCTGAAGCGGAAA
TGATGGCCGTCATCGTCGAAAAAGAACAAAAAAAGTAACCGCCTTTTGATATTTGTCCAA
TCGTCTGCGATTCCCGTATGTACTATATGTAGATATCAAGTGACAAATGCCAAGTGCCAA
ATGACCAATGACCAATGACCATATCATAAATCCTCAATTCACTGAGAAAATATGAAAATC
CATCCTACAGCCATAATCGACCCCGGAGCTGATATAGCCGAAGATGTCGAAATCGGTCCC
CATACTATCGTTGAATCGGATGTGGTCATCGGAGAAGGGTGCCGAATCGCTTCCTCCGCG
CTCATCGCCTCGGGAACCAGGCTGGCGGCGGGAATTAAAGTCTTCCACAGCGCCGTCATC
GGCACCATCCCCCAAGACTTGAAATTCGCCGGTGAATATTCCACCGCGGAAATTGGCGAG
AACACCGTCATCAGGGAATTCTGCACCGTCAACCGGGGTACTGCCGACACCGGAAAAACT
ACCGTGGGCGAAAACTGCCTCTTAATGGCTTATTCACATATCGCCCACGACTGCCGCCTC
GGCGATCAAGTGATTATCGCCAACGCCGTGAATATGGCTGGGCATGTGACTATCCAGGAC
TTCGTCATTATCGGCGGTATGACAGCGATTCACCAATTCGTTAACATCGGCCTTCACTGT
ATGATCGGAGGAATGTTCAGGATTACTAAAGATATACCCCCCTACTGCATCGCCGGAGGC
TGGCCCGTGAAATACGAAAATGTAAATTCCATCGGCTTGCAACGCCGGGGATTCTCAACC
GAAACCCGAAACGCCATCAAAGACGCCTACCGGCTCATTTACCATTCCGGCATCCTGCGT
AAAGAAGCACTGATACAGCTTGAAGGAGGGGAGATGATTCCTGAAGTGAAAAATATCGTC
GAATTCTACCGAAAATCCCAGCGCGGCGTCATTTAAACGGTGAACGGTTGTCGGTTTAAT
GTGTTTTTTGTGGGCTTCTCCAACAGCGTATGGATTATGAGTAATTTTATATCTTCTTAG
CACTCTGGTACAGTAATATCAATGGTTCTTCGCTATTTTGCGTGGGTAAATTATCTTTTA
TCATTCCTTAAATACACTGTCATTACCTCATGCTTTTAGCGGGAATCCGGATTTCATCGT
TAAACTATAGAGATCCCTGAAGAAAATTGCCGATTATCATTCGTAGGGGCAATTCATCAA
TTACCCCAGCGGCGAGTTTTAATAAATTGATTTGTAGAGGTTTCATGTA
>k141_651920
GCCTTGTAGTGCGGATATTTATATCCGCCGGTATTTGTTAAATAAGCGAATCGAATCGCC
GGATGTGAACATCCGGCCTACATCAAACCCCATTTTCAAGAGAAACCCTCATGCCGACCA
GGTGGCACAACGAAGCATGAAAATTGGGTATGGATTCCCGCTAAAAGCATGCGGGAATGA
CAGACCGCTAAACCCTAAACCCTAAATCCTATTTTAGTGGTAAACACTCGCAATTCGCAA
TTATTATACCTCATTTCTTTTCAAATTTCCACAATCCAGCCCAGTTTTTATCCGGCGGGT
TTTCGCGGAGATATTCCACTCTTTCGAGCATCAGCGCCGCCGGCCGATCGGAGGGCAGTC
CTTTAAGAACCCCCGAAAACCGCTTTTCGGCTTCGTCCCAATCCCCGGCGCAATAGGCGA
TTAAACCCTGGTGGTAGGCTTCGATAAATTCCCCCGGGAAATCGTCTTGAGGGTCGATCA
ACTGGTAAATACCCACCGGTTCACTCTTGCCTTTGACCTGGACGAAATCGAGTTCCCGCA
TAGTGAAATTTTCCTCCAGCATAATTGCGGCGGCTTGTGAGACGATAATGCTGGTGCCGT
ATACTTTGTTCAATCCTTCCAGCCTGGAACCGAGGTTCATCGTATCGCCGATGGCGGTGT
ATTCAAACCGGTATTCGGAGCCCATATTTCCCACTGAAGCAACGCCGGAATTCACTCCAA
CGCCGATGCGTAGGTCTTCCATTGGCGTGCCTTGGAATTTTCTTCGTATGTTTTTCATCG
CCGATATCATTTCCAGCGCGGAATTCGCCGCCCTGACAGCATGGTCTTTTCTATAGACGG
GCGCTCCGAAGAAAGCCACCACCGCATCGCCGATATACTTATCCAAGAGCCCGTCTTGGT
TAAAAACGATATTGGTCATTTCGGTTAAATAGGCATTCAGGAATTCCGATAATTGAACAG
GCGGCATCTTTTCGGAGATTGCGGTGAAGTCACGGATGTCGCTGAAGAGCACGGTAATTT
CCCGCCTTTCACCGCCCAGTTTCAATCTTCCGGGGTCTGCGATTATCTCTTTAATCACCC
GCTTATCCACGAAGTGGGAGAAAGCGTCGCTGATGAATCGCTTGTCGCGTTCCTCCGCCA
CATATTTGTAAATCATCGCCGCCAAGTAGGATGAGAAAAATCCCGCGCCTGGGGATACCA
TCTCGGTATAGATTCCATTGAGAGCGAAATATTGCAGGCTGCCTATTATATAGCCCGCCG
AAGTGAGTAGCAGCACGGCGACGCTCTGCCAAGTCTTCAAATATAAACCCGCCGAAGAGG
CGATAATACAGGATACAAATAGTATTATCCAGGCGTATTTCGGTTCAATATCATGGATGA
AATTCCCGGCTAATATATTGGCTAAAATTGTAGCGTGGATTTCCACCCCGGGAAAGTTCC
TCTGCACCGGCACGCTCTTCAAATCGAACATTCCCGCCGCCGATGAGCCTGCGAATACAA
ATTTCCCCGCAAAGAATTCCGCCGGGACTCTTCGTTCCAACACATCGTAGAAGGAGATAT
ACCTGATTGTCTGGAAGGTGCCGAGGTAGTCTATGTAGAAACTTCCCTCTTCATTTAAGG
GGATATCGTGTTGATTCCCGTTGACGGCTGTTAATCGAAGGTTTCCATATTGGTCGAATC
CGATGCCGGTGCGGTCTATTTCCCAAGCTTTCAACAATACCGCTAATGACAGCGAAGGAT
ATAAATGTCCGTTGAAGTCTATCACAAGTTCGGCGCTGCGGATGACGCCATCCTGATCGG
GGACGCTGTTGGCGAAGCCGGCGCCAGAGGATTCATTAATCAAATCGAAGAAGTTATTGT
CCAAGCGGGGTTTGGTCCAGATATTATATTTCGCCGCTGATAGTTTTCGGAAATGGAATC
GTTGAAAATCGAAATCCATCGGCTCCGATTCCATAGCGTATAAGAAATTCTGGGAGTCGG
CTTCGGAAAAGGATAATGCGAAGAAGACATTCCCCGCTTCAGCCACGGCTTTAGCGAAGG
AGGAATCTCCGGTTGAATCTATTCCTCTATCGAAGATAATATCGAAGATGACCGCTTCTG
CGCCGCCTTGGCGCAGATAATCTACCACTTTAGCGAAATAGTCCCGGGGCCAGCTGCTCA
TCTTTCCCAGTTTATAAATGCTCCTGGAATCGACATCCAGAATTACTGCATGTTCAAATT
TTCTATCCAGTGAAACCGACCGGTAATGCGTTCTGATGTCCTTCAATGTGAATTCAAATT
GCTCGAATAAAGGCGCGAGGAGTCCATATCTGGCGAGTAATGAAATCACTATTCCCACCG
CAAGGGGGATGATGACAGCCGCTAATGATTTTCTCATATCGAACCTTTTCAGACTGAACC
CTCATGCGCCCGCGGCGCACAACATAGAATGAAATTTGAGTATAGATTCTCGCTAAAACC
ATGTGGGAATGACAGGAAGGGGCGGGAATCCGCCGGGTGGCGGACTAAAGCCTATAGCCC
ATAGCCTACAGCCTATTTAC
>k141_653896
ATGAAAATTGGGTATGGATTCCCGCTAAAAGCTTGCGGGAATGACAGGCGGTAGCGGGTA
AACCGCAAGTCGGTGGACTAAAGCCCACAGCCTATAGCCTACAGCCTATTTTCACAGTAA
AGAATGGTAAATGGGAGTAGGCGCTTATTGCAGCAACATCGACTAAAAAATTGTCGATAT
GATTATTTCTAAAATACTGAATACTGAATGCTGAATACTGAATTGAAAAATCGGCGGTTC
AGAGAGAAAAATCTAACCTCACAAAACAGCGAGGAACCACATAACCGAACTTGGTAATTG
CGGGACTATCAAGAACACTCATAGATAACCGCTTCCATTATTTCCCTATGTACCGCCCTA
TTACTGCAGACTATATTTTTCATCGCCATCGACCATCCCCGCCCTTCGAAATCGGAAACC
TTCCCCCCAGCCTCCTGGATGATAACCGTTCCCGAAGTATTGCTGAATGGGTCGGTTTTC
ACCGATATCTTACCGTCCATTCTGCCGCAGGCGATATAGCAGGCTGTCAGCGCTCCGCTT
TCAAATATTCTGACCCCCCTCGTCAGTTTAGCTGTCCTGTCGCATATCATTAGACTGAGG
TTGAATTGTTCATTGTTGTAATGGCAGCTTAAACCGATATTGATTATGCTATCGGAGAGG
ATGTCGTTTTGGGACACGGAAATTCTGGTGTTGTTTAAGAAAGCTCCCTCACCGGCGACA
GCGCTATACATCTCACCCTGCAGCGGCGCATATACTATCCCCATCACCGCCTGCCCCTTA
TGCGCCAACCCAATCGAAACGCTGAACAGCTCCAATCCGGCGGTATAATTCACCGTCCCA
TCCAGCGGGTCGATTATCCAAAGGTAGTCTGAATGAGCGTATCCTTCATATCCCGCTTCT
TCGGAAAAAAAACAGTGTTCGGGGAATTGAACTTTCAGCCGCCGCAGGATAATCTCTTCA
GCCCCCAAATCGGCTTCGGTTAGAATGTCGTTTCGATCTTTGCTGGAAACACTCTCAACT
TTGCCGAATTTGGACATTAGAAATTCGCCCGCTTCTTTCGCCGCCTCCAACCCCGCATTT
AGATATATATTCATTGACAGCAACCAGCTTACATACTACGGTAAGAATGTAACTAATTCA
GATTCCAAGTGACAAATGACTAATGACCATTGATAATTCTATCAATCCACCAGCTTCGTT
TTCTCCCCTTCCGTCCTGGCGATGATGACCGCCCCGCAGGAATCAGACCATAAATTGACC
GTAGTCCGGCACATATCCAAAATCCTATCGGTTACCATAATCAACCCGATGCCTTCCAGC
GGCAGTCCCACAGCCTTCAGTATTATAGCGATAGCCACCAGCGAAGCCATCGGCACCCCC
GCCACTCCGATCGAAGTCAACAGGGCGGTGAAAACTATCACCCATTGGGTGAAGAACGAC
AGTTCTATCCCGTAAACTTGAGCGATGAACATCGCTACCACGCATTCGTAGAGCGCGGTT
CCGTCCATATTGATGGTCGCCCCCAGCGGCAATACAAACGAAGTAGTCCTATTGGAAACG
CCGGAATTCTGTTCCACGCACCGCATTGTAACCGGCAGAGTGGCGTTGGATGAAGCAGTG
GAGAACCCGGTCAAAAGCGCTTCCGTCATCGACTTTACATGTCGGAATGGATTTTTAATC
CCTCCGATGAACCGTAATAACAGCGGCAGAGTGATGCATGCATGAATCACCAGCGCCGCC
AGCACCACCAGGAAGAATTTCAACAGCGACCCGAACGCCGCAAACCCGACCGTCGCCACT
ATTCCAGCTATCAGCCCAAATATCCCCACCGGGGCGAAATACATTATGAATTGAGTCATT
TTCATCATTGCCTGGAACATATACTCGAAGAACTTGGTGAAAAACTTCCGCCCTTCTTCA
GGCAGTCTGGTGATGAAGAACCCGAACAGTATGCTGAAGAATATCACCGCCAGCATATCC
CCTTCAGCCATCGCCTTCACCGGATTTTCCGGTATCATTCGGAGCACGATTCCCCATACG
GTTCCCGCTTCCGCGCCGGAAATCTCAGGTGTTTCGGACAAAGCCAGTTCCGTCCCCACT
CCCGGCTGAAATATATTGACCAGCGCCAATCCGGTGATGATGGCTAGTCCGCTGGTGAGC
ATATAATAGAATATCGTCTTCAACCCCAGCCTTCCCAGATTCTTGGAATCGCCGACCCCT
AAAACCCCGGCGGTGATGGACGACACGATCAGGGGAACGATTATCATTTTTAACAATCTC
AGGAAAATATTTCCCAAAGGTTTGGCGATGGGCTGAATCTGTTCCCCGAGCAATCCCCCG
GCGGCAATTCCTAATACGATTCCGATGAAAATCCAATGTGTGAGCGTCAGTTTTTTCAGC
ATATTCTTCCTTGTAATATAGTTACTGATTGAAAATGTGATGTCTACTCGCCATCCTGTT
CATAGTTTTCGGTTCATGGTAAATAATGGTGTCAATATAAGTCTGTGAAGTCAAAAAATC
AAATTCACAATCCCTAACCCCCAATTCCCAATTCCTAATTCCCAATTCCTATCCCTAAAA
TACTTGCTTTTTATCAATAATAAAGCTATATTTATAGTTTATTATATTCAGCATAAGGTA
ACTTTAACGGGTCGAGTATGAAAAAGCGACACACATTCAGGACTATGGTAATATTTTTTT
TCATAGTTCTTGCACTCTATTACATTATCCCCACCTTCACCTTGAGTACGGTGGAACAGC
AGGAACGGGATAATATAACCGAATTATCATTGTTGACCGGACTTTCCGAAGCGGATATCT
ATGCCGACATTTACCGCGATGACATTGATTTTATCTATAGTCTGACCGAATTGGGGCTGT
CGGCTGACATCCTTAAACAAGCGGAAGAGATAGTCAATTACCTTAGAGATGAACTTGACG
ATAAATTGGTGAAAGCGCGCGGTTCCGCCATCAAACAAGGGCTCGACCTTCAAGGCGGAA
TGCATCTTGTGTTGGAAGTCGACCTGCTCCGCCTGATGGATAACCTTACTCGCAAGAAAG
ACGACCAATACTACCGCCTGAGCGGTCAAATAAAATCCGGTCTGGAAGATGCCGATGTCG
ATTTCTATGATTTACTTACCCGGGTCTTCAATGAACACAATGTGCCCTTGAACACCTATT
TCGGCGACCTTCGTGATGATGAAAGCGATATAATCGCTATGATGAAGCATGAAGCGGGTG
ACGCGGTTAATCGGTCGCTGGAAATCCTCCGCAACCGGGTTGACCAGTTTGGCGTATCCG
AACCCTCAATTCAGAAGCAGGGCAACCGCCGTATTGTGCTAGAACTGCCCGGTGTTCAAG
ACCCCGCCCGCGCCCGGCAATTGGTGGGGAAAACGGCGCTGCTGGAATTCAAGCTCCTCG
CCGAGCCGGACAAGACCCAGAAAATGCTCTCACAAATCGACCGATTCCTGAAGCAGGAGA
TGCTTCGCAAGGCTAAGATCGCCGAAGGCGACACCTCTGCCCTCGATTCTTTATTCATCG
AAGCATTTGCTGACACCGCCGCTGACACAACGGAGGCGGCAGCCGATACCGCTGAAGTCG
ATCAGAAGGAAAGTCAGGATGCGGTGGTCGATGTGAAAGACCTTTTCGGCGAAGAGACCA
GCTTCTCCGAATCCGACACTTCTCTGCTGGTCGATTCCGATTTGATGGATGAACATCCCT
TTTATACCCTTATGCGAAATGTGGAGAACGACATCGGGGTTCCCGAACAGAATTACAGTG
TAATCAATCGCATTCTTCACCGCAACGAGATTCAGGAACTTATCCCTTCCGAATATCATT
TCCTCTGGTCAAAAGACGCAAAAACGGCTCCGGACGGGAATAAATACTATCGTCTATATT
ATTTGAAGCGGGAACCTGAATTGACCGGCAAATATCTGCGCGACGCCCAGGTGCAGATTG
GCGGCGGCAACTCGCCCGGATCCGCCGGATTGCCCATTGTGTCCCTGGAAATGAACCGTC
AAGGAGCCCGGGTATTCTCCCGCGTAACCGGCGCCAATGTGGGAAAGCCCCTGGCGATTG
TGCTCGATAATAAGGTGCATATGGCTCCCAATATCAGAACTAAGATTCCCGACGGCAGAG
CCGTCATCGAAGGCGCGGATGATATGAATGAAGCCAGGGATTTGTCGATTGTGCTGAGAG
CCGGAGCGCTCCCTGCTCCGGTAGATATCATCGAAGAACGCACTGTTGGTCCTTCTTTGG
GGCATGATTCTGTCTCCAAAGGCACCTTCAGCGCCCTCGTAGGTTTAACTTTAGTTATTC
TGTTCATGCTCTGGTATTACCGCATCGCCGGAATTATCGCCGATATCGCCCTGGCTCTAA
ATATGCTGTTTGTGATGTCGGTATTGGCGGGTTTCCATGGTACTTTGACCCTTCCCGGAA
TCGCCGGCATTATCCTCACCATAGGTATGGCGGTCGACGCTAATGTGCTCATATTCGAGA
GGATTCGAGAGGAGTGGCGCACCGGCAAAACGGTCAAAGCTTCCATCGATGCCGGCTACA
GCCGCGCTATCGTTACCATCCTCGACGCCAATATCACCACGCTGATAGCCGCGGTGGTGC
TTTACCAATTCGGCACCGGTCCCATCAAGGGTTTCGCCTTGACCTTGATGATTGGCATCA
TCGCATCAATGTTCACCGCCATAGTGGTCACCAGGGCGGTCTTCGATTGGATAACCGGCA
AATTCGCTCCCAAGACTCTGAAGATATGATAATTACTTCAATGAAAAACTCAAGTTTAGC
TTATGACAAGAGATGATCTAATAGAAATGGCGCTTTTGCGGCTGAAAGATGCGAGAGTCT
TATTAAGTGAGGGGAATTATTCTGGCGCTTATTATCTTGCTGGATATGTAATTGAATGTG
GATTGAAGGCTTGTATAGCAAAAAAGACCATACAATATGAATTTCCCAATCTACAGACTG
TAAGAAAAAGTCACACTCATAATCTTGAAACGCTGGTTATCGTTTCCGGTCTTAAATCGA
AATTGCTTGATAGAATCAAGATGAATCCGGTATTTGGCAACAATTGGGCGATTGTGATTG
ACTGGACCGAGGAAAGCCGTTACGAGCAATTTACTCATAAGAATGCAATTGATATTATTT
CAGCCATTATAGATAAAGAACACGGAGTATTAGAATGGTTAAAACTCTTTTGGTAGAACA
AGATATTTCTGACGGCGAGTCATTAATTAAAGCCATTGAAGAAACAGGTTTTCAGATTAA
AGCCGCATTATGGTATTACTTTCCTGAATCTGAAACATGGCGTTTAATAATCGCTTCGCC
CGAATATGACAGAAAAGGCTCCAAGGAGGTTTATTCCATCATTCATTCTATATTATTGGA
AGTTCAACCTCCAATTGGACTTGATATTACAGATATTTCTGTTGTAAGTCCCAATAAAGA
CATCATCAAAGTCCTTACGGATATATTCGGGGGAGGAAAAGATGTCTGGCGTATGAGGTT
GGGGCACCAAGTTATTGGAAATATATATATTGATGATGCTATATTATATCGTGTTTGATT
CTATTCTTTGAAGCAGCGGCCTATGAAGAGGGTCGCATGTCTTGTACAAAACTGATATTA
TGTCCGACAATCTCGCTTATTCCTGGTTCCGGCTCTTTTCAATCGAGGGCTTGGGTCCCG
CGAAAATCCACCGCATCCGCGCTCGAGCACGGATGAACGGGTTGACAATAACCGATATTT
TTCAATTAGCTCAAACCGATTTTGAAAAGGTTTTCGCACCCAGCGGTGCAGAAATTTATT
TCGCTTTACATAACCAGTGTATAGAATCGACTGACCAGCAATACAACTGGCTTAGGGAAA
ACGATGCTGAAGTGATTCATCTTGATCACACGCTTTACCCTGAACGGCTGTTGACAATGT
TCCTTGACAGCGCCCCGGTTCTGCTCTTCGCCCTCGGAAAATTGGAATTGCTGGAATGCG
ACGGCGTCGCCATTGTCGGTTCGAGAGAAGCGGAGCCGGCTGCCCTCGATATGAGTCGTG
AAATCGCCGCCATATCCGCTGAAAGCGGTTGGAATGTGGTGTCCGGATACGCCAGGGGGA
TAGACACCGCCGCCCATATTGGCGCTCTGAAAGCCGGAGGCGACACCACTATGATTCTGA
GTACTGGACTGCACAATTTCTACCTTCGCTCAGCATTGAAGGAACTAAGCAACAGGGATA
ACAGCCTAATCCTTTCGCAATTTCACCCCTTAGCTCAGTGGGAGAAGCATCACGCCATAC
TGAGGAACCAGCTTACAGTCGGACTGAGTAAAGCGGTTGTGGTCGTCCAGGCAGCCGAAA
AGAGCGGTACCCTAAACACGGCGAATATAGCGCTGAAGGCTGAAGTTCCCCTGCTGGTGG
TCTCACCCGATCTATTTCAAACTCCGCCTGCGGGAAACATTGAAATCATCGAGCGAGGCG
CGATTGAGATGAAAAGCATATCTGAAATAGAGAAGCACCTGAAACGAATTCAAGAAGAAA
CCGTTAGTCTCAGACGGAGAGAATCTGACAATACCCGCACATTACCGCTTTTTTAAAATC
GTCCAATGCTTTTTCAGGGGTCTTCATTTGACCGCTTATACCCGATAATTGATGCGAGGG
CCTGAATCGTCCATAATAGTTAACTTAGATTATAAAATCAAAACAAACATATCTAAATAA
TTAACACATATGCAGTTTTTTAAAAACCCCAATTTTGATTTTCAGAGCAGACGCAAGTCG
GCTTTCATCATTTCCGGCGCCCTGATTTTCATCGGTCTGATTTCCTTGATTCTGCACGGT
GGTCCCAAGTATTCCATCGATTTCTTGGGAGGTTTATCCATCCGCCTACAATTTGAAAAC
CCGGTGTCCGAGAGCAGTGTGAGAAACGCCCTCGCAACCGTCGACTTAGGCGGCAGTGAA
GTCAAGACTATCAAGGAAATAGGAAGTGAACCGGACATTCTAATACGGGTAAAACAGGAA
AGCGCCCAAACCGACGCACAAGAGTTAGTTAAGAACGCTATGATGGAGTATTTCCCCGAT
AACGATTTCGAAGTGCGTTCGGTTGACCGGGTCGGGCCGAGAATTGGTTCCGAGCTGCGC
GCCAATGCGTTCTTAGCGGTCCTGGTGACTTTGGTACTCATCCTGATATACCTCTCATGG
CGGTTCGAATTCAGATTCGGCGTTGGCGCTGTGGCGGCTCTATTTCACGATGTCCTCATT
ACCCTGGGCATCTTCTCCATCCTGAACTTGGAGATTTCTCTGGCAATTGTAGCCGCTTTC
CTCACCATCGTGGGTTATTCTCTGAACGACACCATCGTAGTTTTTGACCGCATCAGGGAA
AACTTAAAGAAGCATTCCACCGACCCCTTGGAACATGTGATTAATCTCTCTATTAACGAA
ACAATATCTCGCACCATAGTTACATCCGGGACTACTCTTTTAGTTGTTCTGATGCTCTTC
ATTTTTGGCGGGCAGGTCATCCACGATTTCGCCTTCGCATTGCTCATCGGGGTTGTAATT
GGAACTTATTCTTCGATGTACATCGCCGCCCCTATCCTACTCGAATGGCGGAAACGGGAA
ACATTAAAGAAGAAGCGATCCCGGCGCTAACAGTAGAAAACTGTTCGCATAACAAACTCC
GGTTAAATAGCGTAAAAAAACCGGAGTTTTTGCCGTTCTTAATTAAACCTCGAGGCTTCA
ATGCCCTTGAATGTGATTATCGGCGCTCAATGGGGGGATGAAGGTAAAGGGAGGATAGTC
GACGCTGTCGCTTCTGAAGCCGATGCTGTAGTCCGGTTCCAAGGCGGCCCCAACGCCGGT
CATACTGTGTATATCGGTGAGGAGAAATATGTATTCCACCTCATTCCGATGGGCATCCTC
AACGAGGGGACTCTATGCTGCATAAGCCTGGGGGTGGTTGTCGACCCGATTATCCTTTTG
AATGAAATCATCGAACTTGAACAGAGAGGCATACTTGTTAAGGGAAGGCTCTTAATCGAC
CCCAGATGCAGCCTGATTACACCTGAACATATAAAAAGAGATAAAAACAGGGAGCACAGC
TTAGGACAAAGAAAGCTGGGAACAACCCAGCGCGGCATAGGGCCCGCCTTCTCCGATAGA
GCCGGTCGAGTAGGATGGCGCTTAGGGACCCTTATCGGAAAAATCGAAAGCGGGGAAACG
CTCGGACTACCGGAATCATACCTCGATGCCTGCCTTAAACTGAAGTCCAGCCTCGCCGAT
GTCAGCCTCATTATTTACAATATGCTGAACGAGGGCAAATCGGTAATCGCCGAAGGCGGT
CAAGGGACAATGCTTGATCTGGGGCTGGGTACTTATCCTTATGTGACTTCGACCAACACG
GTAGCAGCTGCAGCGCCGGTCAGCCTGGGATTAAGCCCGCGCTCGGTCGATTCTGTGATT
GGAGTATTGAAAGCCTATGTGACCCGTGTGGGCGAAGGTCCTTTCCCGACCGAAATCGAA
GGCGCCGCCGCAGATAAAATGAGGGAGGAAGGCGATGAATACGGCGCCACCACCGGGCGG
CCGAGGAGATGCGGATGGTTCGACGGTGTTATCGCAAAGTACGCTGCGCGGGTGAATGGA
ATCGATGAATGGGCGCTGACTAAACTCGATGTCCTCGACCATTTTGACCCCATCTTTGCC
GCAGTCGCTTATGAAATAGACGGTGAAAGAGCGGACGAACTGCCCCTCAACACCGATACA
ATCTATAAGGCGAAACCGGTTTATCATCGGTTCCCAGGCTGGAAAACTTCTACTCGGATG
GCACGCAAGATTGAAGATCTTCCCTTCGGAGCCCGCGCTTATCTCGATTTCATTCAGGAA
TTCACCGGCGTAAGGTTAGGCATCGTTTCCGTGGGCTATGAGCGAAAGTGTATGATCAGG
CTTGAAAATTGATTTTCCATTTAAATTTTGCTAAATTCTGATTGATTAAAGCACAATTCA
ATTGACCTATGGTGAATTTGGGGGTGTAGCTCAGTAGGTAGAGCACCGCCCTTTTAAGGC
GATGGCCGAAGGTTCGAATCCTTCCACCCTCACAATAATTAAGCCCTTGATATTCAAGGG
CTTTTGCTGTTTTAAAACCTTAATTTGGAGAATTTATAGTGATTCCCAAAAAGAATTTCT
GATTGTTTAAGAAGGGACAATTCATGAATTACCCCTTTAAATTATAAGATACTGTTTTGT
AGGGATTTGATAAATTAAACCTATACCACAGACATTTCTTGAAACTTTGGTATTATTGCT
GAAAATACAATAAGTGGAAAGCCATTGAATAGGCTGTATAACTGATAATCTAATAATCGG
CGATAGTAGGGTTATTTCGATGTCCCTAACTTAAGCAGCATGCCCCTGCCTCCCTTCACC
TTCAAGGGTTTCACCAATTCCAAACCCGCCGAAACCGCCTCGTTCAGGATTTGTTTAAAT
TGGTCCTCCTTTACATGATGCTTGGGCTCGATTATCATAAAATGAGCGTTTGGCTTAAGA
ATATCCACCACCTGACTCAGGAACCTTTTGCGGTCGGGTATTTCATGCACCATATAGAAC
GCAAGTGCAAAGTCCACTTTATCATCGGATAAACCGATGTCGTTTTCCTTGCATTGATGG
AGGGTTATCCTATCCAAGACCTTTTTTTTCGCGGCAAAATCTCGTGTTATGTTCAGCATT
TCCTCTTGCAGGTCCACGGCAATCACCCGCCCGTTTTTCCCCACCATTTCGGCAAGGGAT
ACCGCGAAAAAACCGCCGCCGCAGCCTAAATCGATCACCGTATTATCTTGATGCACATAG
TCTCCCATAATTTCCCTGGGATTCTGAATCAGTTTGCGTAGCGGGCTGTTCAACCATTTT
ACTACAGATGGCGGGCATATATGACCCATTGCTTCCTCAGACAATATAAGCTCCTTTAGC
TTAAATTTATTATTCTTAATTATCGGCAATCATCCCTACCTAAAACGACCGTAGTCTATA
TCAAACAAACTTGGTCATTCCCCTCGCTACCGGTATGCCGGGACCGCAGTGGAGTAGTGT
TTCAAATATTTATAGCTAATGTTTTATTTGTATTCATTCGGGGTAAATTGTTTTGAATTA
CCCACATAATACTACTTTGTTAAGTCACAAAAATCAAATAAATTATAACGCTTTTCAAAT
GTAGTAGGGGCGTTCAATTGAACGCCCCTACAAGGCATAATTCAATTGAAACGCACGAAT
TATATTCTCGTTAGAGCCTACGCCTCGTCCGGGACTTCGCCCGGAAGAGGGGGCTTCGCA
GTTAGACACTAGAAATTGGAAATTTAAGAGAGAAACCCTCATGCCGGATCCCGGCACAAC
TTAGAATGAAAATAGAGTATGGAATCCCGCTAAAAGCATGCGGGAATGCCAGGAGCGGGC
AGCGAAAA
>k141_657557
CCTTAAAAGCGCAATCACAATAACCAAAGCCCATAGCCCCCAGCCTATAGCCTATTTTCA
TGGAAAACTATAAAATACTCATATTCAAATAAGAGCGTTTATTGATAAGGAAAGTGCTCA
TAGCCAATCGGGGTGAGATTGCCTTGAGAATAATCCGCGCCTGCCAGGAAGCCGGATTGG
AAACGGTAGCGGTCTACAGTCAAGCCGATACCGATTCTCTGCATGTTCGTTTTGCGGATG
AAGCGGTGTGCATCGGTCCCCCCGCCAGTTCCGACAGTTATTTGAATATCAATCAGCTTT
TATCCGCCGCTGAAATTTCCGCTGCTGACGCCATTCACCCCGGATATGGATTCTTGGCCG
AGAATGCGAATTTTGCGGAAATGGTGGAAAGCCTGGGCTTCAAATTCATCGGTCCCCCTC
CTCAAGCCATTGCTATGATGGGCGACAAAGCATTGGCTAAACGGACAATGAAGGAAGCGG
GGGTACCTGTCACTCCCGGAAGCGAAGGTGTATTGGATGATTTCAAACATGCCCGGCAAA
TGGCGGCGGAAATCGGCTACCCGGTGATGATTAAAGCCACAGCCGGGGGCGGCGGCAGGG
GAATGAGACTGGTAAGAAACGAGTCCAACTTGGAAACTGCTTATGAAATGGCGCGCTCCG
AAGCGGAAATCGGATTCAATAACCCCGATTTATACATTGAAAAGTTCATCGAAAATCCTC
GACATATAGAAATACAAATCCTCGCCGATTCTAAAGGGAATGTTGTATATTTGGGTGAAC
GAGATTGTTCCATTCAAAGAAGACATCAGAAACTAATCGAAGAGAGCCCTTCGCCTGCGG
TCACGCCCGAACTGCGCCGCCAACTTGGCGAAGAAGCTGTTAGAGCCGCTAAAGCCGCCG
GCTATGAAAGCGCCGGGACAGTCGAGTTCCTGCTGGATAAAGAGGGGAATTTCTACTTTA
TGGAAATGAACACCCGCATCCAGGTGGAACACCCGGTCACGGAAATGGTCACCGGAATGG
ATTTATTGAAGGAACAATTGTATATCGCAATGGGAAGGGAATTGAGTTATGGACAGGAGG
ATATTAGAATCAAGGGGCATGCTATCGAATGCCGCATCAACGCCGAAGATCCCGACAATA
ATTTCCTACCCAATCCGGGATTAATCGAATCGCTTCATATTCCGGGGGGACCTGGAGTCC
GGGTAGACACTCATATTTATCAAAGCTATGTGGTGCCGCCGTTCTATGATTCGCTCTTGG
CGAAACTGATATGCTGGGGCAACGATAGGGAAGAAGCGAGGGTACGGCTACACCGCGCCC
TGGAAGAGATGGTGGTCGAACCGATTACTACGACCATCCCTTTTCATTTGGAAGTTGTGA
ATCATCCTAATTTCATTGCTGGTGATTTCGATACCGGCTTCCTCGATATATGGAAAACAT
AAAATTAACATCAATAATATCAATCAATAACAATTACTAAACAAATGGAGAAAAGTATGG
AAATACCAAAAGACCTATATTACACCGAAGAACACGAATGGATAAGAGTCGAGGGTGATG
TTGCTATCATCGGCATCACCGATTATGCCCAGGATGCGTTAAGCGATATAATCTATGTTG
AAATTAATTATGAAGTTGGAGCTATTATTGAAGCCTTTGAAGCGTTCGGTTCCGTGGAGG
CATCGAAACAGGCGGCTGATTTATACGCCCCGGTCAGTGGTGAAATTATTGGAATAAACA
CCGATGTTGTTGGCGATGAGGGTCAGCCGGAATTGGTTAATCAATCCCCATATGAAGATG
GGTGGATGATTAAAATTAGAATGTCGGACAAATCCGAATTGGATAAATTAATGCCCGCCG
ACGCATATCGGAAAATGATTGAAGGCTGAATAATGGATAAATTCATTTCAGATCAAATAT
GGGATTTGAATATCCCTTTTATTCCTCATACCAAGGAAGACATTCGCGTGATGCTGGAGA
CGATAGGCGCCTCCGATATCGAAGATTTATTAGCGGGAATTCCCAGCGCTGTCCGGTTGA
AAGAACCTCTGAATCTCCCATTAAGGATGTCCGAACTTGAAGTGATAGATGAACTTCGCC
GCCTGGCGGATATGAACAGGGTGATGACCTGCTTCGCCGGTGGAGGAGTATATGACCATT
TCCGACCGGCGGCTTTGGATGCGATAATTTCCAGACCGGAATTTTACACCGCCTACACAC
CTTACCAGCCCGAAGTCAGCCAGGGGACTTTACAGGCGATTTGGGAATACCAATCGCTTA
TATGCGAATTGACCGATATGGAAGTGGCAAATGCTTCGCTTTATTGCGGCGGGACAGCTT
TAGCGGAAGCCGCCGCTTTATCCGTGAGGTATACAAAGCGAGGCAAAGTCTTGGCGGCGG
CAACTATTCATCCCAACCACTTGCAGATTCTGCGTACTTATGGCGCGGCTTTCCCTTTTG
ATGTAGAGATTATTCCAGCTGAAAATGGGGTAATCGATCTCAAGAAACTTAAAGTATTAC
TTGATAACGACACCGCAGCGGTGATGATTCAGCATCCCAATTTCTTCGGACTATTGGAAG
AAATGGGAGAATTCGAGGAAATGATACACCACAATGAATCCTTATTCATCATTTCCTTCG
ATCCAATTTCGCTGGGATTATTGAAGTCGCCGGGTGAATATGGTGCGGACATCGCTGTCG
CAGAAGGTCAGACCTTAGGTAATGCTATGAATTATGGAGGACCATATTTGGGGGTAATGG
CGGCGAAGCAAAAATTCGTTCGTAAAATTCCAGGAAGACTTGTAGGTCAGACCACTGATA
CTAACGGACGCAGAGGGTATATGCTGGCTCTGCAAACCCGCGAACAGCATATTCGACGCG
AAGGAGCCACTTCCAATATCTGCACCAATCAGGCGCTGTGCGCATTAGCGGCGGCGGGGG
AATTATGCTTCTTAGGCAAATCCGGAATCGTAGAAATGGCGGAGCAGTCGCTTCAGAAAG
CGCATTATTTAGCCGAGAAAATCGTTGATGAAACTAATTTCAAATTAAAATGCCCTGATG
GATATTTCTTCAAGGAATTCCTGATAACATCAAAATATAAAGCCAAGCCGGTCATCGACA
AACTGGCGGAAAAGAAACTGCTGTTAGGTCCATCTTTGGGTCGATTCAAGCCGGGAGCCG
ATGAATATTCATTTTTAATGGCTGTAACGGAATCCCGCACCAAACGGGAAATGGACTGGG
TGGTGGAAGAACTGAAGCAGTTTGATTAAAGAGGGTAATATCACTTATAATTTGAGAAGC
CGTATCAGCGATTAGCTGACACTACCGGGTTATCTAAACCCGCCGAAATTTGGATTGTAT
TTTGAGTGATTTGTCGGCTTTTAATAAGCCGACCTGCTTCTACTTTGTTAAGTATAAAGA
AGCAATAGTTCAAGCTTCGATTAGGGTTTATTTTACCGCCAATAGTGATGGTATTTTATG
AGGATGTGGATGTCATTTTTCATCTTTAGATAACGATTTTAACTTTGAAGGTAATACTTT
AAAAGTAATACATTAACTAATACAATTAATTATTTCTATATTTTACAATGTCATACAATA
ATACTCAACAAAACTAACGGAGGGTAAAGTGAAACAGATTCTTGTTTTTAGCATAATCCT
AATAATATCTTCCGCCGCCGTAACCGGTGAATCAGTGAAGGTTGTAACAGCTCAAGGTGA
AGCCAAGACTAAATCGCTTGCATTGGAGCAGGCGAAACGTTCAGCGGTTGAACAGGGATT
AGGAACAGTTATCACCAGCGAAACTCTAACTAAGAACTTCAAACTTTTCAGCGATATCAT
CCTCTCGCGAGCCAATGGATTCATCAAAAGTTATACCGAGCTTTCCTGCGTTAAGGAACA
GGGTAATTTCATCGTCATAATTGAAGCTGAGGTTACGCAAATCTTCGATGAAATCCTGAA
AGATCAAGCCGCTTTGGATTTGCTTATGCAGTGGATGGACAAACCCAGGGTGATGATTAT
TGTGGATGAAGACAATTCCGGCGAAAAGAGTCAAGCCTGCGAAACGGAATTGGCGAAAAA
ACTGAAACAATGGCGCTTTGATTTGGTATCCCGTCAACAGGTAGAAGCCATTCGCGCGGG
AAAACACATTAAGGCGCAACTCGCCGGCGATACGCAAACGGCGGCTTCTATCGCAAATGA
TGTCGGAGCCGAATTGCTCTTGCTTGGTCAAGCGCATGCGGCGGAAGCGCGGGAGCTTGA
CATTTTTGAAGGAACCGGAATGAAATCAGTGCAAGCTGTATTCTCAGCGCAAATCGTGAA
TGCAGCTGATGCGAGGATATTGGCTTCTTATACCACCACTGACGCCAGTATGCACATTTC
AGCCGTTACCGCTGGAGTGAAAGCATTGACTAAAACTGCGGCAGAGATGGCGGATTCGCT
GGTCGCATATTTATTAAGAAACGCCAGCGAAGAGCAAGTGAACGAGAAAACCATCACCCT
CACAATTAAAAATGTTGAATTCAGGGAATTTAGCATCCTTAAGAAGAGTTTGTCTGACAT
TGACAATGTCTCTCGAGTACACCTGCGTTCGTTCAAACCCTCAACCGGTGAATTAGCTGT
TGAATTTATGGGGAAATCCGAGGATTTAGCGGTGGAATTGGATGGTTTCCAAATTAGCAG
TGGAAAATTCTCTGTGGAAGAAGTCGCAGGAAATATAGTAATTATCAATTTTGTTCCCGA
TGAATAAACATTATCCGCCTTGAATTATGACAGGGATAGAGAGAAACAATCTATGCCAGT
ACCCTTAATATTTGAAGAAAGCAAGCCGGGCAGAAAGGGCTATACCCTCCCCGATTTGGA
TGTTCCATTTCAAGAAGAACTCATCCCAAACCGTTTTCTGCGGTCGAAACCCCCGGAATT
GCCGGAGGTGAGCGAAGGGATGGTGGTCAGGCATTTCGTCAACCTATCGGTGCAGAATCA
TCATGTCGATAAAGGATTTTATCCACTTGGCTCCTGCACAATGAAATATAATCCGAAGGT
GAATGAGAAGGCGGCGCTGTTCCCAGGATTCACCGACCTGCACCCATTGCAGCCCTCAGC
TACAGCACAAGGAGCCTTGCGCTTGATGCGCGAATTGGGGCGAGCCCTGTGTGAGATTGT
GGGGCTTCCGGCAATAACCCTTCAGCCTTCCGCAGGAGCTCATGGCGAATTGACCGCCCT
GCTGATGATTCGCGCCTATCACACCCATAGCGGCAGTCCCCGAAGGAAGGTAGTAATCCC
CGACAGCGCTCACGGCACTAATCCCGCATCGATAATCAGCGCCGGCTATGAAACAGTAAA
GGTGAAATCGGACGATTACGGTCTGGTCGATTCAGAGGCTTTGGAAGCCGCCTTGGATGA
TGAGGTCGCCGCTTTTATGATAACTAATCCTAATACTCTGGGTATTTTCGAGTGCGGGAT
TGAAAATATCGCTAAAATGGTTCACGATGCCGGCGCTATGCTTTATATGGACGGCGCAAA
TATGAACGCCCTGATGGGAATCGCCCGCCCCGGGGATATGGGCTTCGATGTGGTGCATTT
GAACCTGCACAAGACCTTCAGCACCCCGCACGGCGGTGGCGGCCCCGGTTCGGGCCCGGT
CTGCGTCAGGGCAGAGCTGACCGATTTTTTGCCGGCACCTGTAGTTATCAGTGATAAAAA
AGGCTATCAATCCGCCACGCCTGATAAATCAATCGGCCACCCTGGTGCTGCCTGCGGAAA
TTTCGGCGTGATGGTCAAGGCCTACGCATACATCCGTTCGCTTGGCGCCGAGGGCTTAAA
AGAGGTCAGCGAGAACGCGGTTTTAAATGCCAATTATATAAAAGAAAAATTAAAGGCCTG
CTATCATCTGCCCTACGATCGCACCTGCATGCACGAGGTGGTCTTCTCCGGCAAAAAGCA
GAAGATAAAAGGAGTGACCACGCTGGACATCGCCAAACGGCTCCTTGACTACGGGTTTCA
TCCGCCCACCATTTACTTCCCCCAGGTAGTTGAAGAAGCCATCATGATTGAGCCTACCGA
AACGGAAAGCAGAGAAACACTCGATGCGTTCATCGCTGCCATGGCTGAAATTGCCAGAGA
AGCCGGGGAAAGTCCGGATTTACTGCACACGGCACCCCACCATACTCCGGTGAGAAGGCT
GGATGAGGTCAGCGCCGCCAGAAAACCGGTTCTGCGCTGGGAAATGAAATGCTAGAGATG
GCTAATATTAACCCGCCCTGTCAAAAAGCATATTCCGTGCAATATTTAGGAGTAGTCCCG
TACGAATCCGCCCTCGCCCGGCAGGAGACTTTGAGGCGGTTGAGGGCGGAGGGCGTAATT
CCAGACACTGTCTTATTGCTCCAGCACCCGCATGTTTACACCGTGGGGCGGTTCCACGGC
GAAGAGGATATTATCGCCCCGCCGGAAAATATACCGGTCGTGCGGACCAATCGCGGCGGC
AGCGTCACCTACCACGGCCCGGGACAGCTGGTCGGCTACCC
>k141_672893
ACTTGAGACCTGAGACTTGAGACCTGAGACATAAACTAAGGTCAACATGAAAAAACTATG
GGCGCCTTGGCGCATGGAATACATACAAGATTCAGTCATTCCAGGGGGAAAAGAGTGCAT
CTTCTGCATCGGAAACAATTCCGCTAATGACAGGGAAAGGCTCATCCTCCATCGCGGAGA
AACCGCCTTCGTTATGATGAACAAATACCCCTACAACAATGGTCATCTGCTCATAGCGCC
ATATCGTCATATAGCCGATTTCAACGGTCTTACCGATGAGGAATTCCTCGAAATACAGCA
GCTTCTCGGCGTATGCATCGAAGCGATGAAGGGATGCATGCATCCGCACGGATTCAATAT
CGGTATGAATTTGGGGCAGGTCGCCGGGGCGGGAGTGGAAGACCATATCCATTACCATAT
CCTGCCCCGCTGGAGCGGGGACACCAATTTCCTCCCGGTCTTCGGGGAAGTCAAGGTCAT
TTCCGAAGCGCTGGAAGCGACATACGATAAATTGAAAGAACAACTGGTGAAATTAATGCA
GGAAGCGGGATAATGGACAGGATTGAGATTGTGGAAGGCGACATCACCGAACAAACGGTC
GACGCCATCGTAAATGCGGCGAACAATCAGCTTATCCTCGGTTCCGGGGTCGCCGGGGCT
ATTAAGCGCAAGGGCGGTCCGGCGATTCAAGCCGAATGCGATCGGATTGGTCCCATCGAA
ATCGGCGAAGCCGCCATCACCACCGGCGGGAATTTGAAGGCGAAGTGGGTGATTCACGCC
GCTTCAATGGGGTTGGGTATTCCCACCACATCGGAATCGCTGAAAGCCTCCACCATCGCA
TCGCTGGAGATTGCCCGGGAGCGGAAGTTGTCTTCGATAGCCTTCCCTGCGTTGGGGACG
GGAGTGGCGGGTTTTTCATTCGGCGAATGCGCGGAGATTATGATTGGTGAAGCGAAGCGC
TTTTTAGATGCTAATGAATATCCCCGGCGGGTGATTTTTTGCTTGTGGGGTGAAGAGGCG
TTTGGGATTTTTAAGGAAGTGTTGGGAAGTTGGAGTGAAAAATGATTGTTGAAGCGGACA
ATAAGGATAACCCCTTTTGCGAGACTATAGAAGGGGATTGCCTAAAATGGTTGGAATCCT
ATTCGGGTGAAAAGGTTCACCTGACATTCGTGGATCCGCCTTTCAATCAGGGGAAGGAAT
ATCGCCATTTCAACGATGACCTTCCGCGTAAGGAATATTGGGCTTGGCTGGCTAAGATTT
TGAAGCGTATAAACGAAATAACCATTCCAGGCGGCGCTGTTTATTTTATGCAGAGGGAAA
AGAATACCGAGGAAGTGCTCAAGACTTTGCGAGTAAGCGGATGGGAATTTCAGAATCTAA
TAATATGGAAAAAGAAGACATCGGCGATTCCCTGCGATATTAGGTACGCTAAACAGTATC
AAATAATCGTTTTCGCCACCAAGGGAAAGAAGCCCCGCATCTTCAATAAGCTGCGAATAA
ATCCGCCTTTGCCGCCGGGATACAAGTATGACCGTGAAAACGGTTTATATTTGACAGATG
TGTGGGATGATATAAGGGAATTGACTTCCGGGTATTTCGCCGGCGATGAAGCTATCAGGG
ATAGTGCGGGCAAAAGGATTCATATTCAACAGTCACCCATCGCGCTATTATTGAGGATAA
TTTTATCTTCCACCAAGCCCGGCGATATTGTATTGGATCCCTTTGCCGGGTCGGGAACGA
CAATGGTGGTCGCCGGTCAATTGGGGAGAAGCGCTTACGGCATCGAAATAGACCCGGTGA
ATGTTGAGATTATTCAGCGGAGGATTAATAGCATTAGGGAAGCCGATGATATAAGCAGGT
TTCATAGTTATTATGCTCATACGAAGGATTTAGATGGAATTTGGCTGGTCAAGGCATCAC
CTCTATTCAATAAAATATCATCTGAGTAATTATGTCAGATATATCAGATATATTCGAATT
ATTTGTCGGTATAATTAACAATTTCCATCGAGCTGAAATATCGCTTGATTCGCCTTTGGA
GAAGATGATACTTGGCGCTTCCACTGGAAAAATCGTGTATTTAGACAATAGGAGAGATGC
TAAAGGGAAATATGAATTTGATTTCTGGCGCGATATATTCAAGAAGTTCGCGAATTATTC
GGAAGCATTAGATTGGTTAAAGTCGAAAGGCATATCGGAAAAGATGCTCTATTCAAAATC
CGACCAATTCCCTGATATTGTATTCAAAGCGAAAAGAACAAATGGAGGATTCACTTGCGG
TAGTCTGTTGGAGATGAAAGACGCCAAGGGCAGTGCAATCGCTTCATTCAATTCTACTTT
GCCCACAAAAAGCAAGAGTCTGAAGGAAGTGGACATAATAAACGGCGGCAATTTAGTTTC
CAGAATAACCGCAGCTTTTGAAGAGGTTATTACAGATTTTAGTGAATTTTATTCTTATCA
AAGAAGATGTTTTTATTTTGTGAGGACGAACAAAGCGAATTTAAGCAAAACTAAGATTTC
CTTAATAGACGGTTCATTTTTTGAAACGATTCCTACAAAGGAATTGATTGCAAAGACCTT
CTTGAGCATAATCCAAGCTCATCAGGAAGCGAAATCAGAGAAATTATCGGATGATGAACT
TAAACATTTGGAATCCATATTAGCCTTTTTAGACAATCACAATTTAATTTCATCATCGAA
ACACATCGACAAAGCATCAGTTAAGCCTCGATTAAGGTTGATGGCTGAAGTTCATCCTGA
AGGTAATCCGCATAGCAGATTTTATCCGGAAATACCGGCTCGAAGTGTTAATTTTATCTT
TCCTGAATCCGATTTTTCATTTTTACAGAAGGAAGCGCAAATAAATCTGAAAAACTTAAA
GCAGACTATAATTACACATAAGCGCAACGGCAAGTACATTGTTTTACAATATGTTTTTTA
AATTTGTGAAATATAAAACAGGTTTTGAATACAATGATTCATATTCCAGGCAATAAATAC
AATTTTGAAATTGTCTGTCAAAATTGCGGGGAATCTTACCAATTTTATATCCGCGCCCTC
TGCAAGTCTACGGGAAGATATTCCTGCATCAATAATCTGAATACAATCTTATCAGAGCTA
GAAATTGATACCGATGATTCGAATTTTGAAGATTCAACATGGATTGTCGACCAGGATGAA
GCGAAATATTTTACAAGGGTAACTGAAGAAATTATCACAGACATAACTTATCGCGATTAT
CTTGAACATCGGTTGGACGAAGACCGCATACTGGGAGAATGGGAAAATAGAATATCACTT
TAGAATAATGCAATCTATTTCAACAAACTTATAATATTGAGAGAAACCATGCCCCAATCA
CAAACAAAACACCTGACCCCTCCATTGACCGACGAAGTCGTCGCCGGCCTCAAAGCGGGC
GATAATGTATTCATCACCGGCGTAATATACAGCGCCCGCGATTCGGCGCATAAAAGACTG
GTCGATATGATGGAGAGAGGCGAAAAGCTCCCCATCGAATTGGAAGGGAACATCATTTAT
TTTATGGGGCCCAGTCCCGCCAAGCCGGGTCAGCCCATCGGCTCCGCCGGCCCCACCACA
TCCTACCGGATGGACGCCTATTCCCCTGCGCTGATCGCCGCTGGACTGAAAGGGATGATT
GGAAAAGGCGCCCGGGACGAAAATGTGGTCGCCGCTATGAAGGAACACTGCGCGGTCTAT
TTCGCCGCCATCGGCGGAGCGGGAGCGCTGATTTCCAAGTCCATCAAGAAGGCGGAAGTG
GTCGCTTTCGGCGATTTGGGCGCGGAAGCGGTCCGCCGTCTGGAAGTGGAAAACTTCCCC
TGCACCGTGGCGCAGGATTGCCACGGCAATAATCTGTATGAAATGGGAGTGGCGGAATAT
AGGAGGGAATAAAATAACAAGGACAAAATTCGATGGGAAATCCATCTGAGAGAGATATTG
TTCAATTAGTAGCCGAAAAATTTGAATCGAAAGGATACTTAACTATCGAAGAATTATCAG
TAGGCTACGGTCGAGCAGATATAGTTGCCTTCAGACTTGAAGAAAAAAATGCCCAAACAA
GATTGGATTATCACCAATTTAATCCAATTCTTAATGTCATGGTATTAGCCTTATATCTTA
ATATACCAAGTAATTCATTGATTGGATTTGATTTTATAAAACGAATTTTTAAATATAACC
TAGAAAAAAACATTTCCATATGTAGAAATATTTCATTAAGAAAAGCAATAAATTGGCTAT
CTGAGAATAATTATTTAAAATTAGTAGATAATCAATTTATTAAAGTCAATAGTTTTCATC
CACTAACAAACGAGACATTAGCGATTGAAGTTAAAATAGGCGATTGGCAAAGGGGAGGGC
GACAGGCTTATAGATATAGAGTTTTTGCGGACAGAACATATTTAGCAATATTAGCTGAGA
ATAAGCAAAGAGTAAAAAAAGGCGTTTTCGAAAATAAAAATATAGGCATAATATCCGTTG
ATTATCACAATAGGGCTGTTGTTATAGATTTACAACCTCGAAGGATAATCCCCGATCCAG
TTCAACAAGCATTGGCAGTTGAATTACTATGGAACGAATGGATAAAAAATTATCGGAGGA
AAAAAAATGCATCCAAATACCATATTTCCTGAACCTGTTTTTATAACTAGATTAATCCAT
ATTGACCCTCAATTTGCAGAGGATTTTAGGGGACAAAAAAGTTTCTTGGTTACTGCAAAC
TTCTTTACCGATAACAAGTATCGAAGGTTAGCACAAATGGCAAGGGAAGGATGCGATATT
CTTATTGTTAATCCAGTAACGAATTTTTTTACTTATTCAGGATATGTTGAAAAACCGACA
TACAGTAATCTTCCATACGCACCAGAATTACCATTTTCAAGAACGAAACTAAAAGAAATA
CACAGAACTAATTTTATTGACCAAGTTGTAGCCTGGCAAGTTAATCATGGAGCCGGATTA
CTTATTGCTCCTTATTTTTATGCTAGAGATTTAGATGATAGAAAGTATGATTATAATCTA
AATCTTCTGGAAGAAACTATATGTTATAAAGATAAATATGGAAAGCAAGTCTGGGCTTGC
ATAAATATGGGAATAAAATCGTTATTCAATGAAAATCTAAACGAAGTTATTGACAATTAT
TGCAAAACTGAGGCTGATGGGTTTTTTATTTTATTAGAGGGTTTTGAGGATCGCTCTGCT
ACAACTTCTAATATTATAACTTTACTAACGCTAGTTGAAGAATTATCGAGAAAAAAAGAT
GTGATAGTTGGTTCCATTGGTCCATTTGGTCAAATACTTTTTGCATATGGAGCTAATGGA
TTTTCCAGTGGAATCGGTTGGATGGAGACTTTCAGAGAATCGCAGCTTGAAGGTGGTGAA
GTAGGTTACGCTGCTGATAGAGTGCCTAGAGCACAGTATTATTATATTTCTTCAATCTTT
TCGTATGTTAAACCATATGATTTAGCCACATTAATGAATCCTAATATGTCACCCGAGGAC
TTAATTAATGAGTTAAAATGTGATTGTGTAATTTGTGAAGAGGGTTACCCGAAAAAACCA
ATGGATAAAAAAAGACATTTTCTTCATAAGAGATTTGAAGAGATGAGAACACTGAGAGAA
TTATTAAAGGAATTGGACTTTGATGATATGGATACAAGGAAAAATACACTTCACGAGATT
ATGATGAATAAATTACTTAAGGCTCGGTTCTTGGCGCAACGGATACAAGATGAAGTTTTT
ATAGATATAAACATAGCAGGAATAAATAATTGGATTGAAGCCTTGAAAAAATATCCGCCT
TCATCATTTTAGCAAAGGATATCTAAAATGCGTATTGTCTTAGGCGCTTACAGCTGCGAC
ATCGACAAAAAATTGTCGATAATTA
>k141_680337
CTTATAGAGAGACCCTTCACTGCGTTCAGTGTGACACCTTTTCGTGACTTTTGCAAGAGC
CTCTAATGACAAGTGACAAATGACGAGTGACTAATGACCGACCCCATCCATCCTCTCCCG
CACAAATTGCAATGTATGCTTGACCTTAACCGGCAGGTTCTTAACCGCCGCTTCTTCCCG
CAGCTTGAGGATGCAGCCCGGAGAACCGGCGGCGATTTCCTCCGCCCCGCAAGCAATGGC
ATTTTCCAATTTATCCCCGGAAATTCGGGTTGAATCCCCCCCGTGAAAAAGTGAAAATGA
ACCCCCAAATCCGCAGCATAAATCCGCATCAGCCATCTCCCTGAATTCCACCCCCGGCAG
AGTCTTCAAAATTTCCCGCGGCGCCCGCCAAACCCCTTGAGTATGCCGCAAATGACAGGA
ATCGTGATAAGTAACTTTAGCCGGAACCGGCTTCAGCTTCCCTTCCAAACCCAGTTCGAG
GATTAATCCGTGAATTTCTCTATATTTACTCGCGAATTCTTCGTATAAATCAACCGAGTC
GATGATTTGCTTATACTCGTGAGCGAAACTCCCCCCGCAAGTGGCGTCGGCGGATACTAT
ATAGTCCACTCCCGCTTCAAGGAAAACCTCGACATTCCTGCGAGCCAGCCTCTGCGCCGC
TTCCATTTCGCCGTTGTTGAAAGCCGGGGCTCCGCAACATACCTGCCCTTTGGGAATCAC
CACTTCGCATCCCAATGCGCTTAAAACCTCAATCGCCGCAATCCCAATTTCGCTCAAGAA
GAAATTGCTGACGCACCCCACAAAATATCCCACTCGGTATTTCTTCTCACCCTTGGCGGG
AACGACATTCGGCAGTTCATCCAGTAGAAACCTATCCGCCAACTTCGGCCGGAAAACCCC
CTCCCGCGAATGCATCCCCGGAATAATTCTCTGAGCCATCTGCCCCACAGCCATCAAGCG
GGGCAGCGTTTTGTCTTTGGAGATAACTCGCAGCGCCTCCCCTTTTACTCCGGAACCGAT
AGAACGGGAAAAATATTCCCTCGCCTTAATCCATATCTTACTGGTGCTGACACCAGAAGG
ACAGGTGGTTTCGCAGGCGTAGCATAACAAACATCTATCGAAAATCCCCCGCCCGACTTT
ACTGGAGTCGATTTCACCTTCAGCGATTGCCTTTAATATATGAATCCGACCCCGGGCAGA
AAGCGAATCATCCCCCGTCAAATTATAGACCGGGCAAACGCTGTGGCAAGTCCCGCAGGC
GGAACATCGGTTGAGCTCGTCGAGAATCTCACTATCGAAAATCTTGTTCTTAAGCGCCGC
TTTCCCCATTATAATGACAAATGATGAATAACAAAATGGTACTTGATACTTGATACTCTA
AAATATCATCGCAAGTCCTTGACTTGAAGCTGGGTTGACACACGATTCATCCATTCGTTT
TTTTCGATTCCGAAGACCATATCGATGGGGCGTTGATCGTAAGTGATTCGGTTAAATCTG
TCCGCCATATTGAAGCCGATTACATCGAATTCGGCTCCGTTCTGCCTGACAGTGAAGCGA
AGGTGCTGCCCCTGCACTCCCACCAGCCTGGGATAGATGACATATAAACAATGGGACAGG
AACAGCGGCTTTTGATTTTTAGGTCCATAAGGTTGGAAATACTCCAAATATCGCATTAGT
TCCGGGGTTATTTGGTCGAGTGAAATTACCGCATCGATATTGATTTTCGGCACCAAGTCG
TCTTCTTTTATCATTTCAGAAGCGACTGCCTTGAATTGAGTAGAAAATGCGGGGATTTTG
TCTTCTTTTATGGTCAATCCCGCGGCATACTTATGCCCCCCAAATTGAACTAAAAGGTCG
GAACACTCTTTCAGCGCGCTGTAGATATCGAATCCTGGAATCGATCGAGCAGAACCCTTC
CCTATACCACCCTCAATGGTAATCATAATTGTCGGGCGGTAATACTGTTCGATTATTCTT
GAAGCCACAATCCCGATGACACCGGGATGCCAGTTGTGTTCTGCCAGGATAATGGCTCTG
TCATTGACTGGGTCATATTCCCTTGAGATTTTTTCTCGCGCTTCGGTTAATGTTTTGTTG
TCAATGGATTTGCGGCGGCGATTCTCCTCCTCCAGCATCCTGGCGATTCGATGAGCTTCC
TTGGTATCCCGGGTGGTCATCAGTTCCACGGCGATACTGGCGTTGCCCAGCCGCCCCACC
GCGTTCAACCGGGGCGCTAAGCCGAATACGATATGTCCCACATTGATATTGGCGCCCTTC
AAACCGGCGATTTCAATCAAGGACGATATCCCCACACTCCCTTTATAGTTAATTCCACCC
AAGCCTTTCTTGACTAAAACTCGGTTTTCGTCGACTAAGGGAACAATATCCGCCGCAGAA
CCCAGCGCCGCCAGCTCAATATACTGTTCGTGGATGTATGAATCGAGCCCCCAACTCGCA
CTGATCCCCTGCGCCAATTTATAAGCGACGCCCACACCCGCCAATTCGCTAAAAGGATAA
CGGCAGTCGACTTGCTTGGGGTCAAGTACAGCTAAAGCCGGTGGAAGTGTTTCCCCCGGC
TCGTGATGGTCGGAAATTATGGTGTCGATACCCGCTGAACGAGCGGTTTCCACCTCATTG
ATCGAAGTGATCCCGCAATCCACGGAAATTATCAAATCAGCCTTCCAATTGATGGCTTCG
GTGATGCCGACTTGAGAAATCCCATAGCCTTCCGATTGGCGATTCGGTATGTAATACCTG
ACCGTCCCCCCCATATCCTTCAGATAAAGGTAGAGCATAGAAACAGATGTGATGCCGTCG
ACATCATAATCGCCGTATATGAATATCCGTTGTTTCTCAGATAAAGCCTTGATAGTCCGC
TCAACCGCCTTATCCATATCCTTCATTAAGAATGGGTCATGCAGTTGACATAACTCCGGC
TCGAAAAATTCCTTGATGCGTTGAGGGGTGGAAATCCCACGGTTGAGCAGAATGCGGGCG
ATGACATCTGGTATCTGCAGTTCTCCGGTTATTATTTCAAGTTTTTCCGGGTCTACCTCT
TCATGCAACTCCCAATGTAGATTCATTGAACTTTTTTATTTTAATTGACATAATAAATTC
CGAATGTAATGATTAACCCAAAAATGCACCTTCCTATAAACCCGACTACTTATCACAAAA
AACGAACTCGCAATAAAACCGTACACCAATTACCAGATCTAGCTATCATACTTTCATACT
TTCATAATTTCAAACTTTCATACTTTCATCCTTTCACACTTCCATCTAAATTGATCGACA
AAC
>k141_687729
GCGGAGAGTCGACTGCACGCTTAAGATTCCTGACAAGCCGGGATGACGAGTTGAGGAAGA
TCGGAAATTATTCTTAAACATGGGTATAAATAAGTGTAACCATACAAAACAGGGAGAAAC
AGCAAGAAAAAAGCCCCGAATCGCTTCGGGGCTTTGTTTTGTTCATCAGAGGAAAGTATT
TTACTTCACCAGCAGCATTTTCCTGGTCTGGGTGAAGTTATCCACCTTGATAGTGTAGAA
ATAGATACCGCTCGATAGCTGTCCGGCGTCGAAATGGACAGCATGCCAACCCGCATCCTT
CCAACCGTCTTCCAATACCGCCACCTGCCGTCCCAGGGTGTTGAACACAGTCAGGGTAAC
TCTGCCGGCATCCGGAAGGGCGTAGCTGATTTCTGTTGTGGGATTGAAGGGATTCGGCTT
CGCTTGGGCGAGCTCGTAATTCAGCGGCATTTCATCGAGACTTGACACCGGCATTTGTCC
TTCTTCCCAGCCGATAAGCGTCCATCCATCATCACCTTCGGGATCCATTCCGGATTTAGT
GAGTCCGAAGCTGTCCTCATCCCAAATATCATTGGCGTCATAGTCGCCGACATAGGCGGT
GTAGGTGTAATCACCGGCTGGCGCTCTGGAAGGAACATACTGGGTCATATCACGCAATAT
CGATGCGCCGGGGCCAAGGTTGATATTATTCCTTTGGAGCAGGGGCCCATACTGAGAGCC
GCTGGGCATAGTTGCCATGACCCAGAAGTCGAAGATGGTGGGTTCGTTCCCGGTATTTTC
AATGTCGAGGTCGTAACTGAAATTACCGCCGGCGGCGGGGATGACGATAGGCGGATTTTC
CGGGGTCAGTGTGACTTCAATGGTGGTCGGAATTGGACCTCTAAGCGGCTCAATAGTCGT
ATATTTAATCGCACGCCCAGCTTGCACAGCCGGGGCGGCGGGATGATAAGCATTCCAATA
AGCGTATTCCAGACCGTCCGAATGGTCGTGATTTTCGATTCCGGCGGTAAAGTAATCATT
GTCCGCGCCGGGGCCACAAACGATAGTCACATACTGATACTGAACCACAATCTCACCATC
ACCGGTGGGGGTGGGATAATGAGCGGGGTCGTAAAGAATAATTTGGAAGGTCTCTCCGCC
CCCGCTCTGGTGAGCGACTCCGCTATATTCTACGATGAAGCGGTGATTATCCTCGTCATA
GTATTGGTAGACGCCGCCGCTTCCCATCACCAGGTTATCCCAAAAAGCGCAAATCATCCC
GGTATTGGCGCCTAAAACGGAAGGAATGCCGTAATTCCTGAAATCGTCATGGTATGATTC
ATCGCCGAAGGCGAGCCATCCATTTGAGCAGACGGTCAATTCATCGAAAGTAACGCCGTA
GAAGGTGAAGTCGAAGGGTAGATCGGTGACGGTTGAAATATCCTGCTGATTGCTGTAATC
CGGCAAATAAAGCTGTTCACCGTTCAACCCGCCGATGTGAGGGTTAATCTCTACCCACTC
ATATACCGGATGCCCGGAATAATACGCATCGGTATTGTCCACGCAATAATAACCATACTG
ATCCGGACCGAACGGGTCGGTGGTGCTTAACGATCCGATCACATTCCTGATGGGGATGTC
CTGTATGAATCCATTCGTGCTGGTGAGATGGAGATTGAATACTATAATATGTCCGTAGGT
CGCCCATTCATCGGCGGAGATGATAAAGGGGTCGGCAGAATTGTCGGCTTCAGCCCCGCT
GTTAATGTCGCCGAAAGTCCCGATGCTGTCTATGATGGTAATTTGAGGATCATCGCTGCT
TAAAACGGCTGAGACTCCGGTGAGATCCATCAAACCTATGTTCTCAATAGTAACGGTCAG
GTCATCGGTGTCTCCGGGATTCAGTGTGCCGTTGGCGAATTCAGATCCCACCCAGATTGA
CTCGCCGGAATTAACCTCCACTTCAAAAGAAGAAACGAAACTCCCCTGATTTGAATTCAC
GGTCATAGTGAAGGGAATCATATAGCTTTGGTTGAAGTAGCTGGTTAATTCCACCACGAA
TTTACCGAAGCCATAAGCGGCGGCGCCGGGCGCGATGTTAGGATAATCCCGTTCGGCGGT
GGTGATGGCAACATTTTCATCATCGGTGGTCAAAACCGCGGTTACGGCGGAAGCGGGTAT
GGCGGTTCCGTAATTCATCAATTCGATATCCAGTTCCAGGGTTTCCGAGGGATTCGCCAT
GCCGTCATCGTTACCCTGGGAGGCGCCGGTATTATCATCATCGATGGTCAGACTGTGGAA
TGAGGGATTGACATCGGATTCATATACCACAGCGCAGCTCAAATATGGGAAGTCGTTATG
ATAGGTAACGGTAACCAGCATTTCTCCTTCGGTGGGGACATTTATGGGGGCGGTGAAGAC
GCCGTTCTCATCGGTTGGTCCGCCGATATAGGTTTCAGTCCCTTTCCATAGAGTTACATA
TCTATCAGGCAGGGGATTGCCTTCATCGTCTTCCACGGTGACGGTGAAGCTGGTCGCGCC
TAAGGGAATGCTGTCCGGGTGAATCACGGTTGTATATTGGGGGATATCGGTCCATAAATC
GGTTGTCGGGTCGCCCATCAGATTGTTCCAGTGGATGAAATCAGCCATATTTCCTATATC
CATTTGGTAATTCATAAACAGTTCATATTTACCGCGGAAAGTTGCGGGGCCGATTTCATA
CAGAGCTTCATGATGTATACCGAACCATATTCCGCCGCACATAGTATTGTTGAAGCGAGT
ATGCGTTCCCATAGTGCAAGTACCCACCCCGGCGATACCTCCTTTGGGAACAGTGGGCGT
TCCCGCTCTGAGCCACGCTTCCGACAAATCGGCGCCGTTGCCTCCGAAATCACCAGAGCC
GCAAGTTAAAATCACCGCAAAAGGCAGTTTGCCGGGGTTATTCAAGCTGTATACTGTGCT
AGTGCTGAAACTGTTGGTGTTAACATAGCCACGATGATTGAGGGCGCTGACTCCTTCGGT
GCATTGATTTATCATAAAGGTGAGGATGGAACCGCCCATACTATACCATATAGTATCGAC
TTGAGTGAATCCTTCTTCCAGCCACCACTTGCGGATGTTCTGGCTAATTTGGATGGTGGA
AAGCCCGCTGTAGGAACTTCCCGCCACCACGAAGCCTTTTTTATACCAATCGGTGTTTAT
CATTGTCGGATTACTTTCGTAATACAACACTTTGTTGACCGCAGTGGTTAAGGTAGTTGT
ATTGTCGACGCTGTATCGTCCAAGGGCAACATCGGCGAGATAATCGATTCCTTCAAGCTG
GGTGTATTGGTGGTCTGTGGATCCTGAACCCCAATTATAGCAAGGGATATCCATCGTGCC
AGCCGCATCGCCAATCAATATCACATGTTCCAGCGGGGGGTCGGCGGTGTCGTAAGCGGT
TTGAATGATATTTTGGACGTTTGTAGTGGTAGTGTTGTTGGGGACGCTGACGGCGGTGGT
GGCGTAGCCCCGGCGCTGTTTCCATTCAATCAAGGGTTCAAGGATAGAGGCGGTGTTGCC
GACATTGGGATAGACGATTAACAGCGACCCTTTGACGACTGCGCCGTTGGGGTTCACCCA
ATCGTAGTTGGCGACAGTATTTCGATGGATATTATCGAAACTCATCACTCTCTTGTCGAA
ATGGCGGGTTTTTATATTGGTGGTGGGACCGTTATCGAATTCCAATTCCAGGTGCAGACC
GGTTAAAACCTGAACCTCTCCCGTTGAGGCATTCACTCGAATCGGACTTATTCTGACAGG
GATAATGCGGAGGTCGCGCATAATCGCCGGTTCGCCGAGGGTGACCCATTTATCGGGGAA
AAGCTCGCCATCGTGATAATATTTATTATCGAAAACCCATTCATTCGAGTTAGACGGGTT
GCCGTATTCGTATTCCTGATGAGGATAGGGTGAGATACCGGTGAAGGTTCGGTATTGGGG
TTCGAAAGTTTTAACTCTGATTCGCGCCTGGTCGGGCACTGCGAAAAGCCTGGTGATTAT
TGGCACTTCTGGTGCGCCGATCGTTCCGCTCATACCTTCGCCATCAAGGGTGAATAAATC
GTAGCCTTCAACTCCCTTTATTATTTCTTTTGCGTTCACTCCGGGGAAGATGAAGTCCAT
TTCAATCATTTGATCGTCGGAACGCTGGATGAATAATTCTACTTCATCCGCGGTCGGATC
TCCGGTGAGTATATCGGAGAAGGCGTTTCCTGCGAGAAGAATCAACGCTAATATTAGCAT
TGAGGTCTTAGTTTTCATAGTCAGTTGCTCCAGCTTTAAAGTTGTCAGATGTAAAGTTTT
AGTTTTATTGTAATATGCAAGAATTTGCAAAGATTTCACTCTAAGAATGCAAATATTTCA
TTTTAAGTGTCCTTCGATTTACACTACTGCTGTTGTGCAAAAATCAGACCTTAATCTGGT
TATTAGGATTTAGGATTTAGGGTTTAGGGTTTAGGGGTCAGTGTGTTATCATTCCCGCGT
GCTTTTAGCGAGAATCCATACCCAATTTTTATGCTAAGTTGTGCGCCACAGGCGCATGAG
TGTTTACCCTGAAAATAGGGGTTAGGCGCTTACCGTTGCGACATCGACAAAAAATTGTCG
ATATCGCTATTTTCAAGATAAAAGCATGCGGGAATAACAGTCCCCTAACCCCTAACCCCA
AACTCCTAAAACCTAAACCCTAAATCCTAAATCCTAAATACTAAACCCTAAATCCTAAAT
CCTAAATCCTAAAACATAAATCCTA
>k141_691569
ATTCATGAATTGCCCCAACATAAAATAATCGGTAATTCTTTTCGGGAATCTCTATATACA
CAACATCCAAAATCAAATATCAAATATCAAATATCAAATATCTTAAAATGCTTGTCCCAC
TTCGAGATACAGTTTACCCGGAAGGAAATCATTTTCGATTTTCCAGGCGTATTCCGCCCT
TGCGGTCCATACCCCCCAGGCGATAGTGAGCCCCAATCCGGTTCCGCAGGCGCTTCCTTC
CCATTTTACCGATGAGATTCCTCGAAATAATCCTCCGTTATCGAAGAAGGTTTTAAGCGT
TAGCGTTTTCCAAATTTTCGCCCTTGCTTCAAACCGGAGGAGATAGTAATAATTACCGCC
TTGAGGGGTGCCCATCGATGTGGCGGGGCCTAGGGAATTTCGGTCAAATCCCCGGACGGA
CCCGGCTCCTCCGAGGAAGAATTTCTCTTCCAGGGGAATTTCTCCCCCTTTCAACCGGAA
GATGTAGCCGCTTTTCATCTGCGAAGCCAGCACTAAGGGTTTGAAAAGAGTGAGGTATCT
CCGATAATCGCCTGCGGCTTTATAATAGCCCGTTTTTCCCAACAGATAGGGTTCGGCGGC
GGTCAATTTAGTTTGAAAATAATCGCCGTATGCGGCGGATACTTTGCTGTCGCGCCGGTC
GACAATCGCTTCCAGCGCGAACATACTGACCTTTCCTTTTCCCAGCGATTCCGCCAGGTC
GGGCGAGATATGGTAAAGTGAAGTTCTGCGCAGGCTGTAACTCCACTGCAGGCGCAAGTA
TTCACTGAGAATGCAGCCAATCCCGGCTTGCGCTTCGGTTTCTTCACGGTGGAACGAGGG
TTCCTTTTGGTATCTCCAGCCGACGCTCGATTTGAAAAACAGGGGACCTCGCATAAAATA
GGGTTCGCTGTATTCAGCCTTCAGCTTATTTTTCAGTGAACTGATCAGGGTTTCCAATCC
CAATCCGGACCCTTGCCCCTGCAGGTTGATATATCCGAATTCAGCGCTGAGGCGGGGGCC
TTCTTCGCTGCCGTAGCCGCCGCCTATTGAGAATTCGCCCGCTTCTTTTTCAGTGATTTC
GACTTGCAAGTCGCGCATGCTGTCTATATTTGTCGGCGCTGCACTAATATTAATGCTTTT
AAAGATTCCTTTTTTGAATAATCGCTGGCGATAGGATTGTATATTTTCAAGGGTGAGGAT
ATTTCCCGTCTTGACTCGCCAGTCTTTTTTAACGAACCAGCTTTTAGTTTTTTCATTGCC
CGCCACTTGGACTTCGCCGAGATAGTATCTGGGACCCTGGTCGATGTTGAAGACCACTTC
CACTCGATAGTTTTTTCGTATGATTTTGCGTGAGACCACCGCTGCCAGGAATCCTTTATC
GCCGTACAAGCTGACGATTTCTTTTTCACATTGGGCGATAGTGTCGAAATTCAGTCTATC
GTTTGGTTTGAAGCTTATTACATTGCTTATTTCCGCCGTCATCGCACTATCCGCTCCGGT
GATTATCACCGAATCCAGGGTCAATGGATTTCCTTCGTTAAGTTTTATCAGAATATCCAC
AGCGGAACTATCGTCATTCCAGATAATTTTCAAGTCCGCCAGTTCGGCATCCATCAGACC
ATATCGATAATAGAAATCCAGCACTGATTTGACATCGCGCAGGAGCAGGTCGCGGTAGAG
ATAGTGTTTGCCCCAGATGGAGCTTTGTTTGCTTCCCATTAGGCTTCTCAGTTTTCGGTC
GGAGTAATGTTCATTTCCTTGGAAGCGGACGGACTTAATCATTGGTCGTCCAGCTCCGAG
AATGACGATCGGCAGAAGAATTAGGACGAATAAGTATTTAGCGCATCGCCTCATTACAGC
ATTCACTATTTAAACCTGATCACATATCTCAAATCCAGTCCGGTTTGACCGAATTGGTTT
GTTTCGTTAATGAGATAGATATTTTCGCCAAGTTTGTAATCGAAGGAGACGGTCTGGTCG
GTGGAGCCTCCGACCGTTCCTCGGAGGCTGAGTTTGAGCCTCCCGGTTAATCCCTTAAAA
GCCCTATATTGGCTTCCAGTGGAGAAGACATTTCCTTCGATCACCACTTGGTCGAAAGCC
AAAGCTCTCCCCACTTGGCGTTCGGCATATCGGGTGAACTTTAGGGAATTGTATTTCCAA
GCCGCTTGTTTGATAGTTTCCTCGATATTCGAGGCGACTTTCCCGGACACTTCCGGCGCA
AAAGGGTCCCGTTTGATAAGCAGCGCATAAATTTGATCATCATTCAAAGCGGGTTCGCTG
TATAAGAAGCAGTTTAGGCTGTCTTGAATCATTCCTTCATAGACCAAATTCACGGTGTAA
TTTCGCAGGACGGTTCCGCTGTCTTCCGAAGTTACATAAACCTTGGTCTTTAAGACGGCG
GCGGCGGACAGTCTCGCCGATGCGAAGTCATAGAAGGCCTGGGTCAGTTTGAATTCTCTG
CCGCATTTCCAGATTTTGCCTTCTTTGACTTGGACAGTTCCGGTTTTCATTCCGGGTTGG
CGCGAGCTTAAATTGACCGAAGCTGTACATTCAAATTCCAAACCGTGATAACGCAGGCAG
GAATCTCCGGCAATTGTCAGGATTAAATCTTCAAAACCGAGGTAGTCAGCGAGGTTTTTC
ATTTTTCGGAGGAATTGCGCTTTTCGGGGCTGCAGGGCTTCCAGCGCGCCATTCAGGAAC
AGGCTGTCCAGCTTCACAGTTACATAGAGGTCATAATCGCCTTCGTTGTCCAGTGCGGAG
TGAAGCGAGAATTCTCCGGCGATGCATCGCCCGTAAAAGCTGCCGCTTCCCTTAATGTTA
TCCTCGGTTAATTCAGCGGCGAGTGATAATCGAATGGTATCACCCCAGCAGGGGAGGGTA
AATTCGCCGGAGACGCTGTCTTTTTCAAAGCTGAAATTACCGTTGATGTCTTCACGCATA
GAAGAATCAACAACGGCGTCCAATTGCAGTTCCCCCGACCATGCATCACCGATTTCCACT
ATTTTCCCGCTGACAGAACCGTTTTCCAACAATCTGCTAATAGCTTTGAAGAGCATTTCT
TTCATCGGCGGCTGCGAGCTTTTCTTTTCACTTGAATAAGATATCGCAGTATGAAAAAAC
GCCGTTAAGATTAGCAGGAGAAAAAATATATGATAAAACCGCGAATTCATTGATTTAATT
AATCATTTTATTTATATTGCAGACATTAACCCGAAATTGAGAGGATTCCTATAATTCATC
GAATGTCTTCCTTTCATACTTTTTCACTTTTATACTTTCTTACTTGAATATAATGGAAAA
ATCGACTCAAAAGCTAATTTGGCTGGCGATATTCGGTTTTGGGATGGCAAATGTGGAGTC
GGCGGTGGTGGTATATCTCCGGTTCCTCTATTATCCCGGCGGATTCGCCTTTCCTGTTGT
GCAGACTCCTATGACGACCACCTTGGTGGAACTGGGGCGTGAAGCTGCCACCATCCTGAT
GCTTTATGCGGTCGCCCGCCTAACCTATAAGAAGGCTTTACATCGATTCTGCGCGTTCAT
TTATCTTTTCGGGGTCTGGGATATATTTTACTATGTCTGGCTTTATGTGTTCCTGGGCTG
GCCGGAAAGTTTATTGACCTGGGACATTTTGTTCCTTTTACCGCTGCCCTGGATAGGGCC
GGTGTTGGCGCCGGTTTTGGTATCAGTGGCGATGATAACCGCGGCGGTGCTTATCATCCG
TTTGGAAGAGGGGGGGATTCGTTTTTACAATCCTTTTCCGCTTTGGTTAATCACCATATT
CGCCGGGCTGGTGATAATTTTGTCTTTCATCATCGACTTCAGAGTGGTGACGGGGGGAAC
TATGCCGGTCAGCTTCAAGTGGGGGATTTTCTTGGTGGGATTGGGGATTGGGGTTGGGGT
TTTTGTTGGGGCTTTAGTAAAAACTATTAAGAATAATTGTAAAACTTAAGTGGATTTATA
AAATGATTGAACCATATTATCAAGAATCGAGTTTCAAATTGTATCATGCTGATTGTCACG
AAGTTCTTGCCGAAATCACGGCAAACTCTGTTGATATGATTTTCGCCGATCCGCCATATT
TTCTGTCAGGTGGAACATTTACTTGTCAGAGTGGGAAGAAGGTTAGCGTTAAAAAAGCGG
ATTGGGATTTAGGTGATGGACACAAGAAGAATTTCTTATTTCATCTTGAGTGGATTAAAG
CATGTCGGAGAGTATTGAAGCCACATGGAACAATTTGGGTTAGTGGGACTTATCATTCTA
TTTATCAATGTGGTTTTGCTTTACAGGTTGCTGGCTTTCATTTATTAAATGACATAGCAT
GGTTTAAACCAAATGCATCACCCAATTTAAGTTGTCGTTTCTTCACAGCAAGCCATGAGA
CATTAATATGGGCTAGGAAAGAAAAGAAAGCAAGGCATACTTTCAATTATGATAATATGG
TGAATTGGGATAATAATTATAAGAAGACTTATAGATGTAGGAAGTGTGGTTCTTATAATT
CTAATGAAATCCTACATGAAACAGGAAAACAAATGCGTAGCGTTTTCGCCATAAATACTC
CCAAAAAGGAAGAGAAAAAATATGGTAAACATCCCACGCAAAAACCGTTAGAATTATTAC
AAAGGATCATTGTAGCTAGCACGAATGAAGATGATTTGATAATAGATCCTTTCACTGGCA
GTTCAACAACAGGTCTTGCATCATTCTTGTATAAAAGAAATTTTATTGGAATTGATGCAG
ATAAAAATTACTTAGATCTGTCAATAAAAAGATTTGAGGATTTAAAAAGGAGAGTTGGTA
GATATGATGTAAGACAATATAATATTACACTTTAAGGAAATTTCAATCAATTAAAAGTGG
AGTTTTATGTTATGAAATTATTAGAATTCTACACGGATTCAATGCGGTTGTATAATGAAG
AGCAAGTTTTTTCCTTTCTGATTAACAACTTGAAACCCAGCAATATCTTATGGTCATATT
TTGTAAATTGGAATAAAGTATTTGAAAATATTAGAAAAATTGAGGTCTCTCTCAATATTT
TTAATTACCTCATTGGAAAAGAAAACTTTGAAGAGGAATTCAAATTTCTAATAAAAGAAA
ATCCTCAAATTGCTAAAGTTATCCCAGCATTGTTAGTTAGAAGTGGTAGTGGTAGCATGA
AATTTAAAATATTAGTGGATTATAGGAACAAAAAATTGGTCTATGATAACTATGACTTTG
ATAAGGAGAATATAACTGAGGAATATATTGATAAATATATTGTTTTTATGAGGGAAACCG
GACTAAGAGATTTAATTGTATCAAGAAAGATTAAGAATCTCGTCGATTATCTAATCGGCG
TTGAAGCAGGTCTTGACAGCCACGGCAGAAAAAATCGTGGAGGCGATGCTATGGAAACTA
TTGTCGAAATATTTGTAAACGATTTATGCAATAAAAATGGATTCCGATATCTGAAAGAAG
CAAATGCGGAAAGAATTGAAGCTGAACTTTGTTATATTGTTCCAGTAGATAAATCTTCGA
GAAGATATGATTTTGTAATAGACAGCGGAAATGAATTATTCATTATAGAGACCAATTTTT
ACCAGGGCGGAGGCTCTAAGTTAAAATCGACTGCCGGGGAATACAGAAACCTTTTTGATG
TATTACACGATAAGTATAAATTTGTCTGGATAACAGATGGTTTTGGTTGGAAAACAACAA
CCAAGCCTCTGCGGGAAACATTTGATCACAATGACTACATTTTCAACTTGAGTATGCTCG
AAAAGGGTATATTGGAATATCTATTATGTTCTTAGATAAAACCTGTAAATCATCTTTAAT
TCACCAATAATCAACTGGAGCAAATCATGCGTAACATTATCACCATCGTAATTTCGGCGC
TGTTGACACTCGCGCTGACCGCTTTGGCTTTCGCCGAGCCTAAGGTCGAATTTGTGACCA
CAACCGATACTGAGGGGAACACGCTCGTTCGGTGTGTTACACCAGGAGGCACGGGATTAA
TTCGCGAATCCGCCCCGCAGCTGAATCCTAACACGGATCAGGAAGTAATCTGGACCATCG
AACATTCCACAGCAGTCGCCAGGGATATCGACATTACCGGCGACGGTGTAAATTTGATAA
CCGGCTGGTGGCTGAATGTGGAACGCACTTCCAAATACGCCGTTGAGGGAACGGGGGTTC
CCATCTGGGAATATTCCATAACCCCCAACTGGTTCGTGCCGGTATCCGCTTCGGATGACG
GGAATGTGCTCGCTTCCACCGGCGATGTCATTCCCTTGAATGTCTGGTTGAACGGAGCGG
GTCCCACTCCATCCTGGCAGTTCACATACCCCGCCGGATACAAAGGCTACGACTGCAATG
TATCCGATAACGGGGCTTATGTAACCGCTGTCTGCAAACACGAGTCAATGGATAACGGGA
AGCTGTTCGTATTCGATTCAGGGAATTCAACACCCCTGTGGGAAGCTGACTACGATGCTG
AAAACGGCGTCAACGGGGTAGAAATCGACGAAGCGGGCAACTGGATTCTGGTTACTACCT
ACCACGCTTTCTATGTCTACCACAATCCTACTCAGCAGCTATTCTACACCGGCACCAATT
ACAGTCAAACTAAAGGTCATATGAGCGGTGATGGTCAATACCTCGCCACCGGCGATTTCA
ATGGTCAACTTCATGTTTATGTGCAAGGCGCGGCGACATATTCCGAAATTTGGTCGCATT
ATATGGACGGCTGGGTCACAGCGGTCGATATTTCCAGCGACGCATCGGTGGTTATGGCGG
GGAATTTCACCTATACCGGAGGATACTCCGGTGAAGTTAAAGCCTTCGATATCGGCGGGA
CCGTGCTCTGGGCTTATGACCAATACGGCGACTATATTTCGGATGTGGAGCTTTGCGACG
ACGGCTCGGTGGGGGTGGCGAGTTCCTGGGGAGCGCTGGACTATACCTTCGGCGATGTTT
TCACCGCATTCGATATTCCAACCGGCGATGTGATCCTCCGGCTTTTGGACGACATCGATG
AACCGGGCACCATTTGGGATGTCGCTATTTCCGATGACGGCGCATATGCTGTCTGCGGCG
GCAAGGAAGTCCACGCCCGGACTTCCGGCAACGGCGGCGAAGTATATTCCATCGAACTAA
GCCTCCCCGGGCCTTTCAATGTATCAATCGATATGATTCCCGACACTTTGCCCATCGTGA
TTCCCGCTATCGGAGGGGATTTCAACTATACTGTGGAGATAGTGAACAATGAGATATTCG
CTGTTACCTTCGACGCCTGGACGGAAGCGCTGCTGCCCAATGGGGCGGTGTTCGGTCCCA
TCATCGACCGGACTGTTACTCTGGGCGGGGGAATATCCATCATTCGCCCGATGACGCAGT
CAGTTCCCGGGGGAGCGCCGCCCGGCGATTATGAATATCGCGGTAAAGTGGGCGATTCTC
CCAATACGGTTTGGGATGAGGATAGTATCCCCTTCACCAAATTGGGTATGGACGGTTCCG
GATACGCGGGAGGCTGGGTGTCGACCGGCTGGGAAGATGAACCGGTTAAGGGGACATCAC
CGTCAGGATTCATTCTTAGCCAGAATTATCCCAATCCGTTCAACCCCACAACAGCCATTC
AGTTTACACTGGCCGTTGATGGAGCTGTTAAACTGAC
>k141_696583
CCGCGTGGGAATTCATACTGATCGCTATTTTCAGGGTAAACCCTCATTTGCCTGTGATGC
ACAACTTAGAATGAAAATAGGTTATGTATTCCTCGGCAGAATACTCTGTACAGAACGGGG
ATTACAATCCCCTAAATCCTAAATCCTAAATCCTATTTTCAAGAGAAATTACAATATCTC
TTCTTGAGACACGGGACTTGAGACCTGAGACTCGCAACTCGCATCTCGCATCTATTTTAA
GCGCAAATGAGCTATTTTATCCCCAAGACCGAATGCGAAGCGAAAACCGAAATCAAAGAC
AGCCGCTTCATTGGCAGAATAATCCCGGTATGCTCGCGGGAAAACGCCGAAATAAAACTC
AAGCAGGTTAAAGAAAAATTCCGCGACGCCGCACATAATTGCTGGGCATACCGGATAATG
TCCGGCGGCGAATCGATTCGCTTCAGCGATGAAGCTGAACCTTCTGGCACCGCAGGAAAA
CCCATCCTCGAAAGTATATTGGAACGCAATATTGGGGATGCGCTTTTAGTGGTCACCCGC
TATTTCGGAGGAACAAAACTGGGAATCGGAGGACTCAGCCGTGCATATCGAAACTGCGCG
CGTGAAGTGATAGCGAAATGTAAGCTGGAAGAGAAAGCCGAGATCTTAAAACTTGAAATG
CACTTCCTTTACTGCTACGAACCACAATTGCGTAATTTCTTATATAAAAGCGAAGGCGCC
ATCGATTTCTCATACTATGAACAATATGTTATATGGAAAATAACCATACCCGAAAAAACG
GCTGATGAATTCATAAGCAAATGCACGGATATATGTCGAGGTGATTTGCAGATCATTCCT
ATATCTGGAAAGTGAGCGATGGATAATAACATAATAATTCTGATTATTGCTTTACTGTTC
TCTGCATTTTTTAGCGCCGTTGAAACTGTCTTCATCACCTTCGATAAACTCAAGTTGATC
GTCTGGCGAAAACAAAATGATGTCTTCAACCGAGCATTGAGAGTATTCTTCCCCCGCCAG
GAGCGATTCATCATCACCAGTTTAATCGGGGTTAATATCGCTTATGTCACTTTTTCCTCC
GTTGCGGCGATATATTTGATAACGATGGATTTGCCTGTCTGGCTGGTGATCGTCATTTCC
ACCTTAATTATCCTCACATTTGGTGAAATACTGCCTAAAGCGGCGGCGCTTTCGCTTGGA
AATCTATTAATTCGCCCTTTCGCATTGATTTTATGGCTCTTCTACCTCCTATTCCTGCCC
GTCATTGTCTTATTGTCGTCGGTTTTCAAATCGTTGTTGACAAGTTCAAAAACAGGATAT
CAACCGATATTAACTCGAGAAACACTAATGCGGTTGATGGTCTCCGAAACGGGAGGTCTG
CCTATGAAAGAAGCTGAAATCGTCGATGGAGTGCTGTCCTTCGCCGATAAAAAAATGCGC
GAGATTATGACCCCGCGAACCGATTTAACCGCAGCCTCGATTGACTCTAACTTGAATGAA
ATCCTAAAATTAATAATCGATTCCGGGCATTCCAAAATCGCCATTTACCATAAAGACATT
GAAAATATCGTCGGGTATATTCATGCGCTCGACCTGCTTCAAAAGGCAGATACTGCGGCT
GAAATCGTCCGGCCCGCCGTATTTGTCAGTGAATTCACTCCGGTCATCGATGCCTTGAAA
ATATTGAAAGATAAAAATGTGGGAATGCTGATGGTGGTGGATGAATATGGCGGACTCGAT
GGAATCGCCACTATCGAAGATGTAATGGAAGAGCTCTTCGGTAAAATCGAAGATGAATTC
GATAAACCGAGATTTCGTTACCAAAAATTAAGCAAAGGGGGATACCTGATTTCCGGCAGA
GCCGAAATCGATGATTTGAACCGGATATTCGATTTCGGCTTGGAAAAAACTGAAAGGGTG
GAAACCTTCGGAGGATGGCTCATTACTAATCTGGGACGAATACCAAAAAACGGAGAGATA
TTTAATCTTCAAGGCTTCAGAATCGAAGTTATGCAGGCTGATGAAGTCAGGATTAAGATA
ATAAAGTTGAAAAGGATATAAACTCAGAAAGCACATAAATAAATATAAAGGCTTCTCGCT
GTTTTGTATGGGTAGATCTGTTATTCTCTGAACCTCTGATTTCCGCTGATCCGATGTAAA
GCGGATTGATTGCGCTGATTTCCTAGAAAAGTTTGTTCAGCATCATCTTTGTATTTCAAC
GGTTTAAAATCAATCTTTCGCCAAGTTAGCCTCTTGCATAAGTCATTATTTATAGCATTT
CCCGAAGGGTCTATTGCCCAAATCAATACAGCGTGCTGTCGACTCTCCGC
>k141_703234
AAAGTCCATCTATAGTGATTCTTGAAAATTTTGTCCTATTATCATCTGTAGGGGTTTGAT
TAACCAAACCCCTACCAATCAAATACTTAGGAATATTATTTAAATGTAGATAAGATAAGA
CATTATTTTTGAGAATGGCTATAACTAACAACTAACAACCTCCTATTTCAATAATATCAT
CCGCTTAGCGCTGGCATAATCTCCAACCTTCAATTGATAATAATAAGTCCCCGCCGCGAC
CGGAATCCCGGAATCAGATTTGCCATCCCATATCACTTCATAATCCCCCGGATTGACGAA
CCCGTCGACCAAAGATCGAATTCCCTGCCCCAAATTATTATAAATCTTTATGCTGGTATG
CGCCGGCATTTGAACATTGTAGCTGATGGTGGTAGCTGGATTGAAGGGATTGGGAAAATT
CTGCCCCAGTGAACTGTTAGATGGAATAACATTCGGATTATCGTCCACCCCGGTAAGAAC
AACTATGAACTCCTCGAAATTCCACCATCCTCCGGTCTGACTATTCTCCAAGCTTGCGAT
TAAGGTGGTGCTGTCATGATAAATCTCAATGCTCAGAGTATTATACATTCCCTTCATTGT
GCTGATATGAAGTTCATTTTCTAAAGCCGATATTGAATAATCGACCTCAAAATCGTTGAA
ACTGGGAGCTGCGCTGGTGCATATCAACCTGCCGTGACCGATGTAGAGTTCCTGTATTGG
TTGAGTGTTGGTCAATACGACAGGTACTCTGGGGAGCTGCTCAACAATACTGGCGTTAAA
ACAGACCATAAACCAATCGGTATCGGCTTCAATGTGAATTTGATACTCTTCGCCAACCAC
AAGATTAGCGGCTGAGATTACCAAGACTGAAATTAGGATAGATTTCCACATTTTTTCCTC
CTTTTATTTTGGGAATTTATGCTGAATTTAGGCGTTTGTTCCGAAAAAGCGGGACGAAAG
CTTTTCCCATCACCCTTGACCTCGCTGTCACTACCTTTCAGGCAGGAACCGGAAATCCTT
GTCGGTCATAGCGGCGGGGTTGAAATAGGGAAAGGTCTTCAGGATATTTTCTGCCACATC
ATCACGGTTGAATTCCCAAATTCTACCATCCGCGTATTTTACCTTCACCACGAAAACATA
CCCATACCCGAACATGAAAGATTCATCGTAATCGTTGTACCAGGTCCCCTTTTTGCTCAT
TCCGGGCATCAATTCCTCGGTCGAAATCGCCCCCGCCCGGTTCTGAAATCCGTTGAATAC
ATCGTAACTGATTATGCCGAACTGAACGGCTTCCACTATCTCAGCCTTACTTAAGTTCTT
GTAGCGGATTTGGTGAACCACTGCGCCGCAACTCTTCGCTTCCAAAACCTTGAAATCCGT
TTCATACTTCTCAATTCTAATGGGAGAACTTCGCTGAGATACTATTTCCAATTTAATCTG
AGCAGCCAATAATTCGGAGGAAGATAGGAACAAAACTAATATAAATACGATTAAAGCATT
AAAACAAACTTGCTTGGTATTCATAATCACCTCGGTTTATCATGATTGATTTTTTAAGGG
AATATATTATTTAATATATCAATTTTATTCTTGAAAATCAATATCTACAGGCGTTTTTGG
GATTAATGATACTTAGCGAAAAAAAATGAAAAAAAACTTGACATTTATCATCTGAATTTG
TATATTATACAGAGAATTCAGAATTAACTTAAAATATGGAGATAATATATATGGCTGAAT
ATACTGAACATTGTTCCATTGAGGATACCTGTTCCGGTGGTTCTTTCTGCAAGATTGAAT
CGATTGTCAGCGTTGACGAGCGAGGGCAAATGGTCCTTCCAAAAGAGATTCGCTCCAAAG
CGGGGATAAACACCGGCGATAAAATGGCTCTGGTAACCTGGGAGAATAAGGGGGAAATAT
GCTGCATCGCCTTGGTAAAGGTGGAAAGGCTGTCATCATTAGTTAAAAATGTATTGGGTC
CCTTGATGAGGGGCATTGATGAGTGAAACATATTTTAGTGACAGCATAATTAAATATGCG
GTCTTGTCCATTTTTGGACCAGCCTCTGTGAACCTCATACTCATTCTTGAAAGATAATAC
CAATATAGGGAAGGTTCTCAGACCCGCCCGACTTGAATTATCGGTGATTGTCCTTGGAAT
AAGAATATATTCTTAAACGAAAGGAATTTGTATCATGGAAAAACACAAAATCAAAAGCGC
AGTCAGAAAAGGATATGGCAAAATCGCACAACGGGAAACCTCCTGCTGCGGGCCCGCCTT
AGAGTGTTGCGGATCAAACGCGGTTCAGGATATCAGTAAGAACATCGGATACAGCGAGGA
GGAAATGAGATCTGTTCCAAAAGGCGCTAATCTCGGATTGGGATGCGGCAATCCGATAGC
CTTGGCTTCATTGCAAGAAGGCGAGACGGTGCTTGACTTAGGTTCCGGAGCCGGTTTCGA
CTGCTTCCTCGCCGCGAAAAAAGTGGGAGCTAATGGACAAGTTATCGGAGTAGATATGAC
AGCGGAAATGATAGATAAAGCCCGTCAAATAGCCTCTCAAGACGGATATACCAATGTTGA
ATTCCGTCTGGGAGAAATCGAAAACCTACCCGTTCCCGACAATTCAGTCGATGTGATAAT
TTCAAATTGCGTCATCAACCTGTCGACCGATAAACTCAAGGTATATCGTGAAGCGTTTCG
AGTGCTGAAGCCGGGTGGGAGGTTGATGGTTTCGGACATCGTGATAATTAGGGAATTGCC
GGAATTCATAAAGAATTCATTCGAAGCTTATGTAGGATGTATTTCGGGAGCGATGTTGAA
AGATGAATACTTGGGCTTGATCGATGAAGCGGGATTTTCTGAAGTCGGTGTTGTTGAGTC
TGCGTCCTTCCCCGTCGAATACATGGTTAACGACCCTACGGTACAGGCTTTACTGAATGA
TTTAAATATCTCTCAGGAACAGCTTCATCAGGTGGCGGGAGTTGTGGAAAGCATCAAGGT
CACTGCTTATAAACTCTCATAAGCGTGTCTTCTTCACAACCCTTGCACTACAAACCTGAA
AATGACCATCATTTCTAAGTTGGCTCTCCTTCCAATTTCACTTCTCATACGACTTTGTGA
ACTTGGAAGGGAGTGTCAGCACTTCGTTAAGATAACACATTTAATCGAAATCATATTCAT
CATCACACCCCACCATCACTCCTTTGCATCTTCTCCGCCCGCTCCAGTTTCTTCATCCCC
TCGAAAGATGCGTAAATCACCGGAATCAAATACAAAGTAAAAATGGTCGAAGTTATCAAC
CCCCCAATCGAAACTATCGCCATAGACGACCTGAATTCCCCCCCCGCGCCAATCCCCAAA
GCCAACGGCGTCATCCCCAAAATCGTAGCTATATTGGTCATTAAAATAGGCCGCAGGCGA
ATCGGACACGCTTCCAATATCGCCGCCCGCAAACCCCTGCCCTCCTTGCGGAGACGCCCG
GTATAGTCTATCAAAAGAATGCCGTTGTTGACCACAATCCCCACCAGCATCACCATCGCC
ATCAACGACAGCATCGATAAATTATTGCCGGTCAAAATCAGCGCCAATATAATCCCGATT
AATCCCAGCGGAAGGGTCAATAAAATAACGAAAGGATTCTTATAAGACTCCAATATCGCC
GCCATCAACATATAGGTTAAAATAGTGGCTAAAATCAGCGCCCGCATAAGTTCGGTGAAC
GATTCCGCCATCATCTCTGATTCACCTCCGAAATAAATCTTATACCCCGGCTTCAACGCC
AATTCGGCGAATTTTTTCTCCAGCTCAACCTGAATCTGCCCCAAAGTAATACCGGTGATA
TTGGCGGAAACAATCACCATCCGCTGCTTATTCTTCCGCATAATTGTGGTGGGGCCTTCT
TCATATTGCAAATCCGCCACCCGCGCCAGCGGAACAGAGCCGTCCTCGATGCTGATAAGA
TAATCCGCCACCTGCTGCAAAGATTCCCGGTCCCGCTGAGACAGCTTCACCCTGATGTCA
TATTCATCTCCCCCCTCCCGGAACTTGCTGGCGACATTGCCTTCGATCATATTGCGCAGA
CTCATCGCCACCTGCCCCGCCGTGATTCCCAAATCGGAAAGCTCTTCCCGCCGGGGAATG
ACATTCAACTCCGGCTTGCCTAATTTAAAACTGCTGCTGGCGTCGACAATTCCCGGCGTC
TCGTTCATTATCGCCAAAACCTCTTCGGAAAGAAGGCTGAGCTCATCCATATCAGGACCG
GTAACCTCAATCTGCAAACCGCCGCTGCCTCCCCCCCCCATCATGCTCACCGGCGCCAAA
ACAATCTTCGCAGCGGGAATATCCGCTAATTGCGGACGGAGGTGGTTAATAACATCATCG
GTGGTGACATCCCGCAGCTCTTTATCAACTAACTGGACAACTACCACTCCCAAATTGACC
CCTGCCGTCAGCGTGAATTCCCCCGCTTCGCTCTTTCCTAATGCAGTGAAAACCGACTCC
ACCGTCGGTTCCTTTTCGAGCGCCATTTCTATCTGTTGAAGAACACGGTCCGTCTCATCA
AAAGACGAACCCGCTGGCATCTCCACCGAAACAGAGAACGAACCCTCATCGGTTGATGGG
AAAAATTCCGATCCCACAAACCGCCCCAGGAATAGGGTGATAAAAAACAATCCGGCAATG
GAGAAAATCACCGTCTTACGATGCGAAATCGCCCACCCCAATGTCCGCCGATACGATTCC
GTTAGATTATCGTAGCCTCTGTTCCAAATGGCGACCGTCTTGGATTTTACACCTAACATC
TCCATAAACGCGAAAATCCCGAATACGATTACCACTCCAGCCGTCACCCAAATGCCCATT
GAATTATAAGTTATCAAAACTGCCGCCAGTGCAAGCATGGCGTAGACGCTTTTGCGAATC
TTCAATGAAGCCATCATCGGAACTAATGTATAGCTGATTATCAGCGAAAAGACCGTGGCG
AAGGCGACCGTCAATCCGAACTGCCGGAAAAACTGACCAGTTATACCCGACATAAAAGCG
ATGGGTAAAAACACCACCACATTAGTGAAAGTAGCGGCGGCGACCGCTATGGCGATTTCC
GATGTCCCCGTCGAAGCCGCCTCCTTCAGGCTCTTTCCCAGATTTCGATACCGTTCTATA
TTCTCCAACACCACGATGGAATTCGCCACCAATATCCCCACCGATATCGCCAAACCCAGC
AAAGTCATCATATTAAGCGTGAATCCCAGGAAGCGGAACAAAGTGAATGTGGATACTATG
GATATAGGCATCGATACCGCCGCTATCACCGTCCCCTTCCAACTGTGTAAGAAGAGCAGC
AGCACCAGCGCCGTCAACATAACCCCGATGATTAAGTTCCCGGTAACATCGTGCACCGAA
TCCTCGATAAACTCCGACCTGTCCCTTGCGATATCGATGTTAATGTCGGGAGGAAGCGCG
CTTTCCAGGTTTTTTAGCGCCTTCCTCACATCATTCGCAACTTCAACCGTATTGGCGTCC
GAACGCTTCACCAGTGAAACACCTACGCTGGCACGGTTATCGAAGCGGGCGAGTTCCCGC
AATTCAGCGAAGTCGTCATATACACTCGCCACATCGGAAAGCTTAACCGGAGCCATCTCC
GGAACTGCTATCTTGATATCACGAATTTCATCGACCGAGGAAAATTCACCCTGCATCCTG
ATGGAATATTCCTTCCGCCCCTCGACGATGTGCCCCGAAGGGACATTGAGGTTCTCACCC
GCTACGGCGGCGATGATATTCATCAAGGACATACCCCTGGCGTTGAGGGCGTTTCTATCA
GCTTCTATCCGTATCTCACGCTCCTTCCCGCCGATTAAATCGATGCTCGCCAAGCCCTGA
ATCTTGCCCAATTCCGGCTTGATGATGTCTTCGCTGATTTTATAAACTTCCTCCAGCGGA
CGCTTACTGGAAACCGCCAAATCCATTATGGAAATGGCGTTTATATCGAACTTGGAAATC
GCCGGCGCTTCGATGTCTTTCGGCAGTTCATACCGTATAGCGTCCACCTTCTCTTTTACA
TCGATCCCGGCGATATCGACATCCACATCCAATTGAAATTCTATGAATACAAATGACACA
CCTTCTTGCGATACCGAAGTGATATTCTTCACCCCGTTGATGGAACCGACTTCCTCTTCG
ATAGGCTTGGTTATCAAGGTCTCAACCTCTTCAGGTCCAGCCCCGGGATAAATCGTCATC
ACGCTGACGAAGGGAAATTCTATCTGGGGAAACATATCGATACCCAATTCGAGCAGGGAA
AACAGACCTATCACCACAAACGCCATAATCACCATCGTCATCATCACCGGCCGCTTTATG
GAAATATCAGGAAGAATCATCGCATCTTATCCGATTAATTGTTAATTTCAAACTTGTAGG
GTGGGTTCTTAACCCACCATTTACCGTTCACCGTTCACCGCTCACCGTCAATTTCACACC
TTCCTAAACAATACCCCGAGAAACTGCCCCCGGCTTAAAACCCGTTCAGGATAAAATCTG
CGCAGCAGGAACAACAGCAGTTTCCAATGAATTCCCGTCCTTTTCATCAAATATGAAGTT
TCCATTCTCACCAGTTTCATCCCGTTCAACTTATTCTTCCGAAAGTATGTTGAGGAAAAA
GTATGGAGATGTCCGTCGAGGAAGAATTCTTCATCGCAATGCGGGCATACTATCTTAGTG
ATTTTGTCCCGGTTAGGCACGGTGATAAGCAGGTATTTCTTCGCCACCCGCGCCATCTCT
TTCAATCCCGCTTCAGCATCAGGCAAATGTTCCACCGTTTCGGTTGCGGTCACCAAATCG
AAGCTGTCATTTTTAAACGGGAGCTTTTCCGCATCCCCGTTCACTAATAAACCGGTGGCG
GCAGTTTTACCGGTCCGCTTCAACCTCCCCACCGAAATATCCAATCCCGCCGCAGATTCC
GCCCCCGCCTGTTTCAATTTTGACAGCAGTATTCCATCGCCGCATCCTACATCCAGTGCC
GTCGAAAACTCGATATAGCGTAGAAGCCTGTCCACCAGCTTCATCCGCCACATAACGCCT
GCGTCGGTTTCGGGAGTGAATTCCTTGAAAGTCGATTCCGATTCGTAAAATTTCTTCCAA
TCGATCATTGCAGCTTGTCAATTATAGTGATTTTCATAAAGAATTTCCTATTAAGCAGCT
GTCATTCCCGCGAAAGCGGGAATCGATCTTTTTGAAAAACAAGGA
>k141_704014
GCACAGGGGAATACATAGGGAACGCAGATCTGCGTTCCCTATGTATTCCCCTGTGCTGCC
GACTCTCCGCACTTGACGCCAATATATATTGTTTGAGTAATGCTGTTGACTACGGAGAGT
CGACAGCACAAAGTTCACCGTTTAACCAGCTCTTAACTCACTGGAAATTCTAATCCACCT
ACCAATTACCGACTACCGACTACCGACTACCGACTACCAACTACCGTTCACCGTTCACCG
CTTACCGTTCACCGCTTCCCCCGGCGCCAATACCGAATAAACCGTCGGTATAACCAACAA
GGTCAAGAATGTGGACGAAATCAATCCCGCAATCACCGTAATCGCCATCGGCGTGCGGAT
TTCTGCCCCTTCGCCCAATCCCAACGCCATCGGCAAAAGCCCCAACACCGTTGTAGCGGT
AGTCATCAATATCGGCCGCAGTCTGATTCCGCCGGCCTTCACAATCGCTTCCCGCTTCGA
CAAACCCCGCGCCCGAAGCCGATTGATATAATCCACTAACACAATCGCATTATTGACCAC
TATCCCCGCTAACATAATCATCCCCAAAAACACCACCACCGAAAACGGGATATTCAAAGT
GTATAATACGATGAAAACCCCGATCAAAGCCAGCGGTATCGAAAACATTATCACCAGCGG
ATGCAGCAGCGATTCAAACTGAGAAGCCATCACGATATACACTAAAAACACCGCCAGGCA
CAATGCGAAAATCAAGCTGTTCAACGAAGTTTCCATCTCCCGGTTCTGTCCGCTGATATT
GAATGAAAAATCCGCCGGCAAGGTCATCGAAGCCAGCGCTTCATATATATCCTCGGACAC
CGATCCCAAATCACGCCCTTCAACATTGGCGGTTATCAAAGCCGAACGCTGACCGTTTAT
CCGCCTGATTTCCGAAGGACCTTCATCCAATTTTATCTCCGCCACGCTCGACAAGAAAAT
GGGAATTTCACCTTCAGGGTTCACCACAATGCGGGAAATATCCTGTAAAGACGCCCGGTC
ATCCTCATCCAGCCGCACCCGTATATCTATCTTCCGGTCGGCGTGATGAAATTGAGTGTT
GACCTCGCCCTGAACCTTGTTCCGAACAATAGTCGCCACCTGAAAAATATTCAACCCCAA
CATCGCCAGCCGTTCGCGGTTATACTTCAACTGAACTTCCGGATTACCCCGGCGGATATT
CGACCGCACATCGCGGATTCCGCCTACCCCCTCCATCCGCTTAACCGCTTCATCCGCCGC
CATCCGAAGTTCATCCAAATTATATCCCTGAATTTCAACCTCCACCGGCGTCTTGAAAGT
GAACAACACCGGCCGGGTTACATTGGGGTATAAATCAGGTATATGGGTGATTTTACGCCT
CAGCCGTTCGATGAAAGCCTCTTCCCGATCCGCCAAATCCCCCCCCGGCGTCAACAAAAC
GGTCACCCGCCCGAAATTCTCACCCTCTTCAGATGACCTTATCGAGGTCTTCTCCGCCCC
ATATACCGCCGAAACCATCCGCGATCCAGGTAAAAGTGCCGCCATCCGCTCCACCGTGTC
GATGCGGGCGGCGGTGCTTTCAATCGGCGTCCCCACCGGTAAAGTGAATTCCAAATTGAA
TTCACCCTGATGAACCTGCGGTATCAATTCACGACCGATATTCGGCACCATCACAAAATA
GCAGAAAGCGAACATAGCGAATGAAACACCCAAAACCGACCACTTATTGTCCAACGCCCC
GTTCAACAATCGAGGGTAATAACTGTTCAGCCACCCGAATGCCTTATTAAAACTATATAT
CAACGGCTTCATCAGCCATTTTAAAACGAATCCAATCACTTTCATCAATAGCTTGATAGT
GAATATCACCAAACCCGATATGATTAATATAACCTTCCCAGTAAGATTCAGCGCCAATTC
CAAAATCAATCTGAACAATAAATAGAAAACAGCGATTGGCAGGAAAAATATGTTCTTCAT
CCATTTCCAAGCCAACTTCCCCCGGCGGACTACTGTCCAAACACCCCGTAAACTCTTCCG
GAAGTTCCTCCAAAAGCTGAACCTCAGCAAATCCTTCAACTTCAGCCTCTGCATCGAGCT
GTACTTTCCCCTGAAATCCCGCGAAGCCAGCATCGGAATCATAAACACCGCCACCGCCAG
CGACGCCAACAGCGAAAACACCACCGTCAGCGCCAAATCGCCGAATATCTGCCCCGCAAC
CCCCTTCACAAATACGATGGGAAAAAATACCGCAATTGTAGTCAAAGTTGAAGCCGCCAC
CGCTGAACGCACCTCCTTCGTCCCCCGAACCGCCGCATCAATCAAATCGTCCCCCTCCTC
CCGGCAGCGGAATATCGATTCCAATACTACAATCGAATTGTCCACCAGCATCCCCACCCC
CAGCGCCAATCCGCCCAACGACATAATATTGACCGTAACCTGGAAAAGCTGCATCGGCGC
GAAAGTGGCGATGATCGATATCGGAATCGCCACCCCCACAATTAAAGTAGAAACTACATT
CCTGAGGAAGAAGAACAGGATGAATATCGCCAACACCCCGCCTAAAATAGCCGTGTTGCG
CACTTCCGCGATGGACTTCTGAATGAATATCGACTGGTCCGACAGCACATCCGCCTTTAT
ATCTTTGGGCAAATCATATACCAGGAAATCGGTCATTTCCTGATGCCTCATCATAGTTCC
GCCGCCTCCGCCTCTCCTGCCTCTTTTCCCGCCTTTTTTCTTGCGTTTAATATCGACTTG
CTCTTTCCGTTCGACGCCTTTCTTCAATCCGGCGGCATACGCTTGTTGTTGAGGGCTGCC
GAAAATCGCCTCCTGCACAACTTCAGCCACCGCCACCAAATTGGCGTCCGCTTCCTTGTA
TATCTCGATTTCCGCCGATAATTCCCCGTTGACCCGGCTGATTACTTCCAATTCCTTAGG
GACTTTCCGCACTTCCCCAATATCACGCAAATAAATCTCCACCCCATTACGGTTCGCCAC
CGCGATATCGCCGATTTCCTCCACCGTAGCGAATTGATTCAATGTGCGCACCACATATTC
GGTGTCGCCTTCTTTCAGGTTCCCCCCGGCGATGTTGATATTCTCGCTGGATAATCGGCG
GTTGACTTCCTCGATGGTCAAATTCAGTCTGTCCAGCGGCCCCTGGTCGACCTCGACTAA
AATCTCATCTTCATACCCGCCCTTGACCTTGACCGCCGCCACTCCGGGCGTCTGTTCCAA
TTTCCGCTTGAATTCATCTTCAGCGATTCTGCGCAGGAAGAACAAATTATCACCCCCATA
AATTCCCAACCGCAGGATTGGGTCGAGCGTCGGATCATATCGCAGGATGATGGGGCGGTC
GGCTTCCTCCGGCAAAAACACCTGGTCTATCTTTTCGCGGATGTCCTGGGTGGCGATATT
CATATCGGTGTCCCATTCGTATTCGATGATGATATCGGACATCCCGCTCCGAGAAATCGA
ACTGATGGAGACCAGATTATTCACCACTCCCAGCGCCTCTTCCAGCGGGCGCGAAATCGC
CAATTCCACCTCTTCCGGCGCATTGCCCGGATATTCCGTCCGCACCGTCAATGTGGGATA
AGTGATGTCCGGCATCAAATTCAACGACAGCCGTTGGTAAGACACATACCCGAACACCAC
CACCGCCACCGCCACCATCAAAACCGCCACCGGCCGCCTGACCGGCAGGCTCAAACCCGA
ACTTTCAGCCATATCAGCTACCCGCTTTGGAGATATTTGATATTTGATATTTGATATTAG
ATATTAGATATTTGATATTAGATATAAGGTAACATTTTGGCTCTATGAAGATGGCGGAAT
TGATCCCGACTCCATTCGGGACGCCTCCTCATAAGTAATAGTACAATTATAGAATCGGGT
TCTTCTCAACCCCAACAATCCGCTTCGTTGGATGGAGAACCCACAAATCTGTGTGCTTTT
TTAAAAAGCCAAAGTGATACCTAATATCTAATTATACGGGTTATCTCTTATCTTTTATAT
CAAATATCAAATATCAAATATCTAATATCTTAAGCTTGTTTGCGAATATCGTCCATATCG
ATTATCTTCACCTTGACACTGTCTTTCAACCCGGTCTGCCCCACGATTACGATGACATCC
CCCGGCTGAATCAAATCCAGCACTTCGATGAAGCGATTATCATCGAACCCAGCCCTGACC
GGCGTCTTCAAAGCCAGTGTATCCTTCACCACATAGATATAGGGCAAATCGTTCTCATAT
ATCAAAGCCTGCTTGGAAACTAACACCACATCGTTATGCACATCGGTTACAATGCGAACA
TTAACGAACATCCCCGGCTTCAAAATCTCTTCATCATCGTGCACCCCGATAGTCACCCTG
AAAGTCCCGGAACCCGCATCCACCACCGGCGAAATCCGCTTGATCCGGGCGGCGAACGAC
TTCTCCGGATAGACATCGGAAGTCACCGTCGTTTGTTTATCCTTGGTGATATGCGGCAGT
TCCGCTTCGGGAATATGCACCTCGGCAATCATATCGGTCGGATTCACCAAACTATACACC
TGAGTGGACATATTGACCAAATCGCCCCGGTTGACCATCCTAACAGCGATGTAGCCGGAT
ATGGGCGCCAATAACCGCGTCCGCCGCAAAGCCAACTCAGCCCTTTCGAAAGCTATCCGG
GCGCGGTCCAAACCAAATTTCGCCCGATCGAAATCGCCCGCCGAAATGAGATTCTGATTC
CTAAGCTCCAAAGCGCGGTCATATTCCACCTGCTTCTCCCGATAATCGAGGTGGGCGGCG
TCCCGATCCAGGTTTTTTTCCTCGTCATCCAAAATCATCAAGGTATCCCCTTCAGCCACC
CTGTCGCCTTCTTCGACCAGGATAGCTCGCACGATACCCCCAACTTCAGGGAAAACCGCC
ACCTGTTCCTCGGTCTTAAGGCTGGCGGACAACAGCAGATATTTCAAAATATCTCCCTTC
ACCGCTTCGCTCACCTCGACGGGAATGAGTTCCAGTGCGATATCATCTTCGTTATGTTCA
CCCTGGGATTTTTCCGCTAGAGTGGAATCATCGGAAGCGGAATCCGCTTCAGCCACTGCG
CCGCTGTCCGATGGCGATTGTTCACTGCTGTCAGCGCTCCCACTTCCACATCCATTCAGC
GCAATAAAACCCGCCAGCGTTAAAATGAAAACACACATTCTAAAATCGATCTTCATAAGA
AATAATCCGGTTTAGTTTAATCCTGAAAATAACGGTGTCGCAACCTCGCGAGCCGTAATT
TTCATCTTTAGGTTGTGGATGGCTCGCGAATTAAGCCATCCATGATGGTTTTCTTTTTTT
TGAGAGCGTTGAAAAATGGGTATAGTCCTTCTGAACGAAGTGAAGAATCTCTTGTGTTTT
AGCCACTCACGATTTACTTGAGACTCCTCACATTCGTTCAGGGTGGCTACTTATCTTATT
ATAATTATTATGCTTACTCATTTATGTTGGTCAACACTCTCTTATAAATAATATTCATCC
AAAACTATAAACATTAGACCCTTTTCACCGCTTAAAAGTTGCAAATAATATTTGTTATTT
GTATTATTAACTGAATAGTGGTGTACAAATGACGAAAAAGGCGGCTTTTAACAAATATTT
TTCAGAAAAAAAGTGAAAATTGTTGACATTATTAGAAAAATTGCTTAAATTGAAATTAGT
GATGCAATTATGTTCACTTAAATAAATAATGAAATTTTTCTCAAGGAGGAGAAAATCATG
ACTTACGAAGCAAAAGCTGTAGCGAATTATTTCCTTGATTTGGCCTGGTCCAAAAAGGAA
GAGATTTCGCCTATGAAAATGCAAAAACTAATCTATTATGCTCACGGCTGGCACTTAGCG
ATTTATGATAAACCTTTATTAAATGAGCTTATAGAGGCTTGGCGTTATGGTCCAGTCATT
CCTTCAGTCTATCATGAGTTCAAAGAATTTGGAAATGAACAAATTACGAAATATGCGACT
GATTTTGATATTGAAAACTTTTCATTTAACCCCCCCCATTTACCAGAAGACGCTAAGATC
ATTCCACTTCTTAAAAAAATTTGGGAGATTTATGGAAAATTTAAAGCTATCAAGTTATCA
AATATGACACATCAACCAGGTACACCTTGGGCAGAAACATGGGGGAATGATGGCGTGCCC
GAAAATACAAATATAGAAGACAAGCTAATAAAAAAATATTTTGTATCTCTTGCTAGAAGG
AAGAAGAATGGTTAAAGAACATAGAGAACAAAATATTCGTCTTGAGGATATTGATGCATC
AGATTCAAATGTACCAGATAATCCTGATGATAAAACCGACATAGAGTATAAAGATTTTTT
AAACAAGAGATTAGAAATCCTCAATAAAGGTTTGAGACAAGATATTGGTGAAAGACTGAA
GTATAGTGGTAAAATATATATATTAATTGTCTTCTGGTTGATCGGAATATTCATTATTAT
ATTATTGCAAGGATTTGGCTCAAAATACGAATTCTTTTCTTTGGATAATAAAGTATTACT
TACTGTTATCTGCGGAACTACTATAAATATTATCGCAATTTTCCTTATTGTGGTAAATTA
CCTTTTTAAAAACACAAAAAAGTAAATAAGACTAAGAGGTAAAAAGAAAAAGTTATAATA
GAATATCGTTATAAGCTTCAATTCTTTTTATTTGTCTTTTAGGAGAGTATATATAAACCC
CCCGGGCTCCGTTCCCCGGGGGTTTATTCATTCATTGATAAACCCAGCTTATTTAAGCAA
AACAACCTTCCGCCATTCGCTAAAATCCCCCCCACTGATATTCACAATATAAATCCCCGA
AGCCAAATCATCCGCCTCCCACCGGATCGAATTCAATCCAGCGTTGAAAATATCCTCCGC
CAACACCGCAGCTTCCCGCCCCAATAAATTATAAACCGCAACCTTCAACCTCGCATCACG
AGGAAGCCGGAAGCGAATTTCAGTCGTATTATTGAAAGGATTAGGGAAAACCCCCTTAAA
AATGAATTCCGCCGGCAATTCTCCAACGGTGGGATTTTGAACCCCAGCGGGAATCTCCGC
CCATTGAAACGCTTCTATCAAAAATTCAGACCGAGTAGTAGTATTAGACAGACCGCTCAC
CGCTTCCAACCCGAACGCGAGAAATATCAAATGCGCATCGGTCGATGGATCTACATAACT
TATCCCCCCCACTTCACCATTGGGATAAATGAACAATTCCTCGGCTATCCCCTGTGGAAT
CACCGATGACGGCGATGTCTGATTGAAAGCCCCGGTGCCCCCGATTATCATCAAATCCAT
ATCCGCGCTGATGGGATTCTCCGGAACACCCTCTAAGGTAACCAGATTCACATTATTCGT
ATTGGGTGCGCAATGCAGATAATCGGAGAAGAAAGCGCTGGAACCGATATCCTCATTGAT
ATTCTGACCGGTGAGTATCAAAATTCCCCCCGTATCGAGGAACAATTCCAAAAAGCTCAT
ATCGATATAGGTCAAGGTATTGGACGCGTCATCGCCGGTCATCCAGATTATAGCCTCATA
CAGCATAGTTTCATCTTCCGGCGCGCCCAACTCTTCCACATCCCATACTTCAAACTGCGC
CCCGATTTCACTCAGCGATGAAACGATGAAATCTTCATAATCCTCCCCCAAATCATCGTC
CACCAGCAAAACCGGCGGACGCCCGATGAACAGCGAAAAGCATATATCCTGCGAAAATCC
GCCCGCCCCGGTGAAATGCACATCCAAAGGCAAAGAATCCCCCTCAACCGCATCCGGCAA
AATCAAAAGTTGGAACGGACTCGATTGATTGCTCCCGCTCTGCTGTGATGGCAAATCGCC
GAATACTCCGGTCGGGTCGATGATATCGGCGTAGCCTGAAGTTGTCGACAGGAAGCCGAT
TAAATCCTCGGCGTCCCCCCAGATATTCCGTACCGTAATCCAAATGTCGATAGTCTCCCC
TGGATCGGCGCGCCCGTCACCATTCCCCGCCGAATCATCTATATCCAAGTCTTCAAACAA
CAATCTTGGCTGCGAATATATCACATCCAAATTGGCATACATAGTGTCAGCTTCATCGGA
AATGTCCCAAACCGCCACCTGCGTGGACTGATTATAATAAGTGAGGCTGCTGGGATAAGT
ATATTCATCGAACCAATGATTATCGGATGCGCCGGGGAAAAGGTCGCCGGCGTCCCCGGA
ATTCGTGCCGTAATAAAGATTATCCAGCCCGTCAGCTTCCTCCAAATCGACCAGGGGGTG
GTCTTCATTCGACTGTTCGGCGGTTTGGTCTATATGCCAAATCATCAGCCCTTCCCCCCG
CAAATGAACATCGGAACCGTAGCGCTGGCGGTTTTCGATTATGAAATACTCGTTCCCATA
GAAACCGTTCGTCCACAGCTTGTAAGCCTCCCCGGTAGTTTCGATGGGTGTAATCGGCTG
ATCGTGAAGGAAATCCGTAACTTCCACCGGGTCGATCCAACCCAACTGATAACGCGACCA
GGCTATCATATGCGCCGGTTCGGCGGGTGTATTCCAACTGCCGCCGCTCATCAAACCCCA
TACTCCAATCCCTTCCGAAGAATAATCGGTATCATAAAGGTCGGGCAGCCCCAGCGCATG
ACCGAATTCGTGGCAAAACACCCCAATCTCAATCATCCCCCCAAAATAATTGACCGCCGG
TTGAATAATGTAAGGACCGATTAGAATATTCCCCCCGCTGGCGCTGGGATCGTTGGTGAC
ATAATAATTCCCATTGAGCAGGTAATAAAGACTGTATGAATGCGACCAGATATTATTCGC
CCCCGTTTCTCCCCCAGGCCCGTCGTGAATGAAAAACATCGTATCCACGAACCCGTCATC
ATCCCCCGAATTGGGAACGCCGTCGGCACCGTCATTGTCATACTGACCAAAATCAACCGT
AGGATCCGTCCAATTCAGAAGTTGGATCAGAAACTCATCCAAATGCGCATCGGGACCCAT
ACCGTAATTGCTGCCGACCACATACGCTTGAGTCAAACTGGTGGTGAACCAGCCGTAAAC
CGTCCCATCAAGGTGAAATTGGTCGAAGGAGATTTCTTCATAGAATTCGTTCATAGTCCC
CGTCGGCCAAGGCCCATCGAACAGCTCCTGCTGCATATCCCCAATCGGCCAGGCGTCCCC
GCCGGAATCGGAATACTTGCCGCAGACCACCGGAAAACATCCATATACATCCGCCGGATC
ATCCAAACCGTATTTCACTGCATCCCGCTTCGCCTGCGCATAGCGCGCCATAGTGTATTT
CAGCGCCGGTTCGGGATAATATCGTTCCGGATGTTCCTGCATTATGTCAATGATATACTG
CGGAACTTGAACTCCCGGCTTGGCAGGCGCAATCGCCTCCGCGGAATGATAAAAAACGAA
AATCAGCAATAAATACACAGATAGCTTTATCCTGAAAATAACTGAAACGCAAGTCCGCGA
GCCGATTATTTTCATTCTAAGTTGAGAGAGGGATCGCAAAAGAGACCCTCTCATGAGGGT
TTCTCGCCAATCGCCTCCATACCCGGCAAGCCCTTCCTCTGCCCCATTAGGAATAAAACT
CCTCCAAAAAGCGCCCAGAAATAAAACATCATACGCATCAAAAGTGAAACAGAGCCGCCG
CCGGAATATTGCAGACTACTCATAAATTCCGCTGTCACCGCCTCGCCAATACCCAAACCG
CCGGGGGTTAGCGGAATCAAGCTGCTTAAAGTCATAAGAGGAACTGCGACTGATGCAATC
CATATAGGGACCGAATATCCTAACGCCCTCCCTGCAAAAGTAAAAACGAAGACATTTAGT
AAGGCATTGACAAGCGAAATCCCGTAAATTAAAAAAAATGAGCGGCGATTACTCCTATAC
AAATGAACCAGTCCATCATAGGATTGTCGAAAACGAACCGGGACAAGCTTTCTCAATATT
TTGCCAATACGCCTTGATACCATAGTAACCGCCAGACAAAATATTAGCAGCATGGAAACA
CTGAGCAGCACCCATGAAAAAAAGGCTAATCGATTTGAATCGTCTGAGATTAAAAAATAC
ACGGTCAGAGAAACAAACCCGACCATCAGTAGACTATGTAGTCCGATAATCCTATCCATA
AGCACGGTAGATAGGGATGATAGTCTTTTCACCTTTCTGTTACTCATAAGGTAAAACCCC
CGGGTCATATCCAGCCCCAGCCCGCCAGGAACGAATATCTTGAAGAAGAAACCAATCCAG
GTCCAACGCAGAACTTGAACGAAACGGATATCGCTTTCCTGACTTTTCAAGACAAGATGC
CACCTTATAGCGGGAATTATCAAGCATCCCAGCGACAGGGTAAACCCTGAAATCAACCAG
ATCCAGCGATCCGTAGCAAAGGAGGTGCGTAACCCACTAATATCAATTCGCCCCGAATGG
AACAGCCATATAAATATGATGACCGTGAAGATCAATTTAAGGATGAACCACGGCCAGCGC
CCAATCGAAATACGCTTTGTGTTCCCTTCAGAAATTCCAAACCAATCTGTGATTCTCGCG
CCCAGTTAGCGTTACTCCATTCTATTTCGCTTAACTATAACAATTTGTGATATGCAAGTC
TTTTTTACATCTTGAAGTTAGTTCGTAGAATGACTCGTTACGAAGTAAGAACTGAGATTA
AACGATATAATGAATCCAGGGTAATATTCGTCTTATTTTATTTTACTGTTGGAATGGTAT
CTGACTAATTTTGCAGGAACTCCAATATATACTCCATCGGGTTCACAATCTTTCGAAACT
ACAGCGCCCGCAGCAATTACAGCTCCCTCGCCAATTGTAATGCCCGCAAGCAGTAATGAG
CGAGAACCTATCACGGCATGCTGTTTGATAGTAATCCACTCCTCCTTCTTTACCTCATCG
CCGCTGGGTTTTGGGTACTTTATTCTGGTTGTGGATATACCTGAACCAATCCAAACATTA
TCTTCAGTCCTCACCGCCTGACCGATCATGGAACATCTTTTAATGCGGACATTATTTCCT
ATTTGGACATAACCTGAAGTGTTGACATAATCGTCAAGTTTACAGTTATTCCCGATAACA
GTCTCTGGCATAAGCTTCACATAATCCATGATGATCACATTATTGCCTATCCTCGTTTTA
GGCATTATCCTAGTGTAGTTGCCCACAGACACATTATCCCCGATTTCAACATCTTCTTCG
ATGATTACAAAGCGACCACAGTTAAAATCTCTTCCGATTTTAACATCGTCATTGATAAAG
CTAAATTTTTCAATTAGAGCTTTCTTGATATTCTGTTCCATTGTTTCCCCTTTCTTGGTT
ATTGAATAAACTTAAGAGTTTAGATAGATTTGTTGAGTATCTTAATCATTATAAATTTAG
AACTCTCTTATCTTCTTCCGAATAGTATTGGTCAACCTTTCCAATAATCTTTGCTGGATT
ACCAACGGCGATTTCGCCCTCACCCACATCTTTAATCACCACTGCACCCATTCCTATAAG
CGCATATCTACCAATTTGTATGAATTCGCGAATGCTAGTGTTTATGGAAACATGAGTGCC
CTTTCCAATGCGAATGGTCGCTCCCGTTGCTGCGTTATTCGACATGGCGACGAAATCCTC
AAGCTTTGTATCATGTCCTAAAAATATACTCCCACCAAAAAAGCAATAATTGCCAACCGT
GACATCTACGGAAATATTTACATACGGACCTATGATAACTCCTTGTCCAATGGATTCCGC
CATAGAGGTGATAACCGTGGGGTGGATTATGGGTGGGAACGCCTCAAGTGGTATTCCCAT
TTTTTCAATTCTATTAATACGCAACCGACCATATCTTAGATTATGAAGGGCACAGACTAG
ATAATATCCCTTTTCTGCGAAATTTGGCGCTTCCTCAGTACGACCTATCACTGGATATTT
ACGAAAGTTGGTACCGATCTCTACGCTGTCATTTAAATATCCCATAATTTCCCAGGTGGG
ACAAATCTTGTTGATATCTTCCATGATTGCGGCTGCGATTTGCCCTCCGCCAACTCCACC
CATTATTGCTATTTTTTTTAGTGCTTTCATTATAGCTGCCTTATTATAGCCTTTGAAAAA
TGAGCTGTCGGACAGAGAACAGGCTTATTTAGCCTGCTTTCCCCTGTCCTGGTAATAATC
ATTATAAATCCGCCGGAGCTCTCGATATTCCGGACCTTCACGGAAGAAGCCGGGACCTTT
AATTCTCCTCCAGATGCGCAGCATCCTAAATAGGTCGGCAATGTTTTTCGCTGGGTTGAA
AGCTTTACTCTCGCCCGATTCGCGGTCGCGCATATGAAATGGAATCTGTATGAAGCTCGC
TCCACATAGGACAGCTTTTGTATAAGTTTCATAGGCGCCGAGGAAACCGCTGCGTTTTGA
TGCTACTCGCCTGATTAAGTCCACCGGTGCTACCTTCATGCCGGCAAGGTAAGTCACTGT
TACATTGAAAAGTATGAATAAATAAAGACGCCAGAAATATGATAATAATACCCTCAACCT
TCCACGCACATGCTCGTTGTTCGGAAATCCAAAAATGATGTCATACTTGCCGATGAAAGG
TAGAAAGGATTCAAATGATGACATTATAAATTGGTTATCGCCTGGAACGCTCGTGTAGTA
AGTCGTTTTCGATAGTTCCAAACCCTTTGATATATTTTTAAATTGCCCCACATTATGCGG
ATGGTGAAAAACCTCCACCACCTCATATTGTCTGACTAATTCGTCTGCAACCTCAGCCGT
CCGGTCGGTGCTGCCGTCGTCCATAATCAAAATGGGCGCCGAAATATTGACCTTGCGAAA
GAGTGAAATAATCTCTTCTATTGTTTCGCGGACAGCCCCCTCCTCATTATAAGCTATCAC
TATGAAAGTTAAATCAAGTTTCTCCGGCGCGTCGCTCATGCCATCAGCCCCCTGAGAAAT
TTGATCAATGAGGTTTTATACACCGGCTCCTTGTTCCCCATAATTTCCACCGCCAACGCC
CCCACAGAGTTGCCTAAAAACGGCATTAATTCTAATGGAAAACCGCTTTTATAAGCCAAA
GACAAAACAGAGAAAACCGCATCACCCGCCCCAACCGTATCCACCACTTTCGAGGCCAAA
GCCGGCGAATGATATAGTTCACCATCGGAGAAATAGAGAGAACCTTCAGAACCTAATGTA
ATATTAATACTCCTGCAATTCGTGGCATCTGCCAGTTTGTAAACTAAATCGTTGATTTTC
CCCAGGCGGCTCTGAAATGGTAATCTGATCTCGTTCTCATCGATGGAAAGGAAATCCACA
TTTCGGTATCGGGTTATGTAATTGTAACCGAAATTCGTGCTGTTGGTCTGTGCGTTCAGT
GCGAAAGGAATTGACTGCGATTCAAGGAAATCGATGATTCTTGGGGTTATAAGTCCGTGT
CCGAAGTCGGCTGCGATAATCAAATCCGCCCCCTTTACCGCCTCTTCCAATTTGTTCAAA
ACATCGTCTTCCAATTCCCCGGAAATACATTCATCATTAATCCATCCCACTTCAAAAACC
TTGGTCTTCCCTTCTGCAGTGAGAAATCGACGTTTTGTCACCGTGGGAGAGCCGTTTCTT
ACGATGAGTTCAGCTTGAATAGAGCTGTTGAGATGTTCCCGGGCGAATGAACCATAATTG
TCGCCATCCCCGATAGTGGTAATCAACCGGACATCATCCGTATATTGCGCGGCATGGTTG
GCTACAGCGAGTATTCCTCCGGGATATCGCTCCTCATAAAGATATTTCATAGAAATAATC
GGAGCCTTCTCAACTCTGCCCATCGGCTTGCAGTAGCAGTATTCATCGATAATGGTGTCG
CCTAAGATCAATACTCTTAATGAAGAAAATCGGTCTATTAAGGCTTCGAGATCATCCGCG
CTGTATTGGTTCCTTATTCCATCCACATAATTCTGAGACTCTTGCTGTAATAGCTGAAAA
CTACGGTTAATCAATTTAGTCGAACTGAAAACGATATCATGAGTTATATAAATTCTTCCG
CCATATCTCTCGACCGCGTCAATCTCCCGCTGGATATTGCCGGTTATATCCTTGGATTTG
TCCTCATAGTCAGCGCCCTTCACATAGATGTTAGGCTTCAATAGATTCAGCGTCTCTACA
GCGGTCGGCCATTGATTCAGAGCGACATGATGCACCATATCTAAAGCGGCAAGCTGTTCG
AGTCTCATTTGCTCCGGAAAAAGCGGACGGCTTGGCCCTTTAGCGACATACCTGTCAGGA
GTCACTGTAACAATCAAGTAATCAGCTTGACGCGCAGCTTCTTTGAAATGCCTGATGTGC
CCGGGATGAACTAAATCGAAGCATCCGTGGCATAAAGCCACCGTTTTACCGTTCTTCTTG
TACTCTCTAATCTTTGCTGTTAGTTCCTCGATTTCGAGTATCTTCTGCATAACCCGGCTA
ATCTTCTTTGAAAAGTGAAATATTACTTACTTATAAATCCCTAATCTGAAAATAGAAATG
CGATGAGCCCGCGATCCGTCTATTTGCATTTTTCCTTGTGCGATGGCAGCAACAGAAACT
ATCGAATGACGGTTCACTCCCTAATTACACCCGTTTCTCAAATCGTTCCCTGAATCCAAA
TGCCAAAATATGACATGCAAACATGTGTATGGTTTCCACAATACCAAAATCAGTGCTGTT
AAGTATAAGTTTTATTTTCGCCGTTTTACTGATTTTGCCGCCGCCGAATCCGGTGATAGC
GATAGTCGTAGCATTTATCTTGTTGGCGTAATCGATCGCCCGAACCATGTTCTCAGAATT
GCCGGAAGAAGAAATCGCGATCACCACATCATTTGCATTGGCGAGATTCTTCAATTGTTC
AATGAAAACATTTTCATATCCATAGTCATTGGCAAAGGCGGTAAGCATCGGTATATTGTC
ATTCATACTCTGTACTCTGAAACGCGGTTTATCCTTGTCCGATGCAGCTTTTCCCAGATC
GCACGCGAAATGGGAAGCGATGGACGCACTCCCGCCATTACCCATAATTAGTATATGATT
GCCTTCGAGATAGGCTTGCCAAATAGCGTTAGAAATGTTTTCTATGTCTTCTATTCTTAG
CTCTTCAAAATCCTCTATGAATTTCTTTGAGTATTCTTTTGTGAATTCGCGGTTCATAAA
TCACTCTTTCAAATTTTCTGAATATATTGACTTTATATATGATGAATATGATTTCTAAAA
AATTCAAAGCGCTTACTGCGCTGACATTGATGAAAAAATTGTCGATATGATTTTCTTAAT
GAAACCTCGCGCCCTTGGTATGAATCTAGCAAAGTCGAACTAAATTTTCCGCTAAAATTA
ACCATATTAAACGATTTTTTCAAGTTTCAGCGTCATAATCTGGATTTTCTTTCGTAAATC
TGGCGCTTTAGGCGTCTACTGCTTTGATATTAATAAAAAAGGTTCCTCGCTGTTTTGTAT
GGGTAGTTTTTTCATATTCTTTGAACCGCTGATTTCCTAAAAAAGTTTATTCAGCATCAT
CTTGGTATTTCAACGATTCAGAATAGGCGTTTATTGCTCCTACATCAACAAAAAATTGTC
GATATCGCCAGGTTTTTCAGAATTATTACTTCATTACGTCATCTA
>k141_704307
GCGGAGAGTCGACAGCACACTGGTTTGATATGGGCAACAGTCCCTTCGGGAAATGCTATA
AATAAACGAATTCAATGAAAACAGGGGCGTTTTTATGAGCGCCCCTTTCGTTTTATTGGT
TCCTCGCTGTTTTGTATGGGTAAACCATCATTCCGAATGGTCGGCACAACGAAGCATGGA
AATAATGTATGGATTCCCGCTAAAAGCATGCGGGAATGACAGTAGGAGTGATGAAATCGG
CGAAATGTCAAATATAAATTGGTTCCATTAATAATACCCGGTTTGGTGTTCTTTCTTCAT
TAAATCGTTCGCCGTTTTGACTGGGCTAAAGGTAGTTATGGGCGTTTCTACGAAAACGGT
GTTCCACCAAGCCATCCCTCCATTCCACAGTCCGGGAAGTTCCATCGCTTTTAGTTTTCG
TCCATCCTTCGATTTCAGGGTGATAAAACCCGCTTCTAAATCAACGAAATCCAATAAGTT
GAAGTTCTCTCCCCTATAATTCCGCACCCCGCATACAATATCAACCGAGTTGAAATGGGT
GGAAGAATTCAATATCCGCCGTTGTTCAGCGGATTTTGTGTTAATCTGTGTGAATTCCAC
AATCTGCAGCGAGAATGACCCGTCTTTATGTTCAACCCAGAATGGACCTCCGCCGGGTTC
ACCCACATTTTTAACCATACCGCACACTCGAATCGGGCGGTTAAATTTGGAAAACAGAAA
TGCGATTTTCTCATTTATAGAGTATTCATCAATACTATTAGGCGGGATAATGGATAAGTA
TTCAGCGCCAAAGGAGAGCATTTCTTCGATTAATTCTTCGTCCGCTTGCTTCGATTCCAA
CTGCTTCAGATATTGAAAGAGTCTGTTTTGCAAAGATATAAGCCAACCGCAAAGGATTTT
CTTATACAAGAATGTGTCGGCTTTCAGATAATCTGGCAGCACATTATCGATATTTTTGAT
GAAGATAATATCACCCGCTAAGTCATTGAGGTTTTCCAGCAGGGCTCCGTGACCGCCGGG
ACGGAATAGAATCCTGCCGTCTTCCAGTATGAATGGTTGGTTATTCATATCGACGGCAAT
GGTATCGGTGGACTCTTTTTGTATGGAATAGGCAATATCGATGGTGATGCCGTTAATTTC
GTATCGCTGACGGACTTTTTCAAAATGATTTTTGAAGGATTCCAGATGTTCTATTGAAAC
TGTAAGATGGATGCGGGCGGTTTGATTCCCATCTAGCGCGAAAGCGGCTGATTCCACCAG
ATGTTCTTCGAGCGCGGTGCGGGTGAAGCCTTCATATTTATGAAAAGCGATTAGCCCCTT
GGGAAGGTTGGCATAGTTTAATCCCTTTGGGGTCAATAAATATTCCAGAATCGTTTTCAA
ATCGCCTTCAGTGTATAAGCGGTTAATCTCCAGCCCCTTCGATGACATCACCGACTTTAG
TTCATCATAGAAGGCAAAGTTTTTCAATTCCTTGAGGAATTTGTGAACATATTCAGCAGA
TTCATCGCCATTCACAATTTGTTCCGATAGCGATTCCCAATTGAGAGGTTCATTGAGGTT
GTTGAAGGCTAATAAATGTTTGAACATCCGGGTGGCGGCGCCGGAAGCGGGGACGAACTT
GATTATCCTGCCTTCGGAGGCGGCTTCGCGGTGCAGTTTCACCAATTCATCAATCTGTTC
ATCGTCAATCCGGACTATTCCGTCGCCGACGGCGCAGGGTCTTTTTAATTTGATGAATGG
AATGCCTTTTCTGAAGGCTTCGAGCTGGGCTCGGATTTTGTCTTCAGATATGCCTTTTAC
TTTGATTTGCTGCTTTATCGATTCTGTTTGATTAGATTCACTAAGATTTGTAAATTTTGA
TTGCACTATATTTACCCAAATAGTTTCGCTGAAATGTGTGTAATGTTATTTACTATAAGG
TTCTTCGCTATATCGTGTGGGTAATCTAAAATAATTAACCACGAATGAACACGAATAAAA
AAGATATCATTTTAATTCTATTAAAAACATCGAAACAAGATCAATGATAACTGTATGTTA
AATATGCGCTTATAGCGCTGATATCGAAAAAATGTAACATTATAGTTCTTTGAAGTAATT
CCTTGAAGAC
>k141_707849
CCGACAAACAGGTCAAAATCATCATCGTTGTCAATATCAATAAAACAAGGATACTGATCG
GCAGTTAATTCTATGCCTTGGAAATACTCATCTTCCAACAATAAAACCGGATTTTGATTA
CTCCCAATATTTCGATAATAAAACAATCGATAATATCCTCCTAAAACTAAATCGTAATCA
CCGTCATTATCTATATCGCAAAACGCAGGGCAACATGATAGTTGAGAAGATGGTTCAGGG
AAGGGGATATTAACCAAAGAGTCTGTCATAAAATCAAATTGGGCATTATTTATATCACCA
GAAATTTTAACATATGTGATTCTATTCCAGTCAGAACCCATAATTAAATCAAAATCCCCA
TCCCCATCCAAGTCACAGAAAGTTGGATTAATGTAGTTATACCCAGTCGTCCAAGGTACT
TGACATTCAACTCCATCGAACTCCACTGGGATGGTGTTTCGTTCCTGGGTGAAGTCCCAA
GCGAATAGTGCGGATGGGATTAAAACAATAATAATTAGATTTTTCATTATTATATCCCCT
ACAATTGACTCGTTTATCACAATCCCCTTTCAATCAAAACCCCGCCTACAGCCAGAACGA
AAGCGAAAAACGCTGAGAATCGCCCAGCAAGCCGAAATCGCTGTATGCGTAATCCACTGT
AAGCGTATAGGTCTTGAATGGGATTTCCAACCCGGCGCCGAATGAATACACTTCTTCATC
GTAATTAACCTTATACCCCCCCCGAATGAAGAGGAACTTCAGAGTTTGCAGTTCACTGCC
CAGGGCGATATTCTCTGCGTTGTCCACCGGGTGATTGAGCTGAATCGATACCAGCCATCT
GGTGGTCAAATTCCGATAGACGCTGATAGCCGAACCCAAGCGGAAAACGGTGGGCGGAGG
GAAAGCCTGATATTTTGTCTCTATTTCATCCCCGCCTTCCACCGGGTTCATATAGCTTCC
GCCGGGGCGCATATCCGGCCCGAAATTGGCAAGCGTTACGGCAAAAGTCATATCCCGAAA
ACCGGTTTTATAGTAAGTCCCCAAATCAAGCATCCCCCCGCGCATAGTCAACCCCGCTAA
ATCTTCCTGTAAATAGCGCCCGGTGATCCCGAAAGAGAAATTATCCGTCATCTTCAGCGA
CCAGCTGATAGCGGCGGCGAAATCTCCGAAAGTGAAGTAATTGCCGGTGCCGGAAGGGAA
ATATTCGCTGGTCTCTTCCATATCATCCATATGCAGCGAAATGGCGGAGAAGCCGAGCGT
TCCCCACCTGCCGATGTGATGAACGATGCCGATGTATTCATACTTTATATCCGCAGGCCA
TTCAATATGATTGAATAGGACAGCATCGCTCTTAAGCTGAGCCGCGCCGGCGGGATTCCA
ATAGAGGCACGAAGGATCGTCAGCCACCCCCACGAAAGCCCCTCCCATCCCTTCCGCACG
GGCCCCGACCGCGATTTTCAGGAAGGCGGCGCTGCTGGTTCCGACCCTCTGTCCTCCGAG
AATTGAAAAAAGCTGAGCGTTCGCCGTACTAAGAATGATTAATATCAGAAACAGCGTTGA
AATTTGTTTTTTCAATGAAACGCCTACGGTAAACGGTGAACGGTTGTCAGCCGCCGATGG
TCGGCAGCCGGTTTAACATCATTATCAAATTCCCTTTCCCTAATTCCTTGCGTTATAAAA
TATCAATATATAGTAACAGTTTAGCTTTCTGAATGCAAACGACTCAAAGTTGTCATCCCG
AACTCGTTTCGGGATCTCATAGATGCTGAAACAAGTTCAGCATGACATTGTCTTTAAAAA
TTTACTTCAAAGCACTAAAGTGGTACAATATATAAAAAGTATTCTAATGATGCAAAAGCG
GATGATTGAAAATAAGATTGCCGGTTATTTATTTGACTCAGCAAAATCAAATCACCGCAC
CCATATTCGTAATTCCGGCTTGTCCGGAATCGATTCCCGAAGCGCTTTCCGACGGCTGGC
GGACGGGAATGACGATATTGGAGGATTGTTGAGAAAAACCGGGTTGAGTGCATAACCGTT
TGAATTGTCTTAAGGACTTTTTAGTAGAGTGGGATAATACAAAAATTCGTATCATTATAG
CTTTGTCAAGAACCGCACCCATATTCGTCACTCCGGCTTGTCAGGAATCGGCTCGATTTT
TAAATTCTTAATTCTTAATTTTAAATTTTCTTAACTACATTCTTACACATCCGATGTAAG
AGTTAATTTCTCACATTTTTGTAAGTGCTTGCAATTCATATAGATACATAATTCTGTTTT
TCATTGAGCCTAAAGCCCAA
>k141_719417
CCGCGAAAGCGGGAATCCATCTTTTATCCGCTTAATCACCTTAATCCGCTGTGAATCCTC
CCATTCTTAACGCAATCAGACTGTTGCTTTTTTCAATTCAACACTCAACACTCAACACTC
AACATTCAACACTCAACATTCAGTATTCAGTATTCAGTATTCATCATTCCCTAACCCGGT
ATCAGCCAAAATATCTTCACTTCAAACGGTTTGAAATCCCAGTTCAATTCGCCTTCAAAC
CTGAAATCCTCCACCTTCGAGTAATAATCCCGGAAAGTGTAACCGCGCAGGAAATCACCC
TCGGTCTTCAAATTCAAGGATAAAAGCCGCTGTTCGCGGTTGAGCGCCGCCAACATATAC
CAATCACCATACTGCTTTAAAGCGATATTGATTTCCTCCGGCAGTTCACCCAAAGGAATG
GAAGGGGACTGCCAGGCGCCCTTCAAGTTGTAAATCTCTTCCGCCAGACGCTTGATCTCG
TTCCATTGACGGGGATAATTCAAGATTTGATGATAGGGCTTCTCGCCTCTTTTAAAACCG
AAATAGAGCATCGCGCTGGCGCCGTCGATCAACCCTTCGTAAGTCTGAGCTCTTATCTCC
TCCGCGGAAGGGAACGACGATACAACATCCTCAGCGAAAGCTTCAGCCACCATCCAAATC
GGCTGACCCGGGCAATAATCCCGAACCGCCGCAATATATTCCCCTATATAGCTGATGGGG
AACTTGCTCTTCAAATAGGTTTCAACGCACATTATATCCGTTATACCACGAAGTCTGGGA
TAGTATTCCTCCCTCCTCCATTTGGGATGCGCTTCCACCAGCCAAGTCGGATGATCGGGA
TCGACCTTCTTTATGTATTTATGAATCTTCTTAATATTCTTGAGGGGCATATCAGTGTTG
AAGGGTTCATCCGCCAGATACCACGCCAACAGCGCAGGATGATCTTTGAACATATCGATT
CGAGCTTTCGCTAATTTCAGAGAACCCTTTTCCGATTTCTTGGTATACCGGACCGCCGGA
TCGAAAGTTACCTTCAATCCAGCTCGATGAACTTCATCCAGGAAATTCTTGATGTAATTT
TCATCCTTGACCCAATTAAGCTGGTAAGTGTGGATGACATTCAGATGAGTCCCCCTGAAA
TGTTGAAAATCTGCCGGGTTGCTGACTGCGCAAAATCCCACCGGAAAAAAATCCCCCGTC
GGCTTATCCGCCGGTATCGGAGCGCCCGTCTGCTTCAGGGTGACCGTTAATTCAATTCGA
GACTGATAATCGAAATAGACCCGCTTGAATGATGGCGATTTGCTTATCTGGGAGAAAGCG
GCGGCGAATACGCCCAAGATTATAATGAAACTAAGCCAGCGCTTCGGTATAGACATCCTC
CATCTCCTTCGCTGTTTTTTCCCAGGAAAACATTTTAGCCCGTTCTAATCCCGCTTCGCG
CAAGCGTGTTCGTTCTTCATCGCTCTCTGTGATTTTCTCAATAGCGGAAGCCATCGCCTC
CGGATCGAAAGGATTGAAGTAAATCGCCGCCCCGCCTAATACTTCCGGCAGTGAAAATGC
CTCGGAAGAAATTACCGGGAGACCGCACTGCATCGCTTCAACCGCAGGTATGCCGAAACC
CTCATAAAAAGTGGGGAAAGCCAGCGCCAGCGCGCAATTGTAAATCGCCGCCAATTCATC
CTGAGCGACATAACCCGCGATAATCACCCGCTCACCTATCCCGCTGGCTCGAAGCGCTTC
CAAAAATCTCCCATGGCGAACCCAGCTCTTACCGCACAGAACCAGCCGCAGTTCGGAACC
GGGATTTCGACCAAGATACATACCAAATGCGTTGAAGAACCTTTCAAGGTTCTTCCGCGG
CTCCATCGTCCCCACGCAAAGGATGAATCGCTCCGGCAATTTGTGCTTCGCCCTGACAGA
ATCCAATAGTGCCGAGTCGTTCAATACCTTGAATGCTTCCTCGGCGGCTAAATAAACTAC
GCGAATTTTGTTCCTTGCGCGAGGGTAAAAATGGATAATCTCATCTCGGGTACTCTTGGA
TGGAACTGCGATGAGACGCGCTTTGTCTACCGCCCGGTTCACCAAACTTGGGAACGCCGC
CGCGTATAGACTGTGATGCGTGTGAGGATAACGCAAAAATCCCAAATCCATAAATGTCGC
CACTGAAGGCGGCTTACCCCATAACGGCGGAATGAAATTTGGCGCGTGTATCAAATCGAC
TTCATCCCGCTTCAATTGTGCGGGGAAACGGGTATTGAGCCATAGGATATACAATATCTT
CCTGAGCCCTCGACCGCGAAGACGGGAAAAATCCCCCCCCCCGGTGAAATAATCATCATC
ATAAAGGGTTATCTTATGCTGTCCCGATTCACGCAGGTATTTATACAGCAAATATGTGTA
ATGCCCGATACCCGCCAGTTGACCTGAAATCAGCCTGGCGTCGATTCCCACATGCAAAGC
CAATCGCCTTCGCTGTTTTATTCTGCTTAAAGCTCCCGTAAATTACTTGGTCACCTTGTT
CCAATACTCTTTGCCGGTTAAAATCTTCATGATGACCCCTCTTTCTCCAAGCTCCTTCAA
CTGTTCTTTCCAGTATTTCAAGGCTTCTGGTTCAGGTTCACGGTCAAGATACCAATCGAA
GAGGAAAATCACATACTTCCCCTGGTACTCACTGGAAGAGATGAACTTCTCGACCACCCA
CTCCCGCGTCTCGCCTTCTCTGAGCTTTCCAACCCAATATCTTAAACCGCTCTCATTAGG
CCGCCGGCTTTGCAGTGTCCAGTACAAATTAGTAACGAAATCCTTGTAATTCTCGTTACT
GTTATTCCAGAATTCGGTGGATTTGCAAAAATCCTTGATGATGTCCCCCTCAGTTGAAGT
CTTCATCTTTTCAGCCCAATAATTCAGACCGTCGGGCTCGGGCCGGCGGTCGTGACACCA
TCCATATACATAAGTAACGAATCGATTGCGATATTCACTGCTGTTCAAGAAAGCTTCAAC
GACCTTGGTGCGGTTCTTACCCTGATTTAACTGCTCGGTCCAGTAGAGCACACCACTGTC
GTTCCCGGCTCTGCCAAGTATGTCCCGGTAAAGCGTGCGGACATACTTCTCATTATCGCT
CATTTTACTGTCCTTGCCGGCAAATGCTGATGAAGCGATGGAAAACAATATCGCCATCAC
CAGAACGAAAACTGAAATTCTACGCATTAAGACACTCCCACAATTAAAGCTGATAAGGAT
TACTTGGTTCCACGCTGTTTTGTTAGGGTAGATTTTTTTTGTTCTTTGAACCGCTGATTT
CCGCTAATCCGCTTAATCCGTTTAATCCGTTGTGAATATATAATCTTAATAAACATACAA
TTGAAAATTATAACTTCATAAAGCTAAACTGTTATAAACAGCTTAACGAAGTTGTAATAT
ATACTACACTATAAATACGAAATAGTTCCCGATTATACCGTATACCAACAAATAGAAGAC
CCTATAACCCCGTGAAAAATTCAGCGTCAAAGCGTCTCCTCGGCGATTTCTTCCTCAGGA
TTCAAAGCGCTCAACTTCATAACCGCCGCCCAGGCAAACATCAACATTGGCGTTGCCCGT
ATGAAAGCGATATTGGTCTGAAAAAAATCCAAGATATTGAACATTGTCCCAACTCCAATC
AAGGAAATCAACATCACTCGATTCATCCCCCGACCTATCCTCTTCAACAGCTTGAATCCG
GTGCGGTAAAAAATAACTATACAGGTGATATACAATATCGCGCTGGGAAAACCCGCGGAT
AGAGCCAGTTTCAAATATGTGTTGTCCAAAGTCTGAGTGAAACTGCTAAATCCCAACGCT
TCAATATAATATCCCTGGTTGAAAGTCGCTCCCAATATGGGATGCTGCAAAGCCGCTTTC
AAAGCCGAAGGATAGGAGAGAAATCGAAAAATAATCGACATATCGGCATTCTCCACCGAA
ATCGATTCAATCCTTTCAAATGCGAGCCCGGCGGCACGGGATGTCATATCCCCGGCTCCG
CCCAATATAAAATTTAAAGTCAACACCGCTATTAATATTATGACCGGAATACTTAGTAAG
GCGAGTTTCTTACTGCGAAACCGCAGGAACAACACTACCAATAAGGTCACCAAAGCCCCC
ATCAGCGAAGCCCTGGAAGTGGAAAAGAACACCTGGACTATGCAGATTAAATAAACTAAT
ATCCCGATTGTAAAAGGAAATCGCACGCTCTTTTCCAAACCCGCCATCAAAGCGAATATG
CCCAGCAGATGCAGTATCTGCACCTGTTCGCTCCCCAGCAGGAATACCCGGAGTCCCCAA
TGGGTGAAATCGCCGGTTATAAGTTTCACCAGCCCATATATGAAGGTCAATGATATTCCG
GCGATAATCAGATAAAAAACCGTCCGAACATCCTTCTCAGATTCCCAATACCGGTAGATT
ATGAAGAACAGTAATAGACTATAGAACAACTTGTAGGAAATAATCGTCCCCGCTATCGAC
CCGCCCTTAAATGGATACTGGAGCTGAGCCGCCGCCATCCATAATATCAATATAATGAAA
GGCAAATGCAGTTTCGAGGCTTTTAAGCTCGAAGCTCCGATGAACATCGTGTTCAACAGC
CAGCCGCATATCAGACCCGAAGCGGTGAAAAGATGAAGCGTTACATATGAGTCTGATTTG
ACGAAGATGGTGAAAATCGAATTCGGATGATAATGATAAGTCGATTGGTTGAAATCCAGC
ATTAATATCCCAAAAAACATAGCGATTCCCACTTTGGGATATTCAAGAGCCAAAAATATA
AAGAAAAAGAACAGCGCCCCCGCAAGCGCCTCACGATAACCCAGCTTCACCATTAAAAAT
ACGAAGGGGACGGCGGCGAACAGAATCAGCAAATATTTGAAATTCCATCTTGCCGGCTGG
GGAACAACAATATTTCCGCTCGATATATCCATATCATTCACACTGCAATTAGACTGTATG
GTGGGTTCTCAACCCGCCATCAATCCTTATGAGGCGCTTACACATTCAATGTAAAAGCCT
ATCTCTTACATTTTGCGTAACTATTTGTAATTCTGGAAGAAGAACTCATTCTTTTCTCTT
AAGACACCAGACTTGAGACTTTTTATTCTCTGTTTTCTGTTCTCCGTTCTCAAATCAAAT
ATCAAATATCACATATCAAATATCTTTTGCTAGGATTTATTCCGCCGCCAAAATTTTAAA
TCTGAAACGACTGCGCCCATAGACGAAGAGATTTGACTATATGCTTCTTCATCTTCGCTG
CGCATCCTACGCAGCCGCTCGGCGATGAACACATACATTAATGTCAGCAGCATTCCGATG
AAGACGATCACCAGCGTCAAACGGGAACGGATAGGTTTGGCTTTCCGCAATGGTGGACTC
GCCCGGTCCAGAACCTGCACCGCAGGCGTGTTTTTCACTTCTTCAAAACGCGCCTGTTCA
AATTGAGGTATCAGGAATTCAAGGATTTTTTGGTGCTTTTCCACTTCCCGGTATAATCTC
AAGTAGACCAGCCCCACTTCGGGTATTTTATCGAAAGGAATCTGGAAATTCGCCTCATCC
TCGGAAGCCCCATCGGATTGGAGGGTCTTCATTGTCTTCTTAAGTTCTTTCAACTCCAAA
CGCCGGTTCACCACTTGAGGATAATCAGGCTCCACCGAACCCTCCAGAACTTGAATCTCC
ACTTCTATAGCATATATTTTCGCCTGGATTCCAGCGGCGGTTTCAATCATCGCTTTAGTC
TGATCGGTGATGGCGTAGGCTCCTTTCTCCTCTTGGAATCGCCGTAATTTATCTTCGGCT
TCGGTCAGTTTCACATTCATTTCATCGACACGGTCTTCGAGGAACAGTCGATTGGCGTAT
GCGCTTTGAACAGATAGCCTTGTATTCACTTGCTGAAGCTGATCGACGAAGAAATTCGCC
AAATCTGCGGCTAATTGAGGATTTTGCTCCCAAGCTTCAACAATTATCAAGCCTTCATCG
CTCAGTTTAATAATCACTCTTTTGTTGATGGTGCCTACAGCAGCGTCCATATCCCGGCTG
CCCCAAAGTTCAATCAGGCTGAATCTCTCTATGGCGGCTTCTCTGACAGTCCGGCTTTTT
AGAATACCCAGATATTTCATAAGTTCATCACTTGCCCCAAATGCGAACGGTCCCCCCTGA
AAAGGGTTCAGCGCTGAGGTCAGACTTAAGCCTTCATATGAACTTGAAGGGATAATGGTC
GATTCTGCGCGGTACCATTTGGGAAGCAGCAGACTAATCGTTACACCCAGAACAGCGAAG
ATAAAAAAAATCGCGAAAAAAATCCGCCGCCACTTGGATAATACCACAAAAATGTAGGCG
ATTGAACTGGTTTTCTCCATCTTGTTTGCCTATATCCTCATTATAAATTCTAGCCAAAGA
TATTTGAAATTTGCCCTATTATTGTTGGGACAGAACATTGTTCTGTCCCAACCGTAATTC
GATATCCGTGATTTAAAATAGAATGATTCACAGTAAATGAAGTAATGATTCTGATAGGAT
TTGTCCGCTGTACTGCTGATTGA
>k141_729550
AAATCATGCGGGAATGACAGCCTAATAACCCTTTAACCCTAAACCCTTTTTAAAAGGTAA
ATTTAATATTATAAATTTGTTGACCAGACTGGATAACAGAATAAATATTCGATAGCCTGA
AATAAATCCTTGAATGATGAATACTTGACACTTGATACTTGACACTTGGCACTTGGCACT
TGGCACTTGGCACTTGATACTTGACACTTGGCACTTATTCATTCTGCAATTCACCCAATT
TGAAAACTTTTATTTGGAGTTAAAAAATGAGACTGGGCGTCAATATTGACCATATCGCCA
CTTTGAGAAATCAACGGGAAGGAAACGAACCTGAACCCGTCTTCGCCGCCGGTTTGGCTG
AATTCGGAGGAGCCAATGGAATTGTATGTCATCTGCGGGAAGACCGACGCCATATCAAAG
ACCGCGATTTGAATCTGCTCAAACAGACTGTGCAGACCCACCTTAACCTTGAAATGGCAG
CCACCGATGAAATGGTCGAAATCGCCCTGAAAGTCAAACCGGATATGTGCACTTTGGTGC
CTGAAAAACGGGAGGAATTAACCACTGAAGGGGGATTGGATGCCGTCTTCCTATTCGATC
ATATATCCCAATTAGTGAACACTCTTAAAGATAATAATATCGTAGTATCGCTGTTCATCA
ACCCGGAAATTGGGCATGTGAAAGCGGCGGTTCGAATGAAAGCGGACTTCATCGAACTTC
ACACCGGAGCTTACGCCGATGCCGAAGATGAAAAAAACGCCGATTTGGAACTGGGTAATA
TCGCTTCTATGGCGATTGCCGCCCATAAACTGGGGCTCAGGGTCTCAGCCGGACACGGTC
TGAAATATTACAATGTACGCCGTGTGGCGAAATTGGAATTCATCGAAGAACTCAATATCG
GGCATTCCATCGTTGCCCGGGCCGCAATGATTGGAATGGAACAAGCCGTACGCGATATGA
TCGCACTTATCAAATAGCTGTGAATCGCGGGTTGCGAATACATACAAACCACCAAGCGGA
CATGAAAGGGATATGCTGGAATAATAAATAACTTGAAACCTATAGCCTACAGCCTATAGC
CTATTCTCAATGGCTCTATGTCTATGTAGCAAATTTATTCAAGTTAAATCATAGGAACAA
TTTCAAAATGTTAAAAATCAATCGTGAACAATTAGTTATGCAGGCGGTGGTGGGAGAAAT
CGCCCACCCCATCTTTGCACCTTCGCCTTACCGAATCGATCCCCAAGGGCAGCCCCTGGC
GCTGCCCGGAGTCGGTTCTATCTGCTATAATGTCAAGATCGGAGATTTAGTCGACGGGTT
TAAAGCCGACCATGTCGAACCCGGAGTGTCCATCGCCAACAAAGATAAAGGCTCCGGAAC
GCGCAGCCCCCAATTCGGACTGACCTTCCTCGCCTGCATCGGCAACCAAGCCTCGGTCAT
CACCGGCGACGCTAAAGGAGATAAAGGTGTGGTGACCGGTAAACACGGCGGGATTGAACA
TGTAATCGTCCATTTCCCGGATGAAACACTGGATAAATTGGTCATCGGCGACAAAATTCA
AATCAAAGCCTGGGGCGTGGGAATGGAATTCGCAGATTTCCCCAGCGTTAAAGTGATGAA
TATCGACCCCGATTTGTGGGAAAAAATCAATCTGCCCGTTTTGTCCACCGGCAAAATCAG
ATTCCCCGTCACCCACCTCGTCCCGGCTAAAATTATGGGGTCGGGTATCGGCAAGGACAA
CGCCTATATCGGAGATTATGATATCCAACTCTTCGATGAAGGCGTGAATCAAGAATATAA
TCTCAATACACTCCGCTTCGGCGATTTCGTCGCCATCACCGATGCGGATAATACCTACGG
CAGAATTTGGAAGGAAGGGGCGATCACCATCGGCGTGATAGTGCATTCGATTTGCACCAC
TGCCGGGCACGGTCCCGGAGCCACAACGATTCTCACCTCGAGGGAAGGACTGGTAGAACC
GTTTATCACGCCCGACGCTAATCTTCTGAAATGGCTGGATCTGCCTTAAAACCGATACTC
TCCGATGCGATTATAACAAAATAACGGAGCAAATATGAACCTGGAAGATTTCTTCCCCGA
AATCAATGAAATCGAAGACCCCGACTTGCGCAACAATACTATCCTGTGTCTGCAAGGGGC
GATTGAATATGGCGGCTGGTCATACCAAGACCTGAACGATATCCCCTTCACCCTGCTCGC
CAATATTCCGGTCACTTTAGTCCAGCATACCCGCGCGGTAACCCAGCTTTCCATAGCGGC
GTATGAGATATTCAACCGGGAATACGCACAACATTTCACCCTCAACCGCGATTTCGTCGT
ATCCGGCGCCCTGCTGCACGATGTGGGTAAATTCCTGGAATACAAACGTGATGGCGATAA
GTTCGTCAAGAGTTCCTTGGGAAAAATCCTGCGCCATCCTTTCAGCGGGGCTGGCATCGC
GGGGGAATATGATTTGCCCCCGGAAGTGGTGCACATCATCGCCGTCCACGCCCACGAAGG
GGATGCCGGTTACCGCACTCCCGAAGCGCGAATCGTAAATCACGCCGATTTTATGAACTT
TGAACCCCTAAGAGATATTTATAAAAAATAAGCTTCTTCGCTATTTCATATAAGTAAATC
ACACTTTGGTGAAGGGGAGTAAGGGGGATTCATTCCGCTCCTCGGGAATCCAATCCGCCC
CTCGCCGGATCATTCCTGCATGGGCGGGACGGGAATGACAGCACCCTAAACCGGACGAGC
CGAAACCAAATTCGAAAATCGAAATCCGAAAACCGAAACAAATTCAAAATTCAAAACTCA
AAATTTAGGTACTATCGATACTCTTCGCAGTGCCAAACCCCGCCTTCCTGTCTGGCGAAG
GAGCAGGTCTCACGATGGTCACAATTAATGCAGAGCCCTTTAAATTGAAATTCCTCAGAT
TCGCTGTAAGACGCGCCCTTTACCTCTGGCATTGGTTTAGGGTGAACATTGCTTTTCGGG
ACCGGCTCAAAATCGTCGAACTGCTCGCAATAAACAATCGGCCGCCGTGAATTGCTCATC
GGAATAAGGCAATCAGCTTTGTGAATACAAGTTATGCAGATATCCTTAGTTTCTACTTTT
AATAACATGGCTCTTTCCTCTTTTTAATGTGTTAAAACTGACGGTCAATTAAATAACGGT
TTCGTTGCGTTACCACATTGTGATTAGGCAATAGCTGTGCCGATTTGGAAAATCTTGGTA
TAACGGAGAATTCTGATAAGTGAAATAGTGATATAATTCACAATATATCAATTGCTTAGG
GAAGGAAAAACGATATTGTTGGTGAGTCAGTTATGATGAATGTGTATGAAAAGATGGAGA
GAATTTATGGGGAATAGTGAACCATTGGGGAGAAATTCCCCAATAGCAAATTGTCAGGAA
TCGGGAGGTTTCATCGTCGCCAGTTTATTCCGTAAAGTCTTTCGATCGATTCCAAGTATT
TCCGCCGCCTTTGACTTGTGCCCGTCCACGCTGTTAAGGACATTGCGGATATGTTCAGCT
TCCACTTCTACCAAGGTGCGATTCAGCCGATTCCCATGCAGGGCGGAGTATCTCATCAGC
GATGGCAGATCGGGAACATCAATGAATTCCCCCTCGCTCATAACTACCAACCGCTGAATG
ACATTCTCCAATTCACGAACATTCCCCGGCCAATAATAATTCTTCAAAACCTGTAAAGCC
CTTTCGGAAAACCTCGGTGCAGGCTTGCCGAATTCACCGGCGTAATTCGCAGTAAAATGC
CGGATTAACAAGGGGATATCCCCTTCACGCTCCCGCAAAGGCGGAATGTTAATGGTGATG
ATATTCAAACGAAAAAAAAGATCCTCCCTGAAAATGCCCTTTCGTATCAGGCTGAGTATA
TCCTTGTTGCTGGCGGCGATTATCCGCACATTAACCTTTTGGATACGGCTGGAACCCACC
ATGCAGATTTCTTTGTTCTGGAGCACTCGAAGCAGTTTCACCTGCATAGCCATACTGGTT
TCACTGATTTCATCGAGGAAAATAGTCCCCCCATCTGCGGTCTGAAAAAATCCCGCGCGC
GACTCGGAAGCCCCGGTGAATGCGCCCTTAACATGACCGAATAGCTCGCTTTCGAGCAGA
GTTTCAGGAATGCCGCCGCAATTAACCGGCACGAAAGGCGCCGAAGAGCGGGGACTGCTG
TAGTGAATGGCGCGCGCCACCAGTTCCTTGCCCGTGCCGCTTTCCCCGGTAATGAGGACA
GTGGCGATAGTCGAAGCAGCCTTGACAATAGCCCCGAACACTTTACATATCGGCGCCGAC
TCGCCTATCATACCGAATTTATTCCCAGGAAGCGCTTCGGCTTTAACCTCCCCGGCTTTT
CGCAGATTAAGCTTATCAAGCGCCCTGCGGACCGCTGAAAATAGTTCTTTATCGGTGAAA
GGCTTGGCGAGATACTCCTCTGCCCCGGTCTTCACCGCATTAACCGCACCGTTAATCGTG
GCATAACCGGTAATCATCATCACTTCGGTATCCTTGTAATTCTCCCGAATATGCCGCACC
AAATCAAGTCCGCTGATACCCGGCATTTTCAAATCGGTGATAACAAGGTCAACCGGTGTG
GATTCAAGAATCTTTATAGCTTCCACCACCGCCGGCGCAGTGAAAACCCGATAACCCTCT
GCCGTCAAATTCCTCTGCAATACCTCAAGCGTGTCCGGAGCATCGTCCACCACTAATATT
TGTTCTCTATGCTCTGACGAACTCACTGATTTATATCTCCAAATATTATAAGCAATTAAT
TCTAATTGTTCTAGTAAACCCTCATCCCGCCGCTGCGGGACAGCTTAGCATGAAAATAGC
CATTGGTCATCAGTGATTATTAATATTTCATCTTTTCGCTGACAGCTGACACCTATTTTC
AAGGCAAGAGAATGACATCTTACTAACCCCTAAATCCTAAATCCTAAATCCTAATTCCTA
ATTCCTAAATCCCAAATCCTAATCTTCAATTTTAAATTTTACATTCTACATTCTACATTT
TACATTTGAATATGTTCAAGGAAGTTTCTCATAAAGTCGATTTTCCCGCTCAGGAGGAGG
AAATCCTGCGCTTTTGGGAGGAAAATAATATTTTCCAACGCTCCATCGACCAGCGTCAGG
GCGCGCCCGATTGGGTATTTTACGATGGGCCGCCCGGCACCAACGGTCAGCCTCATGTGG
GGCATATGATGCAGTCGGCGTTGAAGGATTTGTTCGGGCGGTATAAGACTATGCGCGGTT
TCCGGGTGCTGCGCAAAGCTGGCTGGGATACGCACGGATTGCCGGTGGAATTGACCGCCG
AACGGGAATTGAAATTGGGGTCCAAGCGGGATATCGAAGAATTCGGGGTTAGCAAATATA
TCGACCACTGCCGCAATACCGTTTTCCGCTATAAGAGCAATTGGGAGGAATCAATCCGCC
GTATCGGGCGGTTCCTGGATATGGAAAACGCCTACGCCACCCTGACTAATGACTACATTC
AATCCGATTGGTGGACGGTAAAAAATATATGGAATCCTTCGTCTGAAATGCGGGAGAAAT
TGGGGCTTGAAGCCGGTGAAACCCTGCTGTATAAGACATACCGCATATCGCCCTATTGTC
CCCGCTGCGGGACAACGCTGTCCAATTTTGAGACGGCGCAGGGGTATCAGGACACGGTCG
ATTTCGCCTTATTCCCCAAATTCCGGGATGCGGACGAGCCCGATTTATACTATATCGCCT
GGACGACCACCGCCTGGACTTTGCTGTCAAATGTCGCTTTAGCGGTGGGACCGGATATTG
AATATGTTACCTTGAAGCTGTCGAACGGCGATAAATATCTACTCGCCGAAAGCCGCCTTC
ACAGCGTTTCGGCGCTTATGGGGGAATACGAAATCATCGACAGGCGTAAAGGGCGGGATT
TAGCCGGCAGGCGTTATATACCGCTGTGGGATTTCCTGCGTAATCCGGGCAGCGACGCTC
ATACGGTCATCGCCGACAATTTTGTAACGGTGGAGGACGGCACGGGGATAGTGCACCTCG
CCGCATACGGTGAAGATGACTTCCGCATCATCCGTGAACACAATCTGCCATTGATTCAAA
ATGTGGACGAAAACGGCAAATGCCACGCCGGGCAGTTCAGCGGGCGGTATTTCAAGGATG
ACACCCTCGAGGTGGACATCATCAAGGATTTGGCGAAGAACGGGCTGCTCTTTCACCGGG
AAAAACATACGCATTCCTACCCGTTTTGCTTCAGGTGCGATTCGGCGCTGATGTATTTCC
CCCGGGCTTCATGGTTCATCAAGACATCGCGCATCAAAGATAAGCTGTTGGAAGCTAATC
AGGCGATAAACTGGTATCCCGGTCACATTAAGAACGGGCGCTTCGGCAAATGGCTGGAAA
ATAATGTCGATTGGAACATCACCCGGGAACGGTATTGGGGATCGCCGCTGCCGATTTGGA
CCTGCGAAAAATGCGGGAATCACACCGTAGCAGCGTCTATCGCCGAATTGGATGAGCTAT
ACTTCAAAGCACATAACGAACATCTACCGGGCGATTTCGACCCTCACAAGCCGCAAATCG
ATAAGGTTGAACTGCGATGCGAATGCAACGGAACTATGAAGCGGGAGAACTTCGTGCTCG
ATTCCTGGTTCAATGCGGGGATTATGCCCTGGGGGCAGTTCGGCTATCCGGCGGCGCCCG
GTTCGGTGGAGATATTCGACAATCAATTCCCCGGCGATTTCATCTGCGAAGCGATAGATC
AGACCCGCGGATGGTTTTATACTATGTTAGCCGCGGCGGTGCTGGTCAAGGGTGAAACAT
CTTATAAAAACTGCATCTGCACCGAGCTGATTATGGATGAAAGCGGGCATAAGATGTCCA
AATCCAAGGGCAATGTGGTGCATCCGATGGCGGTTCTCAATAAATTCGGAGCGGACCCGT
TCCGCTGGGTATTTTTCAGCGCCAACCCCTGGACGGTCAGGAATTACACCGATGATACCA
TAGTGGAAAGCCTGCGGAAAGTGATGATTCCCCTGTGGAACGCCTATAGTTTCTTCTCCA
CATATGCCAATGTTGACGGGTGGACCGCTTCGGATGAAATGCAGCCCGGCTCTAAGAATA
TCTACGACCGCTGGATTGTCTCCAAATTCCAATCGCTGTTGAAGTTGACCATCAATTCGC
TGGATAATTACGATGTCGCCGCCGCCGCCAACGAAGTTGAAAAATTCATCGATAACCTGA
CTAATTGGTTCATCCGCCGTTCTCGCCGCCGCTTCTGGAAGTCGGAAAATGATACAGACA
AGGATGACGCCTACCGGACTCTGTATTATATTCTATTGGAGTTTTCCAAATTGCTGTCGC
CGTTCATGCCTTTCCTGGCGGAGAGAATTTACCTCAATCTCACCGAAGGGCTTGAATCCG
GGCGGGACAGCGTTCATCTGGAAGATTTTCCCCGATTGGATGAATCGCTCATCGATTCCG
AATTGGAAGCTGAGATGGATATCGTCCGCACCTGTGTCACCTTAGCGAGGTCGATGCGGG
AGGATTATAAATTAAAGGTTCGCCAGCCTTTGTCGAAAATGATAGTAGTTACCCCGCCGC
TGGAAGTTGTAGTTGAAACCGGCGAAATCATCGCCGAAGAGTTGAACATCAAGGAAGTAG
CATTCATTGAAAGCGAAGCAGGGTTAGTGACAAGGAGCGCCAAGCCCAATTTCCGCACCC
TTGGTCCCAAATTCGGCGCCAGGATGAAAGAAGCAAAGTCGGAGATTGAATCGCTCGACG
ACCGTCGAATCGCCGCTTTTCTTGAAACCGGGCAGATCGAAATCCTGGGCGAAATCCTCA
CAAGTGAAGATTTAGTTGTGGAAGAAAGCGCGGGTGAAAATATGGCTTTCAAGCGGGGCG
AGGGGCTCGCGGTCGCCCTCGATTTGCGACTCACCGATGAGTTGATAGACGAGGGTTACG
CCAGGGAATTCGTCAATAAAGTGCAAAATATTAGGAAGAAGAAAGGTTTGAATGTTACTG
ACCGCATTGAAGTTACCTTTACCGCCGATGAGAGGCTGTCGAGCGCTTTGAAGACATATA
GAGAATATATCTGTAAGGAGATATTGGCGGTCGGCTTTGAACGAGCCGACGATACCGGAG
GGGAAACGGTCAAAATCAACGACAAGACTGCAATTATTGATTTGGATGTGTGATTGTGTG
TTTTATTGGAAAAAAGATTTGAAACACGGAAGGGCGCAGAAATCACAGAAAGGAATTTGA
AACACAGAATCCCACAGAAAACACAGAAGACACAGAAAAAGATTTGTAACACAGAAGCGG
ATTTCTCCCGACTTGTCGGGACGGGAATGACAGAAGATTATTGGTGGGTTGAGAACCCAC
ACTGCACATAAGATTTGAATATCGAATAACGAATATCGAACAAGGAATGTTGAATTGCTG
TGGTGGGTTAAGAACTTAACCTACATCGCCGGAGGCAAGGAATTGGCTTCCCGCTAAAAG
CATGCGGGAATGACATGAAGGGGCAGGGGGGAATACGCCGGGCGGCGGTCTAAAGCCTAT
AGCCCATAGCCTACAGC
>k141_759496
GGGCTGTAGGCTGTGGGCTGTAGGCTATGGGCTGTGGGCTGTAGGCTATGGGCTGTGGGC
TGTGGGCTATGGGCTGTGGGCTGTAGGCTTTGGGCAATGGATTTTTTAAAATAGAGAATA
GTATCATTGTAAAGAATTATGAATTATGAATTTTGATAATCAATTACATACAACAGACAA
CCGAATACCGTTTTATCAATTTACCAAATACAAATCCACATAACACTTGGCACTTTACAC
TTGGCACTTGATACTTGGCACTTATTTTACCAGAACTAACTTCTTAACCGCCGCTTTCCC
GTTTGAACGGGCTCGAAGGAAATACACCCCCGAAGGTATTTCACCCGCGTTCCAACTGAA
ATTCTTACTGCCCGGCGGCAGGAATCCGTCATAGACGGCGGCAACTTCGCGCCCTAAAAT
ATCATACACCTTCAAGTCGACATCCCCCCCCACGGTTAGAGCGAGGGTGAAATTCACCTG
CAGGTTGAATGGATTCGGATTGGGATATGACAGCGATAGTCTGGCTTCAGGATTTTCAGC
GGACAAGGATGCTCCGAAAGCGGTGGCATACTTCAACATCGCATATTCCGCATTGTTCAG
TAAATCCTCCAAGTCCGTTCCGGCTAAAAGGGCGAAAGCGGCGGTAACCGTAGTATCGGG
AATCAAGTCAATCGGTCCTATCGAAGTGATATGCGAATATTCGCTCCCGGTAGCAGTCTG
CGAACCCAATTCCCCGGTCATAAACCGGTATAAATTGTAATCGGAAAGACCGCTGCTTCC
ATAAGTGTAGATGGTGTTGTCGATCGCCCGATGGGCGTATACCGGATGCGACAAAGGAAC
CACGCCATAAAAATACGAGCCGTTAGTGTACATATATCCCACCCCGTGCGCCGAATTATA
GCCTACCGAATTCAAGTTCCAATCCTCAATATCCCAATCCATAAACATACCGGCGTAACA
ATTTTCCAATAAGGAATCGGAAATATTGGTGTACTCAAATTCAACAATCACGAAATCATC
GAAAGGCTCGTCAGCCCAGGCGTAAGTGTTTTGCTCTACATATATTGAAGGCAGATTGAA
CATTAAAATATTATGGTCATGGTAAGCGGCGTATGATTGCTGGTCGGCGGTTTCACCCGG
CGTGGACATCACGATGGGCTCATTGCTACTCCATTCAAATTCAAATGGATATATATTCTC
CCGGAAAATGGAAGTTACAACTCTGTTCGGCATCAAAGTCAGAGCCATACTGCCGTGATA
GAGGGCGTTCGCCCCCTGCGCTGGGAAGCGAAATCCTTCACCCACCTGATTAGCATAACT
TTCGTAGGGATAATCCCTATAACCTACGGCGGCGAAATTGGATACGGTGCAGGTTATATT
GCCGATATTATGGTTGGCATACGGCGGAGAAGCGACTATCATCAATTCCAAGCCGAATTC
ATAGCCCGCTTCGGTGGTAACATTCAGTGTGAAGTGTATAACTTCCCCCTCGCCGACCGT
TCCCAGCTCCACGATGTAAGGGTTATCGCTGTTGTCCGATGATGAACCGGCGGGGATACT
GCCGAAATCGGCGCTGTTTTGAATAACATTAACTTGAGGATTAGTGGTGGACAGCAGGGC
GGTAACCCCATTCGCATCTTGGAAGACATTGCCCAATGTAACGATTAATTCCAGAGTCTC
CCCCGGTTCGGGAATATTATCACCATCGCCGCCCGCGCTGTCGCTGATGGTGTAATAATC
CAACCGGATTCCCGGCAGCAGTTCACCCACCGCGCGGTAGGCGTTGACCTTGCCCGCGCC
CAGATAGCCGGCATATTCGGGGGAATTGTAGTTATAGATATCATCGCAGGAATTCATTAT
TTTGATGGTCGCCTGCTGAAAATCCCATCCGGGATTGACTGAAAAGACCAATCCCGCCAC
TCCCGCTACCAAAGGGGTGGACATCGAGGTTCCCCCGCTGGGCGCGTAAGTGGGACTGCT
CCCGCTGGTTGTGTATGTGGAAAAAATATCTTCACCGGGGGCGCTGACATCCACCCAGGT
GTGATAATTACTGAAAGAAGATTTGGCGTTATCCGGTCCGATGGAAGCTACCGCTAATAC
ACCTTCGATGGCGGAGGGGTAGTGCATTATTTGACTGGAGTCGTTGCCCGCGGCGGCAAT
CACCAACGCTCCGGTTGAACATGCATTGGCGATAGCGTCCGCTTCCAATTGACTGTAGCC
CCCCCCGCCCCAGGAACAATTAATCACTTTAGCGCTGCAAGCGACCGCGTATGTGATTCC
CTGAGCACCGGTATAGATGGAATTTCCATTGCCGCATTTCACCGGCAGAATCCGGCAGTC
GGGCGCCATTCCGGCGATGCCCTGACCGTTATTGGTGACCGCGGCGGCGATTCCCGCCAC
ATGGGTTCCGTGATAGGTGGAACCGAACAGAGTGTCGTCGTCGATTGAAGGGTCGTTGTC
ATTCATCATAAAATCCCAGCCGTGAATATCATCGATGTAACCGTTTTCATCGTCGTCTAT
TCCGTTATTGGGAATTTCCCAAGGGTTATTCCAAATATTGGACAATAGGTCGGGATGGTC
CCAGTCGACTCCGTTATCCACAATTGCGATGACCACATTGGGGTCGCCTTTAGTTACATC
CCAGGCGGAAGGTGCATTGACGCTGGGAAGGTGCCACTGCATACTGTAGAAGGGGTCGTC
GGGTATTTCATCCAACCCCCCGGATTCCCCTTTAACACCAGCGCCGATGTTGTCAACACT
TCGGATGAAGGCGGGTTCCGCATATTCCACCCCGGGGATTTCGGATATCCTCTCCGATAA
TGCGGGAATACCGGCGTCATCATCGAGTTGAAATTCATAAACCCGCTTCAATCCGCTGGG
ATCGCGACCCCGCAGATGAGCGAACAGCGCAGCGCGGCTTTTAAATCCATTATCAAGCAG
AATTTGGTCGAGCGCCGGAATGCCTGAAAGATTATCAAGGCGATTCCCCGGTTCATAACC
CGATTCAAACTTGATATACAGCTTCCCCGGCAGATAATCGTCCCCCATTAGCGGAACGGA
AAACAGCAGCGCCGCTGAAAGAGCGGCTGATAAAATAAAGTTGGTTTTGGACATTGTTCT
GTTTCTTTTATTACCTTAATTATGAAATTCGTGTTTTTTCTGGCATAAATTGACTAATAG
TCTGTTATTACCTTAATTATGAAGCACTAACCCCTAAACCCTTTGTAGTGTGGGTTCTTC
ACCCACCACCAACCGCCCAATATTATAAGGCTAAGAAAGAATACGAAATCCAATGTGTCC
CGGCTTTCAAATCGTCCCGGGGCGTCCTATAGCAGTATTCCAAGCCGGTGGAGCGCAGCC
TGCTGTGCAGACCGAAACCCGCTGATACCATTTCTTCCTCCTCCGCATCTTCCCAGCCCC
CCCGCAGAGATAAGGTCTGGATTATATTCAATTCGATTCCCAGGCGGATATCCCGTTCTT
CTGAATTCAATTGTTCCCAATCGCTTCCGGCGAAATCGCATTCGACGATGAACATCCCCA
AATTCGCCGCCGCTCCGAAAATGAAAACCCGGGGAAAACTGCGCATCTTCGGTTCAAGTA
GATTCCTCGCCATAAACGCCCAATTGAGAAAGCCGAACCTCTGATAATATCCCAAATCCA
GAGAAAACTTATGAATATATTCGGTGGCGCCCGCCTTCTGGGTGATGTATTTGAGGTTAA
TCCCGGTGTATATGGAATTGGAAATACGGGCGGCGCTGGATTTAATGAATTGGAAAGACC
GGTATGGACTGCCCTCCCAATCGCGTTTCTGCTTGATGAAACCGAAACCGGTATGTTTGC
CCTGATATCCGCGTTTGGCGTAGAGCGTCGACCAGTTTTCTACCAGCGGAAACCCTTCCC
ACCCAAAAGAGATATCGGTTGAAACGGTCTGAAGCGACATCAAAGCGGCGGGATTGTGAT
ACACGCATAAAGCGTTATCCGCGGAGGCGATGAAAGCGTCCCCCATTCCACCCGCGCGCG
CTCCGATGGGATATTCATCCGCTAACGCCGAAGATAGAACTGTCAATACCGCCGAAATAA
CGATTATTCCCCGATAGAATCTGACGGCTGCGAGGGTAATGCCGGATCCGTGATGACAGC
GTCTTCCGGGCTTAAGGTCGGCCTCTCCATTCTTGATAGTATAGCACCTCCGTTAAGGTA
AAGATATAAAAGGAAGAACGCAGCCGCAAGTATCAGGTAAAACACGGGGCTTTTAGCCGC
GCGCGGCTGATAAAGGGTCTTGCGCTTAAAGCTAAATCGCTCTTCTTCCTCCGGTTTGGC
GAATCTGGGGGTGTATTGAAAACGGCGGTTCTTTTGCGGCTGCATGAACAACATTTTCAC
CTCCGGCAAATTTGCGCTAACGCCTCGTCCATCGCCCCTTCCACAATGACCGGCGAGCAC
ACATAATTGTTGCATATGAAGGAAAAAATATATTCCTCCTGCCCGCAGCATAGATAGCCG
GAAAAAGCTCGCACACCGCTCATACTTCCGGTTTTAGCGCGTATTACGCATCCGGGTGCG
GTGAGTTTCCGGCGCTTCAGCGTCCCTTCACCGTATTGGGGCAGGGAATTCACAAATTCT
TCCCCAAAATCGGAATTGCGGCAGTATTCCAGCAAATCGACTATGGTTCCCGCCGACAGC
CAATTGTGGCGGGATAATCCGCTGCCATCGACCAGATGCGCCCCGGCAGGCTCTATCATC
GCCTCGAACATCAGGCTGTCAACTGCTTTCAGCCCCGCTTGAGGGGAACCCTGACCGTAT
ACTTCGCTCCCCAGCGCCCGCAGAATCAGCTCGGCGTATAGGTTGATGCTTTCGGTGTTG
ATGACTTCGATTATTTCAGTCAAAGGCGGAGAGCGGTGCTCGATTAATAAACTCAGAGAA
TCCGCCGGAACCGATGTTCCATCGAAACCGAATAACTTCGGTTCACCGTAAACAGTTATT
CCCTCTTCTACCAGAACACATTCAAAGACGCGGAGGAAATATAGAGGCGGGTTCTTAACC
GGAATTCTTATCGATTCGCACTTATTCGGTTCGACTACCCCGGTTAAAACTAATTCACAA
TCGGGAACCTCCCATCGCCAGGAATAGTTAGTCTCCGCCGAATCGGCTATAATTTCCAGT
CCCGAAGTTACAGTGAAATCTTCCAGCGGCGGATACCATTCGCACGATAACGCCCCGGCA
TCTTCCCCCGAATATATTTCCAAATCGATGCAGTTGTCGTTGAAAGTGAGCGCGCTGGCG
GGAGCGGCGTATGAATAGAACAAATCCCCCCATTCCCAGCTCGATTCAAGCGCTGAAGGC
GCGAACAGCGTATCGACTGCGATGATATCACCGTTGATTTGAATGACGCCCAAACCGGCG
ATTTCAGCCGCCCACTCTCGAAACACATTCAAGGGGTCCTCTTGGGTGAACATCCGGCTA
ATGCCGGGGTCGCCGCCCCCGGCTATGTATATATTTCCGCAGAGGATACCGGATGAATCG
ACTTCACCGTCGGTCATAATGAGGGTCGATATCCGATGTTCACCCCCTAAGAATTTCAGC
GCTGCGGCGGTGGTGAACAGCTTGGCGTTGGATGCAGGTATTAAAGAATAGGCTGAATTT
CGCTGGTAAATGACTTCGCCGGAGTAGAATTCGATGACTTCAACGCTCCAAACTGCGTTC
TCCCCTGCGGAAGACAGTATTTCATCGAGGCTTCTCCGGAATTCCTCCGCCGCGCCGGGC
TTGAATTTAATAAGCGCGGAGCAGCCGATGATTACCGCCATCAAGACTGCCGCCAGGCAA
AGCGTATATGTTCCCCTAAAGCGCACTCAAATCCTTTCCTACAAATAGGATGGAAAAAAA
CTTCACAAAGGGAGAAATAATCCACCAAATAACCGGTATGTTCAAGAAATAACCCCCGGC
AATCACCACTAGAAAGATTAACGGTCCCCATCTTTCCAATTGAGCGTATTTATAAGCCGC
TTCCCCCTTCAATAAGCCGCCTAAGATTTTGGAACCGTCCAACGGCGGCAGGGGAATTAG
GTTGAAAACCGCCAGCACTAAATTTATCATCACCGAATAGACCAGCATTATATAGATGAA
CCGTCCGACTGCCGGCCCGAAAATCGTCCAATGTTCACCGTATACCCTCAGCACCATTCC
GAAGATGAAGGCTAATATCATATTCGCCGCAGGCCCCGCAATAGAAACCCAGATTAAATC
TCTTCTTGGGTCTTTGAAATTTCGCGGGTCGACCGGCACCGGCTTCGCCCATCCGATGTG
TATTATAAACAGCATCAGGGTTCCGATGGGGTCTAAATGCGATAGGGGATTCAGGGTCAA
CCGCCCGGCGCGATAAGCGGTGTCGTCCCCTAATTTATACGCCACATAACCGTGCGCATA
TTCGTGGCAGGTCAGCGCCAGCAAGATGGGCGGCGCGATGGCGGCTATAAGTGTAATGTT
CAAGATATTAATAAATAGTGAATAGTAAAATTGTACTTAACAGTATAAATCTATTAATCA
AATAGCTGAATGACAAAGTATCAAATGTCGAACAGTCTAACTTCTTAAAGATAACGGAAT
TGAGTACAAGCCCGCTTCAAAGTAGGGGTTTGATTAATCAA
>k141_783598
AAATCTTTGTAGTAAAAAATAGGTATTGAACTATATTGTGATTAGTCATTCAAGAAATCA
ATCGACTTTTGCAAGAGGTTCTGTGGATAGCATATACTGCTTTATTATATTTAATTTTAA
AGATTTTACAACCAAATCCCTCCTCTTTAGCATCCTCTATCAGTTCATATGCAAAAACAA
CGCCTGGATCTGCTTTAGCTTGTTTGGAAACAAGGCTGGTCTGTGTTTTATCCAAATTTT
CATCAATTGGTGCACCATAAAATCTTCCATCTGCTAGAATTGCTTCAGCATGCATAGTGT
AGTGAAAAGCCGTACCTGGTCCAATTACTCCAACATTATCGAAAGTGGGAATTTTGTTTT
TAATAAACGTTTTCAATTTTTCAGCATTCATATTTCCGATTTTTCATAATTAAGTGGGTC
TTAAAAGTATTTTTCTAACAAGTTAAGAACTCATTTAACTTTTTCAAATATTTTAATCTA
CTTTTGTTAGCATAGATAATTTTCCAAATCCCCTCCCCCCAATTCACTCATCTCCCGTCG
GGATTACGGAAGCCCTCTCCACCACCGATAACCGATAACCGATTACCGATTACCGTGAGT
CATCAAACAGAGTGAATGACTATAAATCCGCCGTCAAAATAAACACATCCCCCTGATAAG
CGCACATACCAGGCGGCAGGGTATATCTTTCGCAAACGGCTTGATCGAGTCCCACCAATT
CTAACAAATCGTCTTCACGCGGGAAAAAATGGAGATGATAATCCATTGAATAAGGGATAT
ATTCCTGCGAAGGAAGCAGAATGATTATCCTGCGAGAAGCCACCCGTTTGATTTCCGAAA
CCGCCTTTCCGATATCCTTCACATGTTCAAGCGTATGCGCCGATACTACTATATCGAAGG
CATTCTCTCTGAACGGTAATTTCTCTAAAAACGCTTGAATCAACGGCACATCCGCCCCTA
ATCTCCGCCGAGCCAATCCAAGGGCGACTCTTGAGATATCCACTCCGGTCAGTGAACTTG
TTTCACTGAGTAATGCTTCTATCAGATATCCATCGCCGCATCCCGCATCAAGCGCTGAAG
CCCCTGGGATGACCTTATCCGCTATTCTCCGTATATCCGCCGGGCTCAGGTCTTGTTCAC
GGCAATTCTTCCAAGCTTCATCATAGGTTTCAATCCAAATTTCATCATTCGCAGAGAGAG
CCTTCCGCTTCCATTCCAAATCGAACCATGAACCCAGCTTCCCCTGAATTATACGCTTGG
AGAATAGGCGGTTATACAGATAATGGATTGGGCGTGGAATAACACTCTTGAGCTTGGATT
TCCAGGACATAACCAGAGGAGTATTTGTTTGCAACTTATATTGAAAAAGGGGATAGACAT
TACAGTCCATCCCCCGAATAGGTATTTAGTAACTAATCATTACTTCTTACTGAGTGCCGG
GACCGCCCCCTTGTGAAGCGGCTGGCTTCACCCTTAAGATTATCTTCTTTTTCCCATCCG
GCGACTCAACGATTTCATAACTGATCACTTCTAATTCGTCATTATTTATCTTGCTTAATA
TTTCATCAATATCCCCGGTTCCTGTCTTCAATTCACCTCCGGTATATTTCAACTCATCAA
CTTCAGTGATACCTAACTTGTTGACTACCGACCTTACCTTTTCGCTTTCCCGCATCTTCT
GCTGGCGGGTCTTTACTATTGTAACGGTTGTTCGTCCGGGCTGGCAATTGTTGCCGGCTA
CATTTATAGTTAAATCCTTATCTGTCCGTCCCTTAGCGTATAAACTCAATGCGCCGGAGG
CGAGCTGGGCTTCCATTTCATTCGCCCAAGTGTTCCCATCGATGGAAAACAGCGCTCCGG
AAGTTGTGGAAGAAATGACTACATTTGAATTGCAATTCAAATCGACCCTGTTGGTCTCAG
GATTTTGAGCTTTTAATTGTAGTTGGAAGGATTGATTGGGAGCTTGATTGCCCGATGGAG
TCTTGATTTCAAGTTTCCAATTTGGACCGGTCTCTTCACGCTGTTTAATCTCTTTCTTGG
ACAGCTTTTGAGGTTTATCGGGCGCTTGATTCGCTCTGGCGGTGCTCTTTTGATTGCGCT
TGACCATAACTTCGCCGAGTTCATTCTGGAATTGTATCAAACCTTCAAAAACGAAGACAG
TGGAAGTTCCCAGTTCGTCCACTTTAACCGAGAACTCAGTCCCCTTAACCGAAGCGACCG
ACGAAGGGGTTTCAATTTCAAATCTGGTATCACGGCGAGTTACCTTCGCCCAAATTTCGC
CCAAAGGCAGGTCGACCGAGACATCGAGTTTTCGTTCACCTTTCCGTTCAGCTTTAAGGG
TCGCCTCGCTGTTCTCCTGGACTTTAAGCATACTGCCGTCGGTGAATAAAACCGCCACTG
AAGCATCGCTTCCTGTCGTCAAGGCATCGCCGCTGTAGAGTAAATTGCCGGCAGTGGCTA
CTATCTTTTGCCTGGTGTCGGAACGCTGCATTTTTACTATTCCGACCACATTTTTTATCG
CCGCAATAGGCCTTTTAGTCTGAGTCTGCGCCAAATCGAAAACAGCCATCGCCGCAACTA
AGAATAAACTGATTACAAGCCTCATTTATCATTCTCCCATAGGGGATTTATATTATCTTG
AAAATAACCGGTACGCGAGTCCGCGAGCTGGGGATTTTCATTCTTCGTGGTGGATGGTTC
GCGATAGAGACCATCCTCGATGGTTTACTCTGAAAATAGGGGTTAGGGTATAGGGGTTAG
TATGCTGTCATTCCCGCATGCTTTTAGCGGGAATCCATCCACCATTAATTTTTACGGTCC
AAATAAAAGCTCAATTACCATTTCACCCGATGGGGTAGTGAAATTAGCTATAGCGCTTGG
ATCGCTGATCGGCTGCCCCTGGTCATTCAACGATGTAACCTTCCACCAATACGGAGTCGA
GAACTGCAATTGCGTAACCCCGCTGGAAGGATATGTAACGGAAGAAGCGCTTACATTATC
ATCGCTCCAAATTACCTGGGTGAATGATTCATTGGAAGAAACTTCAATCCCAAATCTGTT
CACCCCTTCAATCGGGTTCCAATTGAATGCGGGCGTTAAATTTTCAACCTCTTCGCCCAC
CGGATAAACCAGTTCAGGAATCAACGCAGTGGAAACGGTGAAACTGACAGCCTCGCATGG
ATCCCCAATCGGGTTGCCATCGCCATCCAATGCCACCCCCTGCCACCAATATGTGCTGCC
ATATTCCAGAGGTGTTACTCCCTGGCCGGGATAGGCTACAGATGTCCCCGTAACCTGCAT
TGTCGACCAGAGCATATCGCTCAATTCACCATCACTGTAGACCATCACACCATATTTAGC
CGCCCCTTCAAGCGCTTCCCAAGAAAAGGTAGGGGTGAGTGTATATACCGTCGTATTTAC
CGGCGCAATCAGGATTACGATACCGGTGGTCACCAAAGAGAAACTTCCGGTGTTCGACCA
CTGCCCCAGCGTATTGCCGTCAGCGTCCAAAGCCCTCACATGCCAGAAATAATCTTCACC
GAAAACTAAAGGCTCATCGGCGCCGTAAATAATCGAAGTTGCGCTTACCTGCGCTTCCCA
AAGCGTCTCATTGAAACCGCTTTCACCTGACACTTGAAGCTGAAAGCCCGCCGCCCCGGT
CATTTCACTCCATTCAAATTGAGGTCTGGATGAGGATACTTCGCCGAGAGGGGCAATTAA
ATCCACCGTCAAATATTCCGGGGTGCTGAAAGGACCGACATCGGAGGTGAGACCCACCAC
ATTCCCCCCGCCATCCAAACCGGTTACCCGCCAGAAATACTCGGTATCCCAATCCAGCGC
CGGTTCAGCGGGGTATTGAACGGATGTTCCCTCAATTGTCATAGAATGGTGGATACTGCT
GAAATCACCCGTAGGTGAAACTTCCACCAGATAATTCGCCGCGCCTTCAAGAGCCGTCCA
GGACAGAACCGGAGTCAAATCGCTCACGGTTACCCCCAGCGGTGAAAGCAGACTTACCTG
CTCCAAATCCGGGGTGGCGAAATATGCCGCTTCGCTCGGATTTCCATAGGTGGAACCATC
CAAATATGCTGAAATACCCCAATAATATGTGCTTCCATAGGACAGCGCCGCTCCGCCGTA
AGGGGTCTGGGTTTCAGATACCGTCGCCTGCCATATAATGTCATCTAACGATTGATTATT
GGCTGCTGTGATAGTATATTCGGTGGCAGCGCCCAACGCCTCCCAGGAAAACTGCGGTGA
CAGGTCAGGAACCGATGTGTTCACCGGCGCTATAAGCTGCGGACTACCGACCGGTGTGTG
GAAACTGAAGACCTCGCTGGGATCACCCAAAGGATTATCGTTATCATCCAAAGCCTGCAC
CGTCCAATAGTAAGTGGTAAAATACTGAAGCGGAATATTTTCTCCTCCATAGGCAGCGCT
GGGATTGGGGACTATCTGCGTCCAAAACGGCGCGAGCAACTGAGGGGTTAACCCCATCTT
GATTATATACTTGGGAGCGGGCGTTCTCGGCGACCAGGTGAAGGAAGGGTTAAGGCTGCC
AATTGGAGAACCATTCGCCGGACTCAAAAGTGAAGGCGAATCAAAGACCGGTGTGTTGAA
ATACGACACCGCCGAAGGCGCTCCCAACGGCTCCCCTTGTTCATTCAACGGCTGTACCTG
CCAATAATAAGTGCTCCCATAATCCAAAGGCGGGTCGCCCGGATAGTCTATTGAAGTCCC
TTGAAGCGTGGAAGTCCAGAAGATTTGCGACATATCATAATAGCTGAGGTTAATTTCGTA
TGATGACGCATATTGCTGCACTTCCCAGGAAAAATTCGGCGTGAGGTTCTCCACCGTCTC
ACCGACCGGATATGTGAGGGAAATCGGTTCTAATATTATCGTGCTGAAGCCGACCGGGTC
CGATGCGTAAGCATAGGATTCGCCTGCAGATGTCAAAGCCTGCACCCAAACGCTGTAGAA
AGTCCCGAAATCCAAACCGGGAGTGTCCGGTGGATATGTGTGGTTGGTGCCCATTACCAT
CTCTTCCCAAATCCAAGTGGAAACATCTACCCCTTCGTTCAAACGCAGGCGGTATTGACC
GGCGCCGGGGATTGCGTCCCAGAAGAACGACGGATTGAGCGGCTGATTATCTGATAATTC
AACAGTCAGGTTGTATTCAACTTCCGGCGTCTGGAAGGGAACGACGGGAGAGGGATCGGC
TAATTCCGCTTCATTTGCATCCAATGCCTGCACCCAAGCATAATATGTGCTCCCAAATGA
TAACAGCGGCGCATCGGCAGGATAAGTCGCATTAGTTGCCTGGAAAGTCCCCTCCCAAAT
CCAGGAACCGGTTTCGGCGGTGGTATTGACACGCAGCCGGTAACTGGCGGTGGTGGGGAC
GGGGTCCCAGGAAAAATCCGGATTCAATGGTGTGTTCTCCGGCACAACTACGGTCAAATT
ATATTCAATAGCCGCTATGGAATATATAGCCATCCCCGACGCCGGACCGTAGGGCTCACC
ATCGGCGTTCAACGGCTGCAGCCAGACTGCATATGACGCCCCAAATTGAAGCGCCGGCGC
GTCCAATGGATAGGTCAAACTGGTCAACGCCGTCACACCATTCCAAATGGATGAAGTCAT
ATCAGGTGCATCGTTCCAGTAAAGACGGTAGCTCGCTGCCCCGGGAACAGGATCCCAATC
GACTGTTGGATGCAATGGGTCATCTCCATAAGATATTGTCAAAGATAAAGCCGCTATCTC
ACAAGTAAAGGGCACAAAGTCGCTTTGAGTGATAATCGTTCCATCCTGGTAAGCGTACAC
CATCGCATAATATTCCACATTGAACGACAGCTCTTCATCATCCGTGGAATAAGTGTAAGT
AACCGCGGTGAGTTCGGGAATTTGATGAAAAACATCGTTTATATCCGGACTGTTGCAAAT
CAATAATGAATAGCTTGATGTCCCCGGAACTTCTGTCCAATCGAAAGTTGGATATAAAGG
TTCCAGCTCGTTAATGGTTACGGTCAAGACTAAACCGGTGGTTACTACACAGGTGAATGG
TACAAACTCGCTCTGAGTATATGCCGCACCATCGTGATAGGCGATTACCAAAGCGTAATA
CTCCACATCATAAATTAATGGTTCATCATCCGCAGAATAGCCATAAGTGGTGGAGGTAAG
CCCGGGTACTTCATTGAAAATATCACTAACATCGGGTGTATTGCAAATCAGCAATGAATA
GCTTTCCGCCGCCGGAACTTCGGTCCAATCGAAGGTCGGGAGCAGGGGATTTACAGTATT
TTCCGTAACCGTCAATTCCGGCACCTCGACCACGCAGGTGAACGGCACGAATTCGCTTTG
TGTGTAAGCTATTCCTCCATTATACACAAGCGTGACAGCGTAATAATCTACATTGAAGGA
AAGCGGTTCATCATCCGCAGAATAGCTGTATGTGATACCGGTAAGATCGGGCGCTTCGCT
GAAAATATCGTTGATATCAGGTGAATTGCAGATCAGCAGCGAATAGCTTTCCGCTTCAGG
AACCTCAGTCCAGTCGAAACTTGGAAGCAAAGGGTTCACTGTATTTTCCGTTACCGTCAA
TTCCGGAGGCTCAACCTCGCAGGTGAATGGCGTGAATTCGCTTTCAATTATCAATACATC
GTTTTGATATGCAAATACTTTTGTATGATGTTCAGTATTAAACGCAAGCTCTTCATCATC
GGCGGAGTAATTATAGTTGGTTGTAGTTATTTCGGAAATTTCGTAAAATACATCGCTAAT
ATCCGGGGTAGTGCAGATTAAAAGTGTATAATTCGTGGCGGCGGGAATATTGCTCCAGGA
AAATTGAGGGAGCAGTGGGGTTGAACTGGGAATGGACACATACAAATCCAGCTCGCCGGT
GAAAACGACAGTGAAGTAAGATAATGGATATTCACCGGGCTGACCTACTAATCCTAAATC
CTGATCATCGATCATAAGTTTCCAATAATAGGTCCCGCCGGGCAATAAGTCCAAATCCGG
GTCGGAAGGATAGATGCAGCTCCTATCGCTGCGATTGAGCGAAAATGTGAAAGCCGGATT
CAATACTTCCGGGTCGTCGATGGCTGAAATCTGAAACTCAAACGCATCGCCTATGCACAA
ATCCGGCGAATCCCAGCTAAAGTTCGGATATTGTGTGGTGATTTCCTCGCCGCTATAAGG
CGCGGTTAATTCCATAGGGGTAGTGTGAAAGTTGTATTCCGGATAAAATTCCTCTTCTCC
AATCGGTTCACCATTTACTATCGGTAAAATTTGCCAGTAATAAGTTTCATTGGGCATTAA
TGGAAGTTCAGCGTCTGCAGGATATTCCAGGAAGGTAGCGCCGATATTTTCAACTACACC
CTGATTACTTTCATCGCGAATGCGGAGTTCCCAGGAATCGACGCCCGTAGGCCCGCTCCA
GGAAAAATTCGGATGCAAGGTGCCGGATTCTTCTCCTTCACCGGGTGTAGACAATTCGAT
GGGCATAACGGAAAAGGAATGTTCCGGGTAGAATTCCTCTTCACCCGCCGGACTGCCGTC
TATTACCGGCATAATACGCCAATAATAAGTCACCCCCGGCACTATTGGCAGTTCAGCGTC
CGCCGGGTATTGAATTGAAGTTGAGCTGATGTCCTCGATCACTCCCTGATTATTCTCATC
TCGTATCCGAAGTTCCCAGGTCTGTATTCCCATAGGACCACTCCAGGAAAAAAGAGGCAG
CAGAGTATTGACTTCCTCACCGGAGGCGGGTGTGATTAAATCCAAAGGTTCAACTGTAAA
ACTAAAAATGGGATAATCCTCTTGTTCACCGATTATTCCAAAATTGTCGTCATAGACCGC
CACCCGCCAAAAATAAGTCCTGTCGGGCAGAAGCGGCAAATCCGCATCGGTTGGATAGGG
GAAACTCGTCATAGTAAGCTGATGAGTGAAACCGGGATTATACAATTCCGGGTCGTCTAT
ATCCGAAATCTGAAATTCATATGCGTCGCCCGTGCATAAGTAAGGAGCGTTCCAATCGAA
GTTCGGATATATTGTGCTGATCTCATCTTCATTGCCAGGGAAAATCAATTCCACCGGCTC
GACTTCAAAACCGTTAATGGGATAATCATCAGGCTCGCCGATTATGCCGAGGTCGCTGTC
ATAAACAACGGTTCGCCAGAAATAAGCCCTGCCCGGAATAAGCGGCAAGTCCGCATCGGA
AGGGTAGGGGAAGAACTGAAAAGTAACCTGGTTGGTGTAAGCAGGATTATACACTTCCGG
GTCGTCGGCGTCCGAAATCTGAAATTCATAGAAATCACCTTGACAAAGTCCGGGAGCTTC
CCATCTGAAATCAGGCTTCAGCGTATTCGTTTCGGGCGCTTCCAATTCTATCGGTTTTAC
GGTGAATGACAGTTCCTCATAGGATTCGATTTCACCTAAAAGGTCACCTTCGGCGAAGTC
GATTTTTCTCCAATAATAGAGTTTTCCCGGCACTAAAGGAAGTTCAGCATCATTTGGATA
ATTCAACGAAGCGCCGGTTCCCACCCGGTAAATATTTTCAATAATTCCCTCTTGACCGGC
TTCATCCCGAATCTGCATTTCAAAGGTTTCAACCCCTTCAGGGGCGTTCCAGGAAAATAG
CTGACTGAGGGCTAAGACTTCATCCCCCGGACTCGGCTCGAGGATTTCATTATCTTCCAC
ATTGAAAGTCACCGGGTCGCACCACCAACCATAGGGTTGAGCTCTGACTTTCCAATAATA
TGTTCCACCTGGAATTAAGATTTGTTCCTCTGGAACATGGTCTAATGAATTATTACTAAT
ATCATATTCTTCCCAATAATTATTTTCCACTAATGGATCGTCTTCGCCAGAAACTCTTAT
ATGATAACCCTCCGCTCCCCAAGCGCTTGTCCATGAGAAAGTTGGACTTATAGAATTAAC
ATCCTCATCAACTGGCGCGATTGGCTCAGGTGTATTTCCAACTTGAAAGCAGAAAATCTC
ACTGATACCTTCGAATCCTTCTGATGGGTTGTTCATATTTCTTTCGCTGCGTGAGTAAAT
CTGCCATACATAGTAACCGGTGGAAAAACCCTCTTCCGATGTGGGATAGGAATAAGGAAG
CAGGAAGGGACTTCCTACTTCCACAACTTTCCATGGACTTGAAGGATATTGAGGTGCGGT
GAGAGCATCACTCCAGTCAATTTCATAAAAAGGCCAGTTCTCTATCGCTGCATCATTAGA
CTGCCCTTGTTCTTTTGCACAAATCATAATACTGTAATACATCAACGTACCAATTGTCGC
ACCGGTAGACCACCAACTAAAACTTGGATATGAATTATAGATTGGAGTTCCACCCTCCTC
AGTTTCATCGCCTGGACCAAATAATTCAGGAGCAGAGGGTTGTGTGATGTTTACTTCAGA
CCATTCATACTTGATTTCCACCACATTGTCGGGATTGTAGAGCCATATTCCCGTTGAATC
ATATTCCAAGTAAAAATCATACCTATAAAGTCCGGCAGGCAGCGATCCTGTGTTTAACAC
AGCATCTTCAAAAACGGAATTAAAACTATGAGTTTGAAGCTGATTAAAATTAAAATCAGG
GTCGTTCATGAAAACGTTGACATCGCCGGGTGGCATAACTAAAGGATTTGTAACGCCCCA
TCCGATTTCGCCATCAGAGACATCGGGGTCGGCGCAGCCGGTCACGCTGATTACCATTCT
CATATAAAATGCATCGACTGTTTCAGACCAATTGTTTCTGATGGTTATGGTGAAAAGACT
GGGATTGCTTTGCCAATCAGCAAATGTATATACAGCCCACTGCTGGAAATCTACTATGAA
GTCGATTGACTCAGGCGGAGGCTGCGATTGCGCTGAAGCTGATGCAAAATGTAAGCAGAT
TATCAGCGAAGCGATGAAGATGAATTTCAATACGCTTCTCATAATTGAATCCTTAGAAAG
ATTTATTGAATGAAACGAAAAATTTGCAATATTCCCCAACCTAATGTATTAACCGGGTTT
TTATAATTATAACAATAATTTTGCATATAATCAATAATAATTTACCTAATCTTCTCTCTG
CTATTACACTAATATAAATATCGGTTAATCCTTTTTTAAGTGTTTTGTCCTGGAGCACTT
TTTTTCAATTTATGTTGATTTAAACTAATAAATTGATTAAATTAAGAAAAGAACATAAAC
ATATCAGGAGAGAAATCATGCACCGGATTTCAATGTTAATAATTCTTCTAAGCGCTGTTT
TTATCGCTTCACTATCTTTCGCTGAGAACAATGCGGAATACTATTACGATAGACTAATTC
TGCGAATCGATAAATCCGCCGGTGAAGTTGCTCCACTGCAGACCCCAGAGGGTTGTCGGT
TCGGTATACCTGGATTGGATGATGTCTGCGAAAGAATTGGAGCGGTTAAAATCGAGAAGC
TGATACCTTGGTCGACACCTCCGGAAGATGAAGGTTTAGTCGATATGTCGAGGGTTTACA
TCGTCTACTTCACCCCGGAATTCGACCTTTTCGAAGCGATTGAAGCTTTCGCCGCCCAGC
GGGAAGTGGTCTACGCTGAACCGCGATATATTCGTAAAATGTTCTTCACCCCCAATGACC
CGCTATTCGGCAATCAATGGGGCTTGGATAATTTCCACACTCAAGCTGAAAACGCCTTCG
ATTACTGTCAAGGCGATTCGACCGTATCCATTTCCATCGTGGATTCCGGGATGGATATGG
ACCATCCCGATTTGGTGGGGAATCTCTGGGTGAATCCCGGTGAAGATTTGAACGGAAACG
GCATCATCGATTTAGAGGATTGGAACTATATCGACGATGACGGCAACGGCTTCATAGACG
ACTTCTGGGGATGGGATTTTATGGATAACGATAACAATCCCGAAGATGTGATTCCCTCTT
CACAGGGCGGAGGGCATGGAACCCACTGCGCCGGCATCGCCTCCGCCGAAACTAACAACG
GCGTTGGAGTAGCCAGTTTGGGATTCAACTGCAGTATCATCCCGGTCAGAACCGGCGCTG
GAATGCTGATCTATTACGGATACGAAGGCATAGCATATTCCATCAGTGTAGATGCGGATG
TGATAAGCCTCTCCTGGGGCGGAGGGGGATATTCGCAAGCCGAGCAGGATTTGTTCGACC
AGGCGCACGCTTTGGGAATCGCCGTCTTCGCCGCCGCCGGAAATGACAACACCAGTCAAA
TTATGTATCCGGCAGGCTATAATCATTTATTTGCGGTGGCTTCCACCAATTCCAACGATG
TGAAATCCGGCTTCTCCAATTTCGGAACCTGGATTGACATATCCGCACCCGGCTCGAATA
TCTACAGCACTTATCTGGGAGGCAGCTACACCGGTATGTCAGGCACTTCCATGGCTTGCC
CCTTCACCGCCGGGTTGGCGGGTTTGGTTAAATCGGCTTTCCCCGATTTCACCCCGGATG
ACATCTTTGAAACAATTTCCATCACCGCCGATAATATCTACCCTATGAATCCCGGATATA
TCGGTATGCTGGGCGCCGGACGAATAAACGCATATACCGCCATAGGTCCCCTTTATTTCC
CCGCTTTATCGCTCGATGACTATATACTCTTGGATGACGGCAATTATAATGGCCGCGCCG
ACCCCGGGGAAAATGTCGATATGATTGTCACCCTGTCAAATCTGCCCAATTGGCAAACCG
CCACCGATATCATGGCTTATCTCTCTTGTTTCGAAGCGGGAATCAGCGTCACTCAAGGAC
AGGCGTCCTTTCCCGACATCCCCGCCGGTGAAAATCGCAGTAATGAGATGAATCCCTTCG
AATTCAGCGTCAGCCCGGATTTCGTCCCTCAATATGTCGATTTCATTCTGAGTCTGATCT
GCCAGCCCAATAACTTCACTTCCACCGATACCATTACTATGATGGTCGGCCGCCCGGATT
ACCTGGTGGTGGATGACGACGGCGGAGTTGAATTTGAAACCTATTACCTCGAACCGCTGG
ATGAATTGGGCGAATCCTACGAATATTGGGATAATAGCCTGAGCTATCTTACGAGTGATA
TGTTGAATGAATACAACGGGGTTATCTGGTTCACCGGTAATCAGGAAACCTTCACCTTGG
ATGCCTATGAACAATCTATACTTCAGCAATACCTCGAATCCGGCGGATATCTTTTCTTGT
GCGGTCAATACATCGGCGATGAAATTGGCAGCAGCGATTTCTATGCGGATTATCTGCACG
CGGCTTTCGATAATCCCAATGTTGGCGCCGGTTTGCTGAATGGTGTGGAAGGAAACCCCA
TCAGCGAAAATACTACAGTGTTCCTGGTCGGCGCGGGAGGCGCCGGTAACGGATTGAATT
CACCCAGTGGAATAATTCCAACCGCTCCCGCCGAACCTTTATATGAATACTCAAACGGTG
TGGATATTGGGGCTTTGAGTTGTCTTGACCTAACTTGGAACTACAAACTGGTCTATATGG
AATTCGCCTTTGAAGCGATTAGCGGTCTGGGAAATCCTCCCAGCAATACACGCACCGAAA
TATTGGAACTGATAATCGATTGGTTTGATTTCTCCGCTGCGATTAAACCCGGCGCAAATC
TTACCCTCAGCGAATTTGAACTGTATCCTAATCACCCCAACCCGTTCAACCCTGCCACTG
AAATCAGTTTCAGTCTGCCGATGACTACGAATGTTGAACTGGTTATATTCGATGTTCTTG
GCAGGGAGGCGGCGAAATTATATTCCGGGCGGATGAACCCTGGGCCCCATTCATTGACTT
TCGACGGAACTTCCCTTGCCAGCGGGGTCTATTTCTGCAGCCTGAAGACAGATCTGGGAA
CTAAGCGGATTAAGATGCTGCTGCTGAAGTAGGTCGGATTCACCGAATCCGATAATTTAT
CTATTGAAATGAGGCTCTTGTAAAAGTCTTGAAAATGTGTCACCCTGAACGCAGTGAAGG
GTCTCTCTATTTGTTAAGTGTATAATAAACAGGAGATTCTTCATTTCATTCAAAATGACA
ATATTGTTAAGTATTGACTTTTGCAAGAGGCTAATTTGATAAAAAATATGTGGGGAATTA
GCTCAGTTGGGAGAGCGCGGGCTTTGCAAGCCTGAGGCCACCGGTTCGAGTCCGGTAATC
TCCACTAATTCCCCACATATTTTTTATCAAATTAGCCTCTTGCAAAAGTCAATACTTAAC
AATATTGTCATTTTGAATGAAATGAAGAAT
>k141_789641
ATTACTTGCGCAAATCACTATCTACAAATTTGAACACTAACTAAATGTCATTCGCGCATG
CTTTTAGCGGGAATCCAGAAAAAATGAATCCCAGTCAAACCGGAATGACATCTATATGCA
GCTATTAAATTCGTTTATTATAGTATAACGGGAGCGAAATGAAAGATTATGAGAAAAGGC
AGTATTTGTCGTCAATTGAAGCGGCGAAGTATATGAATATCAGCGTGGAATCGCTTCATT
CGCTGGTGAAGGCGGGAGATGTTGATTGTTTCATCGCCGCCAGCGGGCAGAAGCGGTTTA
AACTTGAAGATTTGATGAATTACGGACAAAATGTGGCTATTCAATCCAAATCGGCAAAAA
CGCTCACTGAAGTTAATAAATTTAGCATCAATGGAACAAAGCAAATTATTTATATAAAAA
GTTCGCTTTCTATGAAGGAAATACCGATGGAATCGGTGCATTTGATGATAACTTCGCCTC
CATATTTCAATGCTAAAATGTACTCTCGCGAACTCATAAAAGATGAATTGGGTAATATTC
ACAATTTGGATGAATGGTTCGATAAGATAGGCAATGTGTGGCGGGAAGTATATCGGGTAT
TGCAGCCGGGCAGAAAAGCTTTCATAAATATAATGAATTTGCCTATCCGAGAAAAGTGGG
GGTTCAGGTCGCTTAATCTTGTTGGCAGGACTGTAGATCTAATGGAAGAGATAGGATTTA
TTTTTAAAAGGGACATCGTTTGGGAAAAAACACACGGGGTAAAAGCGCACTTTGGAACCT
ATCCTTATCCTGGGGGAATTCTAATCAATAATATGCACGAATTTATCCTTGAATTCAACA
AACCCGATAGAAAAGGCCTTAAAAAATATCGACATATCACGGATGAGATAAGACAGGCTT
CAAAACTCGATAAGGAGTTCTGGCTTTCTTTAAAGAATTCCGATGTCTGGAAAATGAATC
CTGAGAACAGCGGTGACAACAGGTCCCATGTCGCTCCATTTCCGTATGAATTGCCCTATC
GAATAATCAAAGCATACTCTTTCATCGGGGAAACGGTGTTAGACCCGTTCGTAGGCAGCG
GGACTACATTAAAAGCGGCTATAGATTTGAGGCGGAATGGGATTGGGTATGAAATTGTCC
CTGAGATTGCAGAAGCGGCGGTGAATAGTCTGAAGTGTTATCAAGTTAGCTTTATATAGG
ATTAGATTTATGAAAACAGACGCTAAAACAATATATGCTCAATCAAGCGATATTAAATCG
AGGACATATCTTGAATATAGAAAAGATATGAAACAGAAAGCTATAGCTGAATTGGAGGTT
TTACCTTGGTTGAGAAAAATCATTAAAAGAAGCGAACCGGATGCAGAAGTAGACAAATTC
GGCGGGGATAAATTCCTTTGGTTTCTCAGAAAAGGAGGGATTACCAGAGAACCAGATTTC
ATAATTTCTGCTCCGAATGTTGAGGATAGATATATTGAATTCCAGTATGCCAAAGAAGAG
CTCGGCGCTTATGATTTCAAGATTTCCAAGATAGCGCCACGAGATAGAAAACTTAAGAAA
CGAATGCCAAAAGCTAATACGGAAATCTTATACATTATCAAGCCTAAATATGAGTATACT
TTAATAAGACCAGAATGGATTATAAACAATTCTACACAGACAGTAGCTTCGGCTTGGGGA
AATGCGCCGGTTTTCCGCGTGAGCAAGGATAAAATGAATGCGCTCATGAGGGGAGATAAG
GACTTAGTGTATGTATGCAAGGCAATCGATATGAAAATTAACATTCTTGATTTTCAGCAT
GAAATGATTTCAATCGAATGTGATAAACTCTCACATCTATTGCAGAGCGTTATCGATGAA
AATAAAATAGTCAAAGTTATTCCTAAGACCTTGGACGGATTTTTCAAGGTTTGCTTCATT
TTATCAAGAATCGATAAAACGCCAGAAAACGCCAATTTATGGTTGATATACCTTTTGTCC
TATCTTAATATCGAGCTAAATCTTTACAATTTATTTCAGTTATCATATTGTCTTGATTTT
TTATATCCACTAATTGACATGAAAGACAACGAGGCAAAATTATTTGTCGATGGTATTAAG
AGAATAAAGGAACAAATCATTATCTGCTTTAATCCTGATGGTTCATTCCAATCAGATAAA
AAGCATCCCCCTTTGGACGAAACAAGATGTGCACTTTCTTGTATCAACATCATCGAAGAC
CTTATTCAAGATTTTCTTACTTATTATGAATACAAAACTTCATTGAAACCTATAAGATCT
ATTTTCCAGACTATTCCTGATATTGATAAGACTCATAGATTCATTAGTTCATAGTATTTA
GGCTGATTATAAATTCCCCGTCTACTATTCCCACAGGAAGTCGCCTTCGAATATGTCGGC
GTGATGTTCCTTTCGGTATATGTTAAGAGCAAGAGGTGTGAGTGTGATGTGATCATTGAA
TCGGATGAATTGAAGAATTATAAGTTGGTATAATTTAGGAACTTGAGTGAATAAGCTATG
AGTTATTATACCAGGAATTTGAGGGGAGAAATCTCAATGAAGAATGATTTAATAAACAAA
ATAATTCTGGGTGATTCTTTAGATATATTATCCAAAATGGAAACGAATTCCGTCGACTTA
GTTCTGACAGACCCGCCCTATTTCCTCGATAAAATGGATAATAGCTGGAACCATGAATCA
GTATCCAGTTCCAAGTATCACCATGCGGTGAAATCTCTCCCGCCGGGGATGAAATTCGAC
AGGAAACAGGGCAGAGAATTTTATTCGTGGTACTTGAAAATATCCACCGAACTGCTGAGA
ATACTCAAGCCGGGCGGTTTCTTCTTTTCATTTTCAAGTCCAAGGTTATATCATAGAATG
GCCTGCGCGGTTGACGACGCCGGGTTTTTAATTAGAGACTGTTTTATATGGCTTTACACT
CAAAATCAGGTGAAAGCTATGTCTCTAAATCATTTCATAGACAAATTAGATGTTGATGAT
GAAACTAAAAATTCACTTAAAGAAAAATTGAGTGGCTGGAAAACTCCACAGATAAAATCT
TGCTTTGAACCGATCTTAATGGCTCAAAAACAACATGATGGAACATTCTTGAAAAATATG
CTTAAGCATCAAGTCGGTCTCTTCAACACTGAAGTCAAAATAGGTCAGAATATGTTCCCT
TCAAATGTCATTACTATCGACAATATCGAAGAAATAATCGACAAATACTTTCTTTTACCG
AAACCGACAAAGGTGGAAAAGGGCGATTTTAATATCCATAGAACTGTGAAACCTATGGCT
ATATGTGAGTACATTATTCAACTGGCGACATTTTCCGATGACGCTATTGTGTTAGACCCT
TTCGTCGGCAGTGGAACTACAGCAATCGCCGCTAAAAATTTAGGACGGAAATATATCGGC
ATAGATATTAACGAAGAATATGTGAATATTGCCTTAAAAAGATTAGGGGAAGCAGATAGT
TCTTTAAAAGAAAAACGTTATAAAGCCGGCAAATTGAATTATCAACTTCCGCTTGATAAT
TTATTATAGATACCCTTATAAAAAATAAACTTTCGCTTATAATAAATGTCCCGTCTATTA
TTCTTACAGGAAGTCGCCTTCGAATATGTGGGGGTGATGTGCTTGTCAGCCTATGTGAAG
AGCAAAGGGCACCGGTGCGATATTCTGATCGAATCGGAAGAAGGCAAGAACTTCGAAGCG
AAAATCCGGGAATATGATCCCGATATTGCCGCTTTCTCCGTGATGACCGGGTTTCATAAT
TATTACCTCAAGATGGCGGAGAAAGTCAAAGATATGCTTGGGGTTCCGGTGGTTTTCGGA
GGTCCGCACGCCACTTTCTTCCCGGAAGTGATAGAACACCCGGCGGTCGATATCGTCTGC
CGGGGCGAAGGGGAAGAAGCGCTGACTGACCTGCTCGATGCCATCGACAAGGGAGAAGAC
TATTCCTATATTCCCAATCTGTGGGTCAATCACGACGGCGAGGTAACGAAAAACGATGTG
CGGCGCGGGGAAGATAACCTGGACCTATACCCGCCCGCCGACCGGTCTATATACTATAAA
TACAAATACCTACGCGATTACCCCACCAAGCCGTTCATCACCGGACGGGGGTGCCCGTAT
ATGTGTTCCTTCTGCTTCAACCGCGATTTCAACCGGATGTATCGAGGGAAAATGAAAACA
CTGCGGCGGATTTCACCGGAAAAAGTTGTCGATGAAGTGCTCGACTGCAAAGCGAAATAC
CCCTTGCATCGGATATTTTTCAACGATGACATTTTCATAATGCAGAAGGACTGGCTGGAG
GAATTCGCCCCACTCTACCGGGATAATATCGGCATTCCCTACGCCTGCAATATCCGCGCG
AACCTGGTGAATGAAGATATTGTCAGGCTGCTGAAGGAATCGGGATGCTACCTGGTTATG
TGGGGAATTGAATCCGGCAATGAAAAGCGGCGCAATGAAATACTGCACAAGAACATCTCC
GATGAACAAATCCGCAATGCGGCGGCGCTGTTCCGCCAATACGGCATCAAGATGAAGAGC
TTCAACATTATGGGTTCGCCGGGGGAAACGCTGGACGAAGCGGTGGAAACTGTCGCCTTG
AACGCCGAAGTGAAGATTGATTTCCCCTGGTGCAGTATTTTACAGCCTTACCCCCGGACC
AAGATAGCTGAAATCGCTCAGGAGCAGGGAGTTTTAGTGACCGATTATTCCCTGGATGAT
ATGGAGAAATCGTTCTTTTCCGGCAGCGTATTCAACCAGCCTGACATCGAGCGCATCGAA
AGGCTGCAGAAGCTGTTTTACCTGGGGGTGAAGTTTCCCAAGTTGATTCCGTTTTTCAAA
TGGATGACCAAGTATCCGCTGGGGGTGGTGTTCAAATTTCTGTTTGGGGTATCGTTCTTG
TATCGTTTTATGAGGGAAGTGGATATTCCGGTTTATAAAGCGGTGATGTTCGCCTTAAGG
CATAGGAAGAGTTATTGAAACAGTAAACATAAAGGAGTTTGAAATGAAAGGCATCCAATA
TGTGATGGACGACCGAGGTAAAAAAACTGCGGTCATTATCGATTTAAGCGTGTGGGGAGA
AGTGTGGGAGGACATTTGCACAAAAATGAAAAAAATTCCCAAAAATAATGCTATCTTAGA
AGCAGTTCAAGAAGCTGAAAGGGAGATAAACAAATACGATTATGAAGCAGAATTTATAAA
TCCCGATATCGAAATCAATGACACAGAGCAAAAATTCAAGGATAAGATACGAGAATTACC
AAAAATTAAAGGGATTTGCATATTCATTGATATTTGTAGTTCAACCAAAGTCAAAGGAGA
AAATGACAAAGAATATTGGATTTCTTTAATATATAATACTTTATGTAAAGCATCTGGTAA
ATATAATGGATTCTTTCGAAAACATATAGTGAAAATTATTGGCGATGAATATTTCTTCTT
TATACCAGAAGAATCTTTCAAAGATTTAGGTGAAGCCCCATTTGATTGGATTTATGAAGA
ACTGAAGCGTGTTATTACTTTTAACAATAGCAGGAAAGATCTGTTTTTAAAATTGAAGGC
GGCGATACATTATTGCACAGATGTTTATAGAATAACATTTCTTGAATCTCAAGAACTTGA
TTATTATGGGAATGGCATTGATTTAACATCAAGGCTCATTAAAAATGCGAAAGAGGATTT
AATTGTGATTAGTTGTGAATTTGCAAAGAAGCTGGAAAACATGGATGAAATTAATAAACT
ACAGGTTTTCAGTGAGATATTCAGAGGTTTTAAAGAACCGACTAAGTATTTAGTTCTTTC
CACATCATCTATAAAGTGTTGAATATATTTAGATATTATTCTAATATAAATATGGAGAAA
TACAATGTTCAAATTCACCGCCTATATTGAAAAAGACCCGGAAACCGGATACTATGTCGG
GATTGTCCCCGGCATACCAGGTGCTCATACACAAGCCGAATCTTTGGATGAATTGAATGA
AAATCTCAAAGAGGTTGTCGAATTATGCCTTGAAGAGATGGATATTGACGAAAGAAACAG
TCTGCCGCAATTCATCGGCATCCAGCAGATGGAAGTTGCAATATGACTAAACTTCCGGTT
ATTTCTGTTGACAAAATGGAGAAAGTAGTTTTTGCTTTAGGGTTTAAAAAGGTCAGGCAG
AAAGGAAGCCACATTATCTACCGTCATCGCGATGGGAGAACTACTACAATTCCACATCAT
AAAGGCAGAATTTTATCCCGCCCTCTCATTCGCGGAATACTCCGTGAAATTGAGTTAGGC
GCGGATGAGTATATTAAGCTATTGGGCAAATTATAGGTTTGATAATGTATAAATACTTGG
TAATTATCGAAAAAGCGGAAAATAACTATTCCGCTTACCTACCGGATTTGCCCAGATGTG
TCGCCGCTGGTAAAACCATCGAAGAAACCGAAAAACTCATCCATAAAGCTGTCCAATTGC
ATATAAAAGGAATGAAGGAAGATAATCTCCCAATTCCTGAAGCCTCAACTGTAGCGAAAT
ATATTGCAGTATATTAATTATCCAAAGGAGTAATGAAAATGCAAGGCGTTAAATATTTAA
TCGATGAAAACGGAAAAAAAACCGCCGTTCAAATCGACCTAAAAGTTTGGGGCGAAATTT
GGGAAGATTTTTACGATGTTATGATAGCCCTTTCCAGAAAAGATGAACCGGATATTCCCT
GGGAAGAAGTGAAAAAAGAAATTGAAGCGGATAGTGGAAAAGTATAGACTATTCATAAAG
CCTTCGGCAAGGAAGGAATTATTAGGTCTGCCGAAAGATGTTAAAACAAGATCCCAGCTT
ATCATTGATACTCTGTCAGAACAGCCTCGTCCACGAGGATATAAGAAGTTATTTGGATAT
ACTAACCTTTATAGAATTAGAATAGGTAGTTATCGGATAATTTACGAGATTGAGGACTCT
GTGAAGACAGTAAGAGTTTTGGCTGTTAAACATAGGAAAGATGTATATAAATCTATCTAT
TTTCAATAAAATCAAGGAATACTAAAATGGAATGCAAACATTTGAGGATTGAACCTGAAA
AAGTGGAAACTACTCCGTTAGCGAGGGTGCACTATCAAATTCAACCAATTTGTGAATTGA
AGGAATCGGATGTGAATATAAGGCAGACAATAGCAAGACAAACCAATCAAATGTTAAATT
ATATCTGCCCTTATTATAATTCCGATCAATATGGTCAATGTCCTTACCAAGAAATATAGG
AAAACTATCTTGTCAATATTCCTCCACCCCCAATCAAAAAAATTATCCATCACCATCGTC
AACACCAGCGAAAAGCATTTCACCCTGCCCTGCATCCGATCGGTGTATGACCAGACGAAG
GATACGGATTTCGAGATTATCGTCACCGATAACAATTCCCAGGATGGATCGGTGGCGGCT
TTACGGGAACAGTTCCCCGATGTAATAATCATCGAAAATAAGAAGAACGCCGGCTTCACC
GAAGCGAATAATCAATCGATCGTGATGAGCCGGGGGGAATATATCTTCTGCCTGAACCCG
GACTGCAAAGTGCTTGACGGCGCGGTCGACAAGATGGTGAAATATATGGACGCTCACCCC
GAAGCCGGGATACTCGGTTCAAAATTATTGAACGGGGATATGACCTTACAGCCTTCAGCG
CGGAATTTCCTCTATACCCGCAGCCTGCTGCTTCAACATCTGGTTCCCTGGAAACTGCTG
CCGCACAAATGGGCGGGGAAATATGTGCTGGAATATTGGGAGCATAATTATGTCCGGGAA
GTGGATTGGATTATCGGCGCTTCATTGATGATAAGGCGGGAATGCGTGGAAGATATCGGG
CTCAAGGATGAGAAATACTTCATCTTCCACGAAGACAACGACTGGTGCTGGCGGGCACAT
AAGAAGGGGTGGAAAACGCATTTCCTGCCCGATGCGGAAATCATCCACTATGGTTCCCAG
ACGGTGAAATCGATTTGGGGCAGGAAGCTGACTTTGGAAGTGTATAAAGCTCAGCATACA
TTTATCAGGAAAAACTGGGGTGAATGGGCGCTTTTCAAGCATCGGGGTTTGCTGTCGATT
TTGACGGTGTTCAGGATGATAGCGGCGGTATCGTTAAGAATGTTGGGGAAAGTCGATGGT
GAAAAATATAGAGAATCGTTGGAATTCTATGAGGAAGCGCTGAAGATTCAGATAAATCCG
CCGGGGGAGGCGGAAAGATTGAGTTAAATATAATTAGTAATCAAGCGAGGAAGAAATGGT
AAGCAAATTGAAAGACCTTGAAGTTTACAAATTATCTGTGGAAGCTGGGAACATCATTTG
GGATATTGTCCAAAATTGGAATGATTTACAGCGCCGAACAGCAGGTGATCAAATGATAAA
GGCGGTTGACGCGATTGGCGCAAACATTGCTAAAGCATACGGGCGACAATCGTTTAGAGA
TGATAAAAGATTCAGAGAAGCTAAAAGGTATTGCTACATTGCGGGCGGCGAACTTGAAGA
GGCAATTCATTGGATAAGATTAGCTTCTATGCGTGGATTCTTTAAACCTGATGAATTGGA
AAAAATATCCCCCATGATTAAAACACTGCCCGAAAAGCTTAGTGATTATATCAAAGGTTT
TGGATCCAGTTAATTTCCTTTATAAAGATGATGTAATCCGCATAACTCAAGAGAATAATA
CACAGGAATTCGTCAAAATATCCCACGAAGTATAGGAATGGGCTCGCAACAAACCCGAAT
ACCATGACTTGGTTAAAGATTTAGAAGATTTGGAATTGATAAACCAAGCTCGTCTAGCTG
AAGGTGAAACGATTTCTCTGAACGAATACCACAAAACAGGGAATTAGGAGATTGGGATAT
TGGGGAATTTGGATATTAAGTGATTGTGATATTTGGATAATGGGGAAACAGGAAAAATTG
TCTTGAAGGTAATAATGAAAAAATAGATAAGATTGACAGCCTTGAAATCTTTCAATTGGC
AAAGAAATTGAGTAATTTAGTGTGGAACCGCGCTTCTCGAAGCAATCATTTTGCTCAAGA
AACCGTTGGCATACAGTTATCAAGGTCTGTAGATTCAATGGAATACATCGTAGTATTTAA
TACTTGTCCCGATAAGGGGACAGCGGAAAAGATTGCCCGCTGTTTAGTGGAAAGTAATCT
CGCCGCCTGTGTAAGCATTAGTGATGGAATCGCTTCCATCTACCGTTGGCAAGGAGAAAT
TTGCCGGGATAATGAAGTGCTATTGATAATCAAGGCGAAAGCTTCCAACTACAATGCGCT
GGAGCAGAAAATCAAATCGCTGCATCCATACGAGATTCCGGAAATTATCGCACTGCCGAT
AATCTCCGGCTCACAGGAATACTTGGATTGGCTTAAAGGGTAAACCCTCATGGGAGGGTC
TCTTTCGCGAATCCTCTCACAACTTAGAATGAAAATTGGGTATGGATTCCCGCTAATAC
>k141_794732
GGATTTAGGATTTAGGATGTAGGATTTAGGGGATTGTAATCCCCGTTCTGTCTAGAGTAT
TCTGCCGAGGAATCATATCCTATTTACATTCTAAGTTGTGCCGGGAACCGGCATGAGGCT
TTCTCTTAAATTGGATAGATTTTACCCTTTGCTCTAAATAAAAAGTGTATCCTATTACAG
CGGCAAGGGGATAACATGAGGCGACTTCTAAAAAATTAGGTCTGCCTAATCCAAGGATGA
GCATTGTTATAATAAACACTTGCAGGACATTAATAGTATATCTTATTTCTTCATCCGAAA
TATGTCTCTTCAGATAGTTGATTCTCTTTAAAAGAACAATATAAATGCTAAAATACAATA
TGAATCCAATTATTCCGGTTGTTGAAGCAACCTCAATATAATCTGAATGGGAATAATATC
CCCATTTTGAATATTTCGCGAAATTTTGTAATCCCACACCGGTAACGGGATATTTAAGAA
ACATATCAATACCTTCCAGGTACATATCGTTTCTTTCGTAGCCAAAATATTTGTCACTCA
GCATTACAGTAATTAGTCTTTCGCCTAAAAATGTGTTTTCGAGCACGAATATAAATGAAT
AGTATAATGCAATAGCTGTGACAACGGTAAATATTTGAGCGAAGATGTTATTGAGAAACT
TTTCTTTATAACAAAACCATAGCCATAAAAGGAAAAATACAAATACTGCAAAGAAAGTTT
TTCTTGAACCGGACAAAACGATTCCCGTGAAGAATATTAGGCACAGAGCTATCATCGCTA
TCTTAAGATTTATATTTCTAACTCTTTTCCAGAAAGCCATTACACTGATAATCGCCAATA
ACATCATAAAGGCATAAGCATTGGGTTTTGCAAGGGATTCAAACACATATCCGATGCGGA
CTTTATCCTCAACATAAGTGGCAGCTTGAAAATCACCAATAAATACACTATGAATGAACA
ATATTATTCCACCTATGATTGTGCTTATAAAAATAATCCTTATATTACCCTTAATTGAAG
TTATACCTGCGATAGCAATCATCATCACCCAAATCTGCGCTAAAGTCCGCCAAGTCCTCA
AAACTAAGTCAGTATCAACCGCTACAACTAACCCAACTAACGCCCACATTATGAAAAGGC
CAAATAATTTAACTTCAGCCATCAGCCTTAATCCCAGCTTTTGATGATAATAGATATAGA
TAAGCAGCATTAAGACTCCCAAAATCCTGTTTATCTGATTGAGACCTTCAAAAGCCTGCA
CCGCAATCATGCCATTTATGAAGAGGATTTCACAGAAGTAGGCCATCCGGAGTCTTCCTG
GCTTCTGCCAGGCTGCCGATATATACTGATCTCTCGCTATTGTATGATTTAAGTTCATCG
TTTATATTGTATTTCCGATTTAAATTTTGGTCTGTTAGCTTTATCGTTCATTAGTATCTC
TCTTAATTATAGTTATTTAATGATTATAATAGCATTCCGTTGAATAAACTAATCAAGTGT
TCATCATTGGGAACATTCACGCTTTAATGTGACTAAGCAGGTCGATTAAAATGGCGTCTT
GAGGCCACATTTTGCCTTCATGCCAAACCATTTTACTATCCCAATGTCCTGAGCAATTAT
ACACAACTTCCGCTTGAGCGGGCAAATTCTCGGAAGATTCCGGCGATTGACATCCGCAGG
GAGCGTAAGACTGCTTTGTTGAAGGCGATTCTCAACTCCAAATACGCGGTGTTTGGCTTC
CGAACATCTGACCTGCGAGGTGAATTATCCGAATTATATCAAAAATCCGCTCAAATTCGC
AGCGAATTGACGAAATTGAAGGTTCGCGGATTAGCAGAAAAAGTCCAAGGCAAGAATTTA
TATATAGTTACTGAACCTGGTTTCAAGATTATCTGGCTCAAATTATCTTCGAATTCTTAT
TTCAGCGATCCTTTAATAACAATGACTTACAGGAAAAACGGAAAGCCACTTTCGTCGCTG
CCTTACAAATTGGATGAAGCTTATGCACTCATAAACAACGGATTAGACCCTATTATTAAT
GAACTTTTCATCGAAAAAGCTGCATAAAAAACCGAGAAATCTTCTCTCGTTTCTGAGAGG
TAATAACTTAACCCGGACGAGCCGGAACAAATTCGAAATTCGAAATCCGAAACAAATTCA
AAATTCA
>k141_807701
ATTTTGAACCCCTACATGAATGTCAACTATTTAATGACCGGATTAATAACACTTGACACT
TGATACTTGGCACTTTCGAACTTTCACACTTTCACACTTTCACACTCACAATCGGAGACC
AACATGCACAGACTATCTTACTTCCTTCTGAGCGCACTGCTAATCGCACTATTCATCGGC
TGTGAAGGTCCGGAAGGACCCCAAGGTCCGCAAGGCGAAACCGGAGCCTATCCCGTCTCA
ATCAACGCAGAGATGGTGTATTCATCGAATCAGGATGACACCACCGCTTCCGTATATATT
TATATCTCTCAAATCCCGGAAGTGCCTTCGGTTTCGATAAACGGCATCATAATTCCGTTT
CAGGGCTATCAATACTCGGATTTGAATTTCAGGTACTACGAATTTCCCATCCTAAGGGAG
GATTCGGCGCATTTGTTCATAGACTATACCGATATCAACGGCGATGCCGCCTCCGCCTGG
GCGGATGTTATCGTTCCCGGTTATTTCGAGATAACTCAGCCGGATACGGATATGTATCAG
CATCCGTTCTATGAAGATTTCACCGCAAGCTGGTCGCCTTCCGAAGGAGCGGAAGTCTAC
AGGGTTTATTTGTCTACGAATACATGCTACATTGATACTACCGGTGATTATCAACATTTT
CACTTCTATGACGATTCTGTTCATACCGGCATCGAAACGCTCACATTTCCCGCCGATATG
ATATTTCCCCAACTGCAGGAAGAGGAGGTATTCCAATGGAGTTCGGGTTATTTGAGGATT
TATGCTGAGGACGGGCCCGCCTATTCCACAGTACCATACAATATAGAAGGGGAAGGAGTA
GGATTCTTCACCGCTCAAGTATGCACTGATAATATAAATATCCAGTTCATATTCGAACAA
TGAAAGATGGAAAGCCAATAAGCTTTCAGACTTAATCAATTTGATAATCATCAATCAATT
ATTCGGAGAATATGATGAAAAGGCTTTTCATTTTACCGTTTGTTCTGATATGGGTTCTTC
TATTGCTAAATTGTGAAGGACCCGAAGGATTGCAGGGCGTTCCCGGCGAAAATCCGATTA
TGGTAAGCGGTTATATAGATAAATATCCTGCTAATCACCCATACAATCCCAACATGATTT
GGTGCTATATTAGCATTTTAAATTCACCTTCCGCGCCTCAGGTTCACCTGAACGATATTA
TGATCCCGCTTGACGAATACGGCGAATATGTGGGGACGGCGCTGCAGTATTCGCAAGACA
ACCTCCCGTTTTCGCAGGGGGATTCCGTCCATTTGACCATAGAATATGAACAGTTGAACG
GCGATTCCGCCGCCGCATACGCAGACATCTTCATCCCTGGGGAATTTGAAATCGAAAATT
CCGATTCATGTTTCATCGATATAGAATTCGGAGAAGATTTTGAATTGAGCTGGACCGAAT
CTTCCGGCGCCGATGCCTATTCTTACATGCTGAGAATGATGTATGAGTATGTCGATACAT
CAGGGGATACGGTTTTTTTCCAGCATATATGGGAAAATATCTACGATCAGGGGACCAGCA
TCCTGTTCGATTCGGAAACCCTGTATCCGGGGTATGATGAATTCGACACCCTGATTGGAT
TAGGCGGTTATTGCCTGGTTAGAGCGATTCACGGTCCCTATAAGGAAGGTGATTCGGGAA
ATATTCAAGGTGATGGTATGGGATTCTTCACTTCATCCATTCCGCCTTCAAACTGCGATT
ATTATGCTTACTTACGATTACCGGGATACTGATTAGCCGCCCGGTTAATTTTCACTGCTA
ATTACAAGAATTACGATTATATTTTAACGAGCGATAAAATTTCACATCCTTATTGTAAGG
GCGCGGTCGCCGCGCCCAGTAAATATTACGATTAATAATAGGGCTGGGAAATCCAGCCCC
TACGAATTACGGACAATTAATAATGTCGTTTATTATAATATAAGAATCTGTATTAGTCAA
TCCGATAAAAGCTGGTCATTCTAACTTCAGCCTGCCTACATCGCCCATAATACATTTCAT
CTATTTTATTTCTGTTGATTATTAAACTTGACTTTCCCATTTTTTTTGCTTAAAATTTAA
AATTAGATTTTATTTTAACTAAGCAGATGAAAACATTTCCTTTCCTATATGCATCACTTC
ACGAAATATCCTACCGATATTTATTTTAGAGGGTTTCCAGTCCATTTTGGATTCAGCTCG
TTATACTTGCGTCAACCAATTGAAAAACATACATTTACTTAAGGACTGAATCAATGCGCT
GCAGCAAATGTAAAGCATATATCGCTTTTGACTCCAAGTTAAAGGAATGCCCCGCCTGTG
GTTCTCCCATCGACAGGAAGCCTTATTTTGAAGATATGCTGAATATGCTGGCGGAGCTCG
CCGCGGACAAGAATTTCATCTTCTGGGGTATAATGAATTTGATTTTTTGGGCGGCAGTCG
GAGGGGTGGAATTTGCGCTGGGCGGCGGGCAATTACTGAATTATTTCGAGCAGAATCTAT
TTTATTCGTTAATTTTATTCGTATTTTGGGGCTTCATAGTCGAACTTATCGTCAAAGCCA
ACGCTCAAATCAGGATTGCCTCCAAGACGGTTATCCTTAAAGAGAGGCGAAGTCTGCGAA
TGTTTCGGTTGGGGACGAATTTGTCATTATTAGGCGGTTTGGCTTTGTCAGTAATATGGG
TGGGAATCGACAATTTTTTCTCCCATTTCCCCGGCATAACCCTTGTCACCATCAGCGTTA
TCTGCACATTCTGGGCAATAGAAGGAATGTATTTTCGGGAAGAACATTTCGAAGACCATC
GTGTGAGGAATTTTTTCATACTTTTAGGTGTTCGGCATCCTCATCCTTATCGCGTAATGT
CTGCTTGGTATTTATCGGGAATAACCATAGCCGCCATCGCTTATTTTGGTCTCATAATGT
TCCCTTCAATTTTCAATAGTGTTTATAACACCTGGTTTATTCAGAGCAGCATCAAGGCGA
TAAAAGGTTTTCTGGATTATTTCCCCACCATTTGAACCGAAAAAGTGTGATTTCAATATC
GCAGGAATGTTTTTTGCACTATAATAATCTCATTGAATTGATATATCAACAGCGCAATTT
TTTCACAGTATATTTAATTTTTTAATCATCATCCAGCTTGGAGTTCAAAATGAGATTGAG
ATTCAAGGGTTTGCTGACCGCGGTTCTGTTTATTGCTATCTCTGTATTTTTAACTGTGCA
GGGCAGCGCAAATGAACCGGAATGGTTGGGAACGGGGATTGTTTCCGGTGAGAAGCCGGT
GCGAGTCGATGTTCCGATTTCCGATAAAATGGAAACCCGCATAATCTTCGAAATTGCCGG
GGCTGAACTATATTCAGCGTTGGGGAGAACCGGTTTTGAAGTCGAGATACCCGGTGAAGG
TCATACATCGGTTGAAGGTGTCCCTTCTCTACCCACAGTATCGAGGTTGGTCGCTATTCC
CGCGCAGGCCAGGGTGAGTTTTGAATATGAATTTGGGGATATGGTGATAATGGAGGAGGT
CGATTTGCTGCCTACTATGCGTTTGCCGATCCGCGACTTAGAACCGGGCGCTGAATTATT
TTATGATGATGAGATATTCGGCTCCGACCGCGTTTTTCCGCCGGAATTAGTGGAAATCGG
GCAGCCGGCGATAATGCGTGATTTGCGGGTTGTGAGAGTGACGGTTAATCCGGTGAGGTA
TAATCCGGTCGAGCGGATTTTAACGCTTTATGGTCATATCGAAGTTACCCTTAGATATGA
GAGCGGTGGAACGGTCAACACCTTATCGGCTGAGCCGAAATCTGCATCGCGTTCATTCGC
CAATCTTTATGAATCGCGGGTGGTGAATTTCAAGCACCTCAATTTGGAACTCGATGAGGA
ATGGGGAACTTTATTGGTAATCGCTCCCAACGATCCAACTGTACTCAGCTATACCCAGAC
ATTGGTCGATTGGAAGATACGCAAAGGTATGCCCACCATTTTAGTCAACACATCTGTAAC
CGGCACCAGTTCCAGTCAGATAAAGAACTACATCCAAGGCGTATATGATACTTCTGACCC
CAAACTGGCTTATCTCATCATGATTGGGGACTGCTCCGGGACGATATCGGTTGCCGCCTC
AAACAGTACCGGCGACCACGATTATACCCGGCTTGAAGGGGGCGATATCCTCGGCGATAT
TTCGGTCGGGAGGTTTTCCTGCTCGAATACGAATCAGCTTCTGGTGGAGGTGTATAAGGT
TGTCAACTACGAATCCAATCCCTATATGGGCTCGACCGATTGGTATAAAAAGGGGGCGGT
TGTTGCCGGTTCCAGCTCTTCAGGTATCTCTACTATTATGACCAAGCAAGGCATTCGTAT
GAAAGCCCTTTTGAATGACTATACACAGGTTGATACGCTATGGTATACTATGGGCGGTTC
GGTTACAACTTTCACCAACAATAACATCAACAGCGGTATAGGTTTTTATAATTACCGGGG
CTGGCTGGGTATGAGCAGCTACAGCATTTCCAATATTGGCTTGCTAACCAATATTAATAA
ATTACCTTTCGTAACTACAATAACCTGTGGAACCGGCGATATTACCAGCTCCGGGAGCGA
TTACACCGAAGAATTCTTCCGAGTCGGCACGCCATACGCGCCTACAGGCGCAATCGGCGC
AATTGGCACCGCCACTATGGGAACCCACACCCGCTATAACAACTGCGTGGATAACGGCAT
ATTCGGCGCCTTCTTCGACTATGATATCTTCCCAATGGGCGATGCGCTGTTTGTGGGAAA
ATTCGATCTTTATATGAGTTTTCCCGACAATTCCTCAATGGTGGCGAGTTACTCTAACTG
GAACAACCTCATCGGCGATCCCAGCTGCCAACTGTGGACTGACATACCCAAGGATATGAT
AACCACCTACCCCGATACAATTCCGGTGGGTACGACTTCTTTGACTGTAACGGTCACCGA
TTCAATTTCCGGCGGTCCATTGGAGGGTGTGGATGTTTGTCTATCAGGGACGGACATTTA
TTTATTCGCTCTCAGCGATGAGAATGGTGAAGCGCTCTTCACACTTCCAGACCTTGAAGC
GGGTTTTTTTCTGATTACCGTTTGTATTCATAATTACAAGCCTCATCTTGACCGAGTAAT
TCTGGAGAATGAAGATGTTTTTGTAAGTTACAATAATATAGATATTAATGATGATAACAC
CGGCGCTTCGAGCGGGAACAGCAATGGCGCGGTTAACCCGGGCGAGACAATCGAATTGGG
ATTAATGCTGAAGAATTACGGCACTTCGATTTCCGCTTCAGAGATTGCCGCCACTCTGAG
CAGTTCCAGTGAATGCATAACTGTCATCGATTCTGTGAAGAATTATCCTAATTTAAGTCC
GGGGGCGACTTCAGCCTATCAATATTTCGTTTTCTCTGTCGATCAGACCGCGGTTAATCA
ATTACCGCTTTCTTTCTATTTAGATGTGTCGACATCACAGGGGACCTGGGAGTCATACTT
GGAATTAACGGCGGAAGCGGCGGAAATTGTTTTTGTGAATTGCACGGTGCAGGACCCCAA
TGGCCAGTTGGATCCGGGTGATACGGCTCCATTGTTAGTTACGGTAAGGAATATGGGACC
TCTTACCGGAGATAATCTGGAGGCTGAGCTTCACTGCGCGAACGATTACATCACCGTCAA
TCAGAATATATCCACATTTGGCAGTATCAATCCCGGGCAGACGGCGGCTGGAGCGCCTTA
TCAAGTGACAGTCTCTCCGATGATAGTCAACGGCTCAACTGTCGGCTTCGATTTATATAT
ATCCGGGGATAACGGCTTCACCGACACCACTAGTTTTGAGTTGGTAGTGGGTGATGTAAC
AGATTCAGACCCGACCGGGCCGGATGAATATGGCTATTACGCATTGGACAATACCGACAC
GAATTATGTGGGTTATCCCATTTTTGATTGGGTTGAAATAGACCCTTATAATCCCAGTCA
TATATATAACGGTATAGATGTGGGATTGAGCGATTATGGTAATGAACAGGATGACACTCG
ATTGCTGGCGCTTCCCTTCGATTTCACTTATTACGGCGAAGTGTTCGATGAGATATCGGT
TTGTTCCAATGGTTGGGCGGCGTTCGGCGATATGACCTATTTTACCCATTTCCGCAATTG
GTATATTCCTTCGACTTTGGGACCTTATTCATTGGTCGCTCCATTTTGGGACGACTTGTA
TCAGCAGGCAAGTCCGCCCAAGAAGGTCTATTATTATAATGATGTAGATAATCATCGGCT
TATAATCGAATGGAATGTCAAGTGCGCGGGAACCGGGAATCCCAATGAGCTGTTCGAGTT
GATTTTACTCGATCCGGCTTACTATCCCACGGAAACGGGGGACGGCATCATATTATTCTA
TTACGCCGATGTCAGCAATGTGAGCGGGTCATCGGGCTGGGATAACTATTATGCCACGGT
TGGAATCAAGAGTCCCGATAATCTGATGGGGCTGCAATACACATACTGGAACCATTATAA
TCCCGGTGCGGCGACCTTGGTCGATGGCAGGGCGATAAAATTCACCACCGACCAGCCTAT
CAACGCCAGCCCTCCGGTTATCGTTCACTATCCGCTGCCGGATGTGACCGAACCGGTCAG
CGGCTATACGGTAGAAGCTCAAGTATCGGGATACTATCCTTTGGACTACGATAATATGTT
CATCTATTGGAGCACGGAAAGATACGGGGTATATAATGAGGAATTATTAATCCCTTCCAC
CGTTGGGAGTCCCGATGATTTCATAGGGATGATTCCGGAGGTGGACCCGGGCAACATTGT
ATATTATTATCTTTATGTCCAGGATATATCTGGGGGTTATAAATATGCGCCGGTGAATGC
TCCCACATCGGTTTATTCCTTTATGGTTGGTCCGCAGGAATTAGTACTTTTTGAAGACGC
GGAGGAGGAAGCGGGTTGGAGTCTGGGTGTTCCCGGCGACGACGCCACCTCCGGGATTTG
GATAAGGGATGATCCGGTGATTTCCATCGCCGATAACGGTCATGTAGTTCAGCCTGAAGA
TGACTATACTATTGATCCTGGGCATATTTGCTTCGTTACCGGCAACGCCGATCCCGGCGC
TCCGGGCGGGACTAATGATGTGGACGGCGGCAAGACTACTATTATGAGTCCGATATACGA
TTTATCCGACTATGCGCATCCGATAATTTCCTTCTGGTATTGGTATAGTAATAACCAGGG
TTCTAATCCCAGTCAGGACGACTGGCGTTTCGATGTCAGCAACAATAACGGAGCTGTTTG
GTTAGTGGTTATAAATACCAATGTATCGACGGCCGAGCAGTGGGAATATTACCAGTTCTG
GCTGGAGGATTATGTCAGTCCCACCGATCAAATGAGGATGCGGTTCATCGCTTCCGATGA
GGGGGGCGGTTCGTTAGTTGAAGCGTGCGTGGACGATATTTCCATCGTCAATTTGGGCGA
TACCTGGGGAGAGTGGACATCTTACGAAATGATTCCCGCGGAGAACATCAGCATATCGGT
GGCGGGAGATGATATTCATCTTTCCTGGCTGCCGGTGGAAGGAGCGGCGGCTTACCGGGT
GATCAGCGGCGACACTCCGTATTTCGATTATGAAGACGGCGTATTCATCGGTGAATACTC
TGAAACTGAGATTATGATAGAGAAGTCGCCGCCGGTTGAATTTTTCCGGATAAAGGTAGT
TAGGTGAGTATTGTTTTTGGGTTGAGAATCCACACTACAATGCTGTCGACTGCGGAGAGT
CGACAGCACATATTATCTGAATGCTGAATAGTGAAAGTTGTGAGCTGCGAAGATTGACTG
TGGGTTGAGAATCCTCTCTGCACGGTGAATTTGTTTTTTTGAAACACAGAATTCCACAGA
AAGCACAGAAGACACGGAAGTGGATTCCCGCATGCTTTTAGCGGGAATCCATACCCAATT
TTCATTCTCAGTTGTGCCGTGAACCGGCATGAGGGTTTACTCTGAAACTAGGC
>k141_837434
GACTGTTTCGCGGGAATGACGGTTCGGAGGTTGTTTTTTACTAATCAATATAAACGGGAG
TAAATCATGAAAAAGTACTTAATCGCGCTGTTGATTCTGACAGCGGCTTCGGTATGTGTG
GGGCGGGAGGTGGGGCTGACTGTTTTCAATAACGACCGGGCGCTGGTGCACGATATTCGG
AAAATTGAATTTCAAAAGGGGATTTTCACTTACGATTTCACCAACATTCCCTGGCAGATT
GAACCGACATCGGTGCGTTTCCATGCCGATAAGGCGGCGATATTGGAGCAGAATTACGAA
TTCGACATCGTGTCCGCCGATAAAATCCGGGAGAAATTCATCGGCGAAAAAATAAGGCTG
TTCTTTGAAGACGGCAGTATGCAGGAAGGGCTGCTGCAACCGAGCGGTGTGGGCGGTCTG
ATAATCATCGATGAACAGGGCGGAGTGAAAATCGTCCGAACGGATAAGTTGATGCACTAC
GATTTCCCCCATATGCCGGAGGATTTCGTGGAGCGCCCGACGCTGGTGTGGCTGCTGAAT
TCGACTGCGGCGGGGGTTCGCAAAGCCGAAGTCTCATATTTGACCAGAGGGATGAATTGG
CACGCTGAATATGTGTCGTTGATCGAGGAAAAGGCATTGAGCTTCACCGGATGGGTTTCA
ATCGACAACCGTTCAGGGGAGACTTTTGAGGAGGCGAAGTTGAAGCTCATCGCCGGGGAT
GTGCATATGATCGATAAAAAACGCGTCAGGCGGGCTATGGCACAAGCTGCGGACATTTAT
GGGGCGCAAGGTGATGAGCAATTCAAAGAGAAGAGCTTCTTCGAGTATCACTTATACACA
TTACAGCGGCGCACTACGGTGAAGAATAACCAGATAAAGCAGATTTCGCTCTTCCCGGAA
GCGAAGGTCAAATACAACAAGACCTATATCTACGACATAAGATACAACGCCAGTAAAATC
GGGGTGTATCTGGTGTTCCAGAACAGCAAGGACAGCGGTTTGGGAATGGCGCTCCCCGCA
GGTAAAGTGATGGTTTATCAGCGCGATGAAGACGGCAGCCAGGAATTCATCGGCGAGGAT
TTAATCGATCATACTCCGCGCGATGAAGAGGTTAAGATTTTAATGGGTAACGCTTTCGAT
TTGGTGGGGGAGAGGAAGATGCTGGAGAGCCGGCAGTTGAGCCGCTATGACCGTGAACAG
GATATCCAAATCAGCCTGCGTAATCATAAGGACACGGCGGTTGAAATCGTGGTGCGCGAA
CATCTTTATGGCTATTGGACGATATTCAATAATTCGCATGATTATGAGAAGGTAGACGCA
AATACGGTTGAATTCAAGGTTAAGGTACCGCCGCATAAGCCGAAAGAAGAGCTGTTGGTT
AAGTTTACGGTGCGGTATTCGAGGCTTTAATAGGCTATGGGCTTTAGGCTGTGGGCTGTG
GGGATTAGGGATATTGAGGGATTGAATTATTGGGGAATTGGGTTAATAGGCGCTTATTAC
ACCAACATCGATAAAAGAGTCTCTTGCAAAAGTTCTGTATCCTCCATATTGTCATTCTGA
ATGTAATGAAGAATCTCTTTTTCCGTTTGCGAATGGTTATAGGATGAGATGCTTCACTTC
GTTCAGCATGACACTGGGGAAGTCAATTTGCTGGAACTCCGTTATAAATAGGCATTTAAT
AACATAATCCTTTTTTACACTATTCATTTATGGGACAAAGTACTAGCGTTCAGTATGACG
GTTTTTCTGGACTTGTGCAAGAACTTCAAAAAATGTCGATATTTCACTGTGGTGTCTACT
CTCCTTAGAGTGTCCGAGAATTGTGTAAGAGTATAAATTCACTGGAAATGATGGAAATGA
TGGAAATCGTAACATACTTTATATCCATAATTTGCATCATATCCAGTGAATCATTTTTAA
ACATTAATGACAGAATTCTCTTATTTTCAGACAGCCTATAGAGAGTCGACACCACGGCGA
ATATCATATGAAGCTAAACCCTAGCCAAAGATA
>k141_837857
AAATAGCGATATCGACAATTTTTTGTCTATGTGGGCGCAATAAGCGCCTAAAAGTTAAAA
GTTAAATGATGAATGTTAAGTGTATTGGCATTTAGGATTGATTCAATTCCATATGTGCTG
TCGACTCTCCGCAGTCGACAGTCCGCTGTACAGCGGATTAGCGTCAATTGCGGAGAAATG
ACGCCACCCGTTATATTCAGGATTTACGAATGATAATATTCTTCAGATTAAACAGGTAAC
CCCCAAATAATTATCACATCATTAGCGGTTAAAAAATAAAAGAGGGAGACAGCGATGAGA
AACAAAGTATTAACCACAGTATTGATTGGACTGTTCGTCTTGAGCGGTCTAGTCTTATTT
CCCGCAGGCAACGCCCAAGCTACTTGGATCACCATATTCGTAGAGCATTTCACTCTGCCC
TGGTTAAGCTGGCCCTGGTCCTGTTGGGGTGGTGCATGGACAGTCCAGCCGCCATACGGT
TATCAATGGGGAATAGCTCCGGGGATAACCTATTACGAATTTGAGCCGTATCAGTCCATT
TGGTGCGCGGCAATGTTGAATAATGTTCAACCCAGCGATTTGGAACCATTCGTCGACCCC
TACCCACCCAATTTGAATACTAAAGCGATTTGGGGACCGTTTTCGCTGGCAAACGCTGAA
GCGGCGGAATGTATGCTATGGTATTGGGTGGATACTCAAGTATTGATTGATTACCTCTTA
TGGGGAGTGTCCACCGATCCATACGGCAATACCATTTATGAAGGGGGAAGGGCATCCGGT
CCCAATGCGAACATGACTTGGGCGACCGCCACTATGGATATGTCGGAACTCACTTCTCCT
CAGGGCGGCACGGTCAGCCTTCTTGGCTATTCCCAGTTATGGCTGGTATTCCAGTTTTAC
AGCAATAATGCTATTCAGGATTATTGGGGCGCTTTCGTCGATGATATTGTCCTCGGCTAT
GATGACGGGCTGTTCGACTTGGTGGCTGGATATCCCACCATTCACGAGCCTGATTCCACC
TTAATAAGTGTGCCGTATGAAGGGGGATATTACCGGTTCGGTTTTCCCTGGGCTGTTGAA
GGTATCGGCGTAACTCCCCCATTCACCATTAATTGTATAGTGGACGACACCCTCTTTTAC
TCCACTCGTCTTACGGGTGAAGGGGGCAGCACATATTATACCTATGCCGATTCGCTGTGG
ACCGGCGCCGTTGATACAACACATTATGTTCAATGGACCCTCGATGTGAACGATGAGGTC
AGTGAGACCTACGAGGATAACAATGTCGGCTATTTGGATTTCGTGGTGGTGCAGTTTGAC
TCTGCGCCTTTCATAGAAATTCTGCGTCCTACCGAAGGGGATACCGCCGACGAAGGGTTC
TGGATTAAGTGGGACGCATACGATCGGGAGTCGAACGCGCAGATTTATTTGTATTACGAT
GGTGACTCTGTCGGCTACAACGGCATAATCATCAACCCCGGCGCGCCCATCTATGAAGAT
ACCGACCCTGACAGTTTTTGGTGGGATACTTCTAATATGCCGGATGAATCGGATTATTAT
GTATACGGGTTGATTACAGATAATTTCAATGCGCCGGTCTATGATTACAGCGATTTCCCG
CTGCATATACACCACGAAAACTCGGTATATCCGAGGGGCGGCTATAATCCGCAGGAATTC
AGTCTGAGTCCGAATTTTCCCAATCCTTTCAATGCGTGGACTTCCATCGTCTATTCCAAT
CCGGAACCAGCCTTAGTTGAATTGCAAATATTCGATATTGAAGGCAGGCTGGTAGAAAAG
TTGGCTTCAGGTGAAGTATCGGCGGGTTCGCACACGGTAACCTGGAATGCCGATGTCAGC
AGTGGAATATATTTCTGCCGAATTCGGATGGTTGGGCTCAATTCAGAAAGGGTTTTCACC
GCTTCTCAGAAGATGATGCTAATTCGATAGCGCTATCCGATGCTTGCCCCGGTTTATATC
AGCCCGGCCCCTATGCCTTCTGCCGGGCTGATTTTTGTACCGAATTATGAAATGTTTCAT
CTATACAATATAGGAATCTACGCCTCATCCGGGACTGCCCCCGGAAGACGGGGCTTCGCA
GCAATTCACAATTCAAAATTTAAACATCGAGCCGATTCCGGATCTGCTGTACAGCGGACA
GAATGACGCAGAATGGAGGCAAAGGTCAATTATAGTGATTCTTGGAAATAATGTCCGATA
ATCATCTGTGTAGGAGTTCAATATATTGAATCCCTACAATAAAAGTCAAGTATTTATTTT
GTAGGGGTTTGATTAATAAAACCCCTACAAAATAAATACTTGACTTTTATTGTAGGGATT
CAATATATTGAACTGCTACAGAGATGATTATAGGAAAT
>k141_854484
ATTTTCATCAAGTTCAGAAAATGTTATTAGTCAAATAATCCGTTCACCGTTTACCAATCT
TTAAATTTCAGGAGTCTGCAAATGAAAACTAAATTATCAGCATTTTTCGTCCTTTTCACA
ATCTGTCTCTCAGTAGCGTTGGCTTTCGCTGGGGATAAAATTATCTCATCACCACTACCC
GTCAATGATCAGGTCATCCTTTACCCCAGCGGAACCGATGATCCCCAGCCGGATACCATT
TTCTATGACGATGGCATCGGTGGATTTCTCCTCCATGGACCGAATAATATGTGGTCGTCA
ATGAGGTTCACACCTGTCGATTCGTTCGAATTGCGCGCCGCCTATATAATGGTTCAAAAT
CCCTTTAATGTTTCAGGTCAGGCGGCGGCGGTCTGTTTTGCCAATGACGGGGGGCCGCCT
TCATCCACAGTCTTAGCAGGACCTGACTATATGCCCAATCCTCCGGCTTCCGGTCAGTGG
CTTTATGTGGAATTCACCGATCCGGTTATATTTGGGCCGATGGAGGAATTCCACATCGCC
TACGGTCCCGCTCCCGCCGGCACCTATCCTACTGCCCCTGGGTGGTGGCCTCATTTAGAT
GGAGCCCAGACGGGTAATAGGAACTATATGGCCACTACCGTAAATCCCCAGCAACTGCCC
ACCAACTGGTTGCCAATGACCTATGGCGATTATATGATTCGCGCCGGTGGTGAATATCTC
AATCCCTTCATCGATTTGGAAAATATGAATTGCTTTACCGACAACAAGAAGTTCTTCAAT
CTTCCAGGAACTGATATCACTTTAAAGGCGGTGGTGGAGAATGTCGGTATGACCGATATC
CCCACTTTCACCGTCCATTGGGATGTCCAATATGAAGGGGTAACCGTCTTCACCTCCGAT
GGAGCCTATGGTCCCGTCGCTCAAAATCAGATACTTTCCTGCGCATCGCCGGATATTTGG
ACCCCCGCCGATGTGGGAATGTATGAGGTAACCGCGACCATCTCCGCGCCGGGAGATGAA
AACAACACCAACGACACTTCTATGCTGGAACAATACGCCACTGACTTGAACGATATGCCC
TACACCTATGCCTATGGGACTATGACCGGTAATACCAGCCTCAACGCCTGGGGTATTTCA
TTCAATTTGCCGGAAACCCCCGCCCGTTTGGACAGCTTCTCCATAGTCTTCAACCAATCC
GACCCTTCAGCCGAAATCACCGTCTACGCCAACGATGCTTTCTACGGTGCGCCAAGTACC
GTGCTGTGGGAGACCACCACCAGTGTGGACACCGGCTTGAATATGTTCTATCCCCCTAAC
CTGGACATTTTCGAAGATATGTTCACCGTTGCCTATGATGGCGATTCACCTTTGAGCCAC
GATGAAACCGGGATAAACTCCGCCGAAAACGATTCTATGATGAATTCCGCCTGGAGTTAC
TCTGCCGGCTGGGAGAAGATGTATTCCGGCGATTGGCCCTTTGTGGTCTACCTCGATACT
TCCAGCTATGTTCCCCCTGAACCGCAGATCGTACTTTCGGACAGCGTAGTATACTTCGAG
GATGTAATACCCGGCGATACCTCCTGGTTCGACCTCACCGTCTACAACACCGGCGGGGGC
GATGATTTGATTCTTACGATGATCATATTCAATCCCCCGCCTGGAATCTTCGGCGTATTA
GGCTTCGTCTCTAATACCCACATTGCCGCCGGAGATAGTCTTATCCTGCCGCTGATATTT
ACCCCCTCGGAAACGGGCGACTACCAAAATTTTATGGGTATATTCAACAACGCCACATTT
CCCATACCGTTAATAGTCGAAGTGTATGGTACTTGCATCGTTCCCGCCATCGATTTGACC
TTGACCCCCGAAAATCCGCCTATAATCATTCCCGCGAATGGAGGTTCATTCAATTTCAAC
ATTGCCGCGGTGAATAATGGGACTTCACCAGCGACTTTCTATGTCTGGACCTACGCTACT
CTGCCCAACGGCGGCCAATATGGTCCCCTCATTTTTGTGACTAACTTCACTTTAGCCGCC
GGCGCTTCCATCGACCGCGACCGCACCCAGGCAGTCCCCGCAAACGCCTCCGCCGGTGAT
TACACTTATGACGCTTATATGGGAATCTATCCCGATGAAATATGGGATGAAGACCACTTC
GACTTCACCAAGAGCGCCGATTCCGACGGCGGTCTCATCATCCCCGATTGGAACAACTGG
GGCGAAAGCTTCGAGGAATCTATGGATGAAACAACGCTTTCGATTCATCCTTCATCCTTC
ATCTTTCATCCTTCCTATCCAAACCCCTTCAATCCCACGACAGCTATCAGCTATCAGCTG
CAAGCTGCAAGCTATGTGGAACTTACGATTTACGATATTCAGGGGCGGGAAGTGGCGA
>k141_864667
GTCAGTTGTCGGTTGTCGGTTGTCGGTTGTCGGTTGTCGGTTCTCAGTTCACGGTTCTCG
GTCATCGGTTTTCGGTCGATAGCGATAATATGCGGCGCATGCTCCTTCGGATGATACCAT
AGTGGCTCCCAAGGGCCGTTCGGGGGTGCAGGCTTTCCCGAAAGCTGGGCATTGGTCAGG
CTTTTTCACACCTTGTAGTATCAGCCCGCTGATGCATTCAGCGTCGTCATCCGCGTCGGC
GGCAGCCCTGCCGAAGCGTATTTCGGCGTCGAAATCGGCGTATTCGTCTTTAAGTCCCAG
TCCGCTGTTGTGAATTTCGCCGATGCCCCGCCATTTTCGAGGAACTACTTGAAACACCTC
GTACATCATTTGAAGGGCTGACTTGTTTCCTTCTCGGCGAACGGCTCGAATATATTGATT
CTCCGCCAGAGCGGTTCCCTCCTCCAACCGCTTCAAACACATTAATATACCGCTCAGAAT
ATCCAGCGGTTCAAAACCGGTAACCACTATGGGAAGGTTATATTGGCGGGAAATCCTTTC
GTATTCTTCATATCCGGTTACGGCGCAAACATGCCCAGGGGCGAGCAATCCCTCCACCCT
GCAATTCGGAGAATCCAAAATCGCTTCGATGGCGGGCGGAATGAGCACCTGAGAAACTAA
AAGACTGAAGTTGTTGAGATTTTGAAGTTTAGCTTGGTAGACCGCCAATGCGTTTGCGGG
AGCGGTTGTTTCAAATCCCACCGCAAAGAATACGACCTGCTTGTTGGGATTATCGGAAGC
GACTTTCAAAGCGTCAAGCGGGGAATAAACGATGCGGACATCTCCCCCCTCCGCTTTGAC
CGAAAGTAGGTCTTTCCCCGTTCCCGGCACCCTGAGCATATCACCGAAGGAGCAAAAAAT
CACATCACGATCGGCGACGATTTCCACTGCTTTATCAATCAATTCCACCGGTGTGACGCA
TACCGGGCATCCGGGTCCGTGAAGTAAATTCAGTTCATCGGGGAGCAATTTATTAATCCC
GAATTTCATAATGGCGTGAGTCTGCCCTCCGCATACTTCCATAATGGTATGGGGGCGAGT
GGTGATGCGGGCGATTTCATCCGCCAGCTTCCCTGCGGCTTCGGCGCTGCGATATTCATC
GATGTATTTCATCACGCATCGCCTTCAGGCTGACTTTCGACAATATCCGCTAAGTATTTG
AACACTTGTTCCGCTTCCTCTTCATCGATCACGCTGATTGCCAAGCCGGCGTGGACGATG
ACATAATCGCCGATCCCGGCTTCGGGCACGCAGAATAAGTTCACTTCCTTGAGGATACCG
CCGAAGCTCACCTTCCCGGCGCGCATAATCGGGTCTTCGACCGTTATTTCGATTATTTTC
CCTGGAATTGCCAAGCACATAGTCAATGTAAAATGTAAAATGTAAAATGTAGAATTAAGA
ATTTAAAATTTAGAAAATTACAAGTCTCGTATGATTATTAATCCGAACAGTTAATATTTG
ACATCTTGGTAGGGACAGAACAATGTTGTGTCCGTACAATAATAAGGCAAATTTCAAATA
TCTCAGGCTAGTTTTTAACCAATGAAGCCGCATACGCCTGCCCAACCGCTATTCCACCAT
CATTGGGCGGGACCCGCTGATGCCAATATGGCTGGAAACCTTCGCTCCTCAGTCGGTTAA
CCGCACGCTCGGTAAGGTATCTATTCTGGAAACATCCGCCGGTCAAAATAATTCTGTTTT
CATTAATACGCCGAGCAATAGCCGTCATCATTTCCACCATTGTATTATGGAATCGAACGG
CGATTTCACGCTTGGATATACCCCGCTCAACATCTTCGACAATCAGTTGAATCATCGGCG
CCCAATCGACTATAACCGAGGGGCTTCCTTCTTTTATATCGAATGGATAGTATTCTGTAG
ATGCAGTGTCATCGGTGAGGAATTCCAATTCCATCGCCGCCTGCCCCTCAAAACCGTTGA
TATGGCGGATTCCAATGATGGAAGCGACAGCATCGAAGAGGCGTCCCGCGCTGGAAGTCA
ACGGCGAATTCAATTTTCGCGTCAGCATCGTCCGCAGATTTTTCAACTCCAAACTCGAAA
ACGCTTCCAAAGGCTTCAGTCCCTCTCGATTAAAGAGGTCATCGCCGTAGATTGCGAAAA
GCAGTCCCAGCGCCGAGCGCCTCGGTTCTTTGACCGCGCTTTCACCGCCCGGAAGGGGGA
ATGTCCGCAAGTGCGCCGCGCGCTCGAAACCACTCCCCGCCGTATGCAGGAATTCACCCC
CCCAAATTGAACCATCCAGACCGTATCCGGTTCCATCCCAGGAAACACCCAAGACAGACC
CTTCGAGTTCATTTTCAGCCATGCAGGATAAGATATGCGCGAAATGATGCTGTACCTCGA
TTACGGGCAAGCCCGATTTGCGGGCGTATTTGCTTGAAAGGTAATCGGGGTGCCGGTCGC
AGACTATCACTTCGGGTGAGAAATCGTAAAGCCCGCTCAAACTGTCGATGGTGTTTTGGA
AGGCTGAATAAGCCTGAGCCGTTTCCAAATCGCCGATATGCTGGCTGAGGAACAGTTCTT
TCCCATCAGTAATGGCGATGGTATTCTTCAGATGCCCGCCGACCGCCAAAACCGGACGAT
TCTGCTTCTTAGAATTGACCGGCAGCGGAGCATAGCCCCTCGCCCTGCGTAAAACCAATT
CCCTGTCCAAGACAACCCTGACGATGGAATCGTCGATATGCCGGACGATGGGACGGTTGT
GCATCAGGAAAAAGTCTGCTATTCCGGAAAGCCTCTGCAAGGCGTCATTTTCATCGATGC
AAATCGGTTCATCCTTGAGATTGCCGCTGGTGGCGATTACCGGAAAGCCCAATTCCCGCA
TCAATATATGATGTAAAGGGGTATAAGGCAGCATAATTCCCAGATAAGGGTTATTGGGGG
CGACGGAAGGTGCGACTGGTTGAAGTTCGGGATTATTACTCGATTTCCGCTTGAGAAGGA
CGATAGGACATTCCGGCGATTGAAGCAGCCGTTTTTCCGAGGGTGAAACAAAGCAATGAG
ATTCAATCATATCCATTGCAGGATACATCAGAGCAAATGGTTTTTCTTCCCGCGCTTTGC
GTTCACGCAGGCGTAGCACAGCTTTTTCATTCACCGCGTCCACTATCAGGTGAAACCCGC
CCAGCCCTTTAACGGCGGCTATTTTGCCATTTCGGATACCATCCGCCGCCGCTAACAGCG
CCTTATGATGAGTCGAAAGGATATTTCCGGCGCTGTCCCATAGTTCGAGGTGAGGTCCGC
ATTCGGGGCAGGCGTTGGGCTGAGCGTGAAAACGCCGGTCGAGTGGATTCTCATATTCCG
CCAAACACTTCTCGCACATTTGAAATTTTTTCATAGAAGTATTGGCGCGGTCATAGGGGA
GCGCTTCGATGATACTGTAGCGGGGCCCGCAATTGGTGCAGTTGGTGAATGGATATAAAT
AGCGCCTGTTGGCGGGGTCGAAAATCTCCCCGATGCAATCAGGACAGGCGGCTATATCCG
GCATAACCAGCGCGGTCTTATCGCCATAATTATCGCTTGGTCGGATTTCAAAACCGTCAT
AACCCAGCGGGTCGAGATAATACGCCTCGAAACTCTGTATGAACGATTGAATCGGCTTTT
CGGCTTCGATGCGGAGTGTGAAATCTTCCAAATCCCTGCGAGTCCCCTCGGCTTCGATGA
AGACACCTCCCGAAGAATTTCTCACCCACCCGGCGAGCCGCAATTCATTCGCCAATCGAT
ATATAAACGGTCTGAAGCCAATCCCTTGAACCGCCCCTCGAATCACTATTTTCGACCGCA
GAATCCCTCCGGCGGAATTCGCTTCTTTCTTGTTAACAGTATCCAATAGTGCCGGTATGA
ATATCTTTGAGCGCATTTATTAAATTCCTTGGTGGTATATTAATCGTTTTTTCACAAATT
TGCAATAAAATCGATGTTAATCACCCTTGAAATAGGGGTTAGGGTTTGGGGGTTTTATGT
ATGGGGTTTAGTGGGCAATTGGAAGAGGAAAAGGCGAAGCCGGAAGGTGAAATCGAGGAA
CTTGCGCTTGATCGGATCGACCAGGAAAGAATCAAGAGGTTCATCGATGCTTTAGATGAA
GTGATGGAAAATGGCGGAGATGACTTTTTTTGTCATAAAGGATAAAACAAATATTAAAAA
TAAATTTTATTTCAAGCCATGATTTTGGGTAGGGCAGGGGAGAGATCGCCCGTCTACGGG
CTTTTAAATGCGTTTTTCCCGTTGACCCATCTCGCCTGTGGGCTCGAACGGGATAAAATT
TATGACTCTTCCTCATAAAAGTTCTGTAAATTTTTTGTTATATAACTAAACGCTATTCGA
TCATAGTCTTTGGATTTATTAACTTTAAACGACTTGGTGCGAATTTTCTTGTTATTTTCC
TTCCATTTTGAAGTTATATGCATTATAATCGCCTGTTGCTCCAGTCGAACTTCCCATTCA
AAAATTATTTTGACGGACATGTCAATTTCTTCAAAACGCCCCTGCGCAATTATGTCATTC
ATTTTAAGTTCCTCAGTTTTTGAATAATGATTTTAAGTATAAAATTCATTAGTTTTTTAC
ACCACTCAAATAAAAAAAAATCCTTAAAAATCAAGGATTTTTAAAAGTAGTTTTTGGACA
CCTTTTTTACACCACTAAAAATAAAAAATATTGTTAGAATCTAAGTTCATTAAATGGCAC
TAAAACATTTCCTTCATCAGCTAACAATCTTTGCCTCAAGCGAAGGAAGTCAACTAGACT
GATATTATCCTCAAGAATCATAGTTAGGTCATAGCCGTCCGCAATGAAGAAAACAGCCTG
CTTTCCTTTCGTTATTGCCGTATTGGCTCCTTTGCTTATTCCATTTATTGATATAAAGAC
TCCTCTAGTATACTTTGATTTTCCCTCTATCTTACCGCGAAAAATAAGCAAATCTGCTTC
TGAACAAGGTTCTGATGTCCATTTTGCCTCTAAAAGGTAAATCTCATGGTCAAGTTCAAA
AGAACCGTCTATCTGCTCACCTTCAACGCGAAAAGGTTCGCGGGGATTAAGATCATGAAG
ATAAAATAACCGATTAAGTATTTTCTCTAATAATAAACCAGCTTTTTGGCGATTTAGTTC
GTCATGTAGTAGGAAAAACTCTTTCTTAAGTTTTTCAAGTTCTTGACTTCTTCTGCTACG
TTCCGTTTCCTTTAATTTCTCTTCTATGATAGCACGTTCAACATGTTCTTCCGCACGCGT
AGTACCATCATCTCTAAGTAAAGCTTTAAAATCTGGATCCCAAAGGTCGGGAAACTTGAA
TCCAATTTCTAAAATTAAACCGTTTAGTCTGTCAATTTCTTCTGGTTTAAACGGATTCCC
CTGTTTTTGTCTATATACAAGTCCAGCCCTGACTATTTCCAAAATTAAGGGTTCAAACCT
TCCTCGTCTAAACTCCAACGTCCTCTCAATTAGTGCCGTAATCATGGGTATCTTGCTGCC
AGGCTGCCAGAAATCACTCACTCCAACCTTCTCCGCTACTGTCTTGAATGATAAATGTCC
CTTCCATTTAGGATCGCCAGATCCAGGAAGAAAGTCATACAATAATTCTGCCATATCTGC
GACAGAACGTGATTCCTTTAGCGACAAGGCCATATAAACGATTCTCCATGATTAGTAATA
CATCAATACCACTTGAAATTAATTAACAACTATTTTCTATAAAGGTCAAATATTTCTATC
GACTTGCTTTTTTGCCTTTGTGTGATAATATATAAAATTATTGCACACAAATAAAATTAG
TTATAACTATGACCTGGCTTGACTACCGTCATATCAAGGCAAGCGTGCCGATTGAAAAGG
TTATCGCTCATTACAATATCCGGCTTAAAAAGACAAGCAATCACCATTTCGCCGGCTCTT
ATCCGATTCCTTCGCATTCAGGGGATCGGTCAAATAAAAACGCTTTCCATGTGGACACTC
AAGCGGAAATCGAGGATAGGACAAAAACACCTTCTTTTGTGCCGGTTTATTCAAGATTTT
TAGAAGTGCGATTCCTCATTCATCCAATACTTTCCGCACTTCATCCAGCATTCTCTCCAA
TCTATATGGTTTCGCTACGAATGATTTTGCCCCCATTTCCAAAAGGGTTTTAACTTGACC
TCCCTTATCAAATCCGCTGGAAACGATAACTTTGATATCGGGGTTGAAATCCAGCAAATC
CCCCAGTGTTTCTCTGCCTGATTTCCGGGGCATAGAAAGATCAAGAATCACCAATTGAAT
CCTATCCCCCATATTTCTATAAATATCGACCGCTTCCAATCCATCTGAAGCGGAAATTAC
ATTATACCCAAAATTCTCCAACAACATCCGGCCGAATTGTCTCACCGATTCTTCATCGTC
AACTAATAATATTGTTTCATGCCCGCCTTTCGACTCTAACTCAATCTTTTCCTCTTTGGA
TTCAATAGTGTCATGAGATAGTGGGAAATATAATGAAAATGAAGTTCCCGCTCCCACAGT
GCTCTCCACCTCGATCAGTCCCTGATGGCTTTTTACAATTCCATACACCATTGCCAGTCC
TAATCCTGTTCCTTTTCCTACTTCTTTTGTGGTGTAAAACGGTTCGAATATTCGCTTCAA
GTTCTCCTTTTCAATACCGGTGCCGGTGTCGGAAATAACAAGTCTAATGTATTCCATTGA
TTCATACTCTCCTTTAAATTCCAGATTGTCAGATATCATGGAAGTATTCTCGGTTCTAAT
ATTGATTACACCGCCCTCCGGCATGGCATCGCAAGCGTTAATCAACAAATTCATAAGCAT
TTGATTTATTTGGCCGTCGTCGCCATTTATAATATGCTTTTCAGCATTCATAGTTAATTT
GATATTGATTAACGGGCTTTTTGTCCTGCGTATCAGCTGTATCGCCTCTTTGAACGATAT
TCTTAAATCGATTGGTTTTGGATGTTCCAACCGCTTTTTACCGAAGGCGAGGAGCTGGGA
TGTCAACTCTGCCGCTCGTTTGGAACTCTGAAAGATACTTTCAAGGTTTTCCGAGATATC
TTCGCTGTCTTTCATCCTAAATATTGCAAATTCAACATTTCCCATAATACCGGTCAGAAG
ATTATTGAAATCATGCGCAATTCCTTCCGCTAAAGTTCCAATTGCCTCCATCTTTTGCGC
CTGCTGCAGCTGACTTTCCATTAAACGATACATCGTTTGATCCAAACACATCAATACGGC
GCCGATTACTTCGCCGGCATTTCCCCGCCTGGGTGCGCCGTGAAATTCAAGCATTAACTG
TTTGCCGGCTTGGTCCAGATAACTAATCTCAAGACCATAAATCGATTTCCCGGATAAAAG
TTCTGAAATCGACTGATGCAGGATTTCAGATTCCCTTTTTGATATGTTTTGTATTTTCTT
ACCGATCAGACTCGCCTGCGGATTGTCATCTGAACCTATTATCTTAGACATTGCGCTGTT
TTCGAATACCACGACGCCATCTGTATCGATGAATAAAATTCCCATGGGGGAACTGTTGAC
AATCCCTCTATTCAGTTCTTCGGAATTCCGCAAGATTAATTCTGTCTCGAACTTGGACAT
AATCCCAGCCGCAGCGGTTGATATCGTTTTAATGAGCTCTATTGATGAGATACTCAATTT
ATTTTCAGGCGAAGTGTTTAGGATTAATATCCCATTGAATTCATCCCGAAATACCAGAGG
TGAGAAATATAAACAATAATCTGAGAATATCCCTTTTCTTTCAGTTTCCCCGCCGGAATC
ACCAATAAACGAATCAAATTCAACTATGTTTTTAGTTTCCCTAATATGCTCTACAATATT
CAGACTCAAAGGCAATTGCACCAAATTCTCCACCAAATAATCCGCTAAACCGCGATGATT
GTGCAGGACAGCCATCTGGTAAGCATTATCGATAAGGTAAATTCCACAGCCTTCAACTTC
TGAAATGGAAAAAGCGGCGTCTATTACATAATCAAGTATGCTGTCCGGGGTTTGAGCCGA
TAATAGGTTCACCAAAAGCTCGCGGGTTAAACTAATATCGGATCGAACCGAATTGTCGGT
TGTTTCACTTTCTCTATTAAAGGATTCTTGCATTCTTGCGGACTTCCTTATATTAAACTT
GAATATACCGATCTTATACCATTTTCATCCGATTGCTAACTTCGAATGTTTGATCTTAAA
AACAGGTGGGGCAGACAGTCTGTCAGAGAATATCAAGAATCTCCCCAAATATGTGCTGTC
AACTCTCCGAGTCGACAGCATCTGCCTATAAATTAATAATATAGCGTCGAGTGCGAGACT
CGACGCCACGCAGAATGGCATCTAAATTACATTTTCAGACAGGCTGAAAA
>k141_904543
ATGAAAATAGGATATTAATTCCTCGGCAGATTTCTCTGGACAGAACGGTGATTACAATCC
CCTATCTCCTAAATCCTAAATCCTAATTCCTATTTTCAGGTTAAACGATAATAAATGACA
ACCATTTTTGAACTATAAAGTCGTCATACATACACTCGGCGCCCTTTGGATTTTCCTGGC
GGTATCAATGCTTATGCCTTTAGGCTGGGCGTGGTATTATGGTGAAGGTGACCTTCTCGC
GTTCATCATCACCATTATGTTAACCGCTGCAGCCGGTATATCAGCCTGGAAACTCACCCC
CGCTAAATCTGAGATTGGAATCCGGGACGGATTTGCGATAGTGACTTTCGGATGGGTCTC
TATGGCTTTTTTCGGCGCCTTCCCCGCATTCATTTCCGGGACAATTCCTTCCTTCACCGA
CGCATTCTTCGAGTCGATGTCCGGCTTCACTACCACCGGAGCTTCCATCCTGAACGATAT
AGAATCGCTGCCCCACGGAGTGCTTTTCTGGCGCAGTCTAACCCACTGGCTGGGAGGTAT
GGGTATCATCCTGCTCTCCCTGGCGATACTGCCGATGTTGGGTGTAGGTGGAATGCAGCT
TTTTCGAGCCGAAGTTCCCGGCCCCGTCACCGATAAACTCACACCCCGAATCAGGCAGAC
CGCCGAAATCCTCTGGGGAGTCTATTTGTTGTTGACCGTATCGGAAACAGCATTGCTGAT
GGTGGGAGGAATGAGCTTCTTCGACGCCCTATGCCACACATTCGGTACTATGGCGACCGG
AGGGTTCTCCACCAAAAACGCCAGCATCGCCGCCTACGATAACCCCTTCATTCATTGGGT
CATCATCCTTTTTATGATTTTTGCCGGCGTCAATTTCGCTCTGCATTTCCGGGCGTTGAA
GGGGGATTTGAAGGTCTATCCGCGCGACCCGGAATTCAGGTTTTTCCTGACGGTGATAGC
GGGAGCGATTGTGCTGTTACTGATATTCAGTTATCCGGGACTTTTCAACGGTTTTGGGGA
ACAGCTCCGTCACACGGTCTTTCAGGTTGTCTCCATAATGACCACCACCGGCTATGTCAC
CCACGATTTTGAATCTTGGACTCCGACCGGTCATTTCATCCTGCTTGCCCTGATGTTCAT
AGGAGGAATGGCGGGATCAACCGGCGGTGGAATGAAAACAATGCGTATCTTCATCATCAT
CAAACAAGCCCGAATGGAACTCCGCCAGATTATTCACCCCAGGGGAGTATTCCCGGTCCG
CCTGGGCAAAAGGGTGATCAGCGATGAAGTGGTGAAGAACATCTTCGGATTCTTCCTGCT
GTATGCCTTATTCTTCATCTTAGGCGCGGTTGTAATGACTTTCTTCAAACTCGATTTGGT
CAGCGCAATCGCCGCCTCCGCCGCCTGCCTGAATAATATCGGTCCCGGATTGGGTGCGGT
CGGCCCTACGGATAATTATTATCTCATTCCTGCCCTCGGTAAATGGGTTTTATGTGGATT
GATGCTTTTGGGACGGCTGGAAGTATATACGGTGGTGATTTTGTTTTCAAGATTTTATTG
GAAGCGTTGAGTTTATCATTGGTCATTTGTCATCGGTCATTTATGAATATAATCAATAAC
TTGTCGGTTCTTCACTGAATTGTGTGGCAAACTTTCGACTGGCGCATTCTTTCATACTTT
CACACTTTCATACTTTCATACTTTATATTCAGCATCATTCATCAACAAAGGATTCATCAA
AGATGAATTCATTGGTAGTCGCTGTTCTATCTTATTTCGGATATATACTTGCTTATAGGT
TTTACGGACGTTTCTTAGCGAAGAAAATATTCAGGCTGGACGATTCAACCGAAGTCCCCG
CTCACAAGTTCCGAGATGATTGCGATTATGTTCCCACTCATAAGGGGATATTATTCGGTC
ATCATTTCACTTCCATCGCCGGAGCGGGGCCCATTGTGGGTCCGGCGATAGCGGTAATTT
GGGGATGGCTGCCGGCATTAATATGGGTGGTGGTGGGAGCGATTTTTATGGGCGGGGTGC
ACGATATGGGTATTGTCCGTGTATAATTGCTCGATTTAACTAACTGCTAAATATTCAATA
ACTTAAAAAAATATTACAAATCATTGTTATTTAACCGATTAACATTTTATAACAATTAAA
CGATGACATTACCCAGAAAACAGGGCTTTGAATTTAGTTATTAACCGGAAATGAATCCAA
ATAGCTCGGAATTTAACTGTTATCTGTCTGATATAATGGATACGAAAAGTGTACTATTAA
GTGATTTACAATAAAAAAAGAATTCATTATAGCCCAAAAAAAATGATAATATCTTGCATA
ATTACATTTAATTCATTATATTATCGAGTAATTGTATTTCTTTAACGGTTGAAGATGACA
ATGAATGATACTGACTATTGAAAACGCTGTATTAATATGATCCCTGAAAAATCCGCACTA
ATCACACGACATTATCATTAGGAATAGGTATCGATGGCATCCGCCAGCCCAGTTCGGATA
ATCGACATTTCCAGAAAGCTGAACCTCTCGACCGCAACCCTGATAGATTTCCTGGAAAGA
AACGGTTATCCCGTGAAAAGAGCGCATCACACCGTGCTCCTGCCGGATATTTTAGAAGAA
ATCACTTCCGAATTCGCCAGCGGCCGTGATTTGGTGATTTTGACTCAACTCATTGAAGAA
TCGAACCAATGGGTGATCGAACATCAAAATTCGGCTGAAGAAATCCGCCAAGTGTATCTG
CAGCGTCAAGCTCGACTGCGGGTGAAGCACCAGCGTGCCCGCAGAGTTATGGAAGGACGA
AATCGAGCCCGCCTTCAACGAGAACAACTGGAACTCCAACAACAGGAATTCGCTGCTATT
ATGAAGTCCTTGGCAAATATCGATAGTAATCACGACGGCAAAATTCAACCCGCGTCAATA
GATTTAGAAATAATTCACCAGGCACTGGCGCTGACGCCCAATAAAAAAATGTCGTTCCTG
AGATATCTTAGAAATATGCTGAATCTATACGCTGCAAACTGCATAATTATGTGAATCCGC
TGCCGATTAATAAACATAAATATATCGAAAGGTAAAATGACTATGAACAATTTTGGGAAT
AAATTACGGTTCTGGAGAAAAAAATTGAATTTTTCTCAGAACCTGCTGGCGCAAAAATCA
GGCGTCAGTCCGGTTACCATCGGACAAATCGAAACCGGAAAACGGAAAGCGCGTAAACAA
ACTATGCAAAAACTGTTGGACGGCTTGGGGATAACCGACAGCCAATTCTTCGGAATAACT
CACCAAGTCCCCCCTGACCCAATTCCTGCAATCGAAACCCCCAAAGAAAGCCAGGTAATA
ACCGAAGATATGAGTCAGCCGAGGGATAAGAATGTGCCCGTAATTCTTTCCAACCTCGAC
CTGGAAATTATGAATCGAGTGCTGAATTTAACCTTTGATGGTAAAATCAGCGTGCTTAAA
TACTTGAAAGCTCTTTCATAAAGATGTTTCTTTTCTGGGAAGTCCAACGAAATTAAACAT
TGTGGGATATTTACTCTCGCAAAATCCGATTATGGACGGATGAATTTGGGAATGAAAAGA
AGAGCCGATGACTCTTCTTATATAGCGGATTTCATTCTCGTCTGCTCATCGAATATCCGT
GTTCCATTCATGCTTATTTATGGTTAACTAAATACATCCTAATCCAAATTAAAAATGAAA
AACCCGGGGTTCCATTTCATCCCGGGTTTTTTGTGCCGGAGGCCGGATTTGAACCGGCAC
ACCTGTTAAGGCGCCACCCCCTCAAGATGGTGTGTCTGCCTATTCCACCACTCCGGCGTA
TTTTATGTGTAGCAAAGTATGAAAGTATAATTAACGCTGAAATTTCGTTAAATGCGATTG
ATTGACCCGCTATACAGCCCTCGCCATACACTTTCTCACCAATATAATGAAATCTCCTTT
AAAAATCAAGGTTCTAAACTGTGTCAAATGGAATTAGTTAAAGATGAAATTGGCGGTTCC
ATTCATTGACCTTCGCTTTGAGTTTAATCTCCCCCGGAAGGTGGAAGAGTGGTTTCGACT
TCGCTGGGAAGACTCATATTCTCAATTCCCCGTTCCATAGTACCCGGGACTAAAGGAAGG
GCCTGCGCCGGCGACTGCATAGCATCCTGCACCGCGCTCCGTGGTGTGGAAACGGTTCTG
GAAAGCAGGGTGAGGATGATACAGTTCACAATGAAGGCGGTGGCTAAGTAGGTGGTGGCT
TTTGAAAGAAAAGTGGCGGTGCCGCGAGCTCCTAACATCGAAGCCGCCATACCACCGCCG
CCGCCGAAAGCGCCCGCCAGACCTTTACCCTTAGAGGCTTGCATCAAAATAACTATCACC
ATCAAAATGCAGATGACAACATGCAGAAAGATGAAGAAACTATAAATGAACATTTAAAAT
ACTCCGATGCTTATGTTATTAATATTATATCCTAAATTGTGAACAGAATTAAACTATACT
AATTCCATTGAGGCTTTAGCGATTTGAGCGAATGACTCAGCGGACAGGCTGGCGCCGCCA
ACTAATGCGCCGTCGATGTCCACTTGTTTGAATAATCCAGCGGCGTTGTCCGGCTTGACG
GAGCCGCCGTATATTATGCGGGTGGTGTCAGCCAATGCGCTGGAATAATGGTCGCGCAAC
AACCTGCGGAGGAATTCGTGAACTTCTTGAGCGTCGGCGGGTTGGGCTGTTTTGCCGGTG
CCGATAGCCCAAACAGGTTCGTAGGCGATGATGAAGCCCGGTAAATCACTTTCACCGCAT
CCGGATAATGCGCCTTTAAATTGCCGTTCGATCACCTCGAAAGTAATCCCCCTTTCCCGC
TCATCTTCGGTTTCACCCAGGCATAGAATGGGGGTCAATCCATTGTTGAGGGCGGTTTTC
AAACGGAGGTTGACAGAGTGATCGGTTTCGCTGAAATACTGCCGCCTTTCGGAATGGCCG
ATGATTACATAATCCGCGCCCGCTACTTTCAACATAGATGCGGAGATTTCCCCTGTAAAA
GCCCCTTTCTCTTCCCAAAATAAATGCTGAGCGGAAATGATTATCGGCGTTTCTCGGAGC
AATTCGGAAGCCTGATGCAAGGCGGTGAACGGCGGCGCTACCACTAAATCTATATTGTTC
ATACCCACCAATTTGACTTTAAGTTCCCGCAGCAGGGGCAGCGGGTCGCTAAGCGGGTTC
ATTTTCCAGTTGCCGGCGATGAAATATTTTCTCACAATCGGTTTTTCCTATAAATAAGTG
TGAAAGTGTGAAAGAATTCAATTCAAACTAAAGCAGCTCTATTTTTACTATTTATCATTT
AACGCTTCAATCCCCGGCAGTATTTGTCCGGCGAGGAATTCCAAAGAAGCGCCGCCGCCG
GTTGATATATGGGTGATCTTATCTTCGAGTTTGTATTTTTTAACCGCAGCGGCGGAATCT
CCTCCGCCGACCACGGTAACGGCGCCTTGAGTTGTGGCTTCGGCGAGCGCTTCAACGATA
GTTTTAGTTCCAGCGGCGAAGGGGGGGACTTCGAATACGCCCATTGGTCCGTTCCAAAGG
ATGGTCTTGGCTTTCTTAATTTTATCGGCGAACAGTTTAGCTGTTTCTGGGCCGATATCG
AGTCCTTTCAAGCCGATTTTGATTTCGGTAATGGGAACAATCGTCGTTGTGGCATTGGGG
TCGGCTTCCGGCGCGATTACCACATCGGTGGGTAAGAATAAATCAACACCCGCTTGCCGC
GCTTTCCGCAGGGTTTCCACGGCTAAGGTTAATTTATCCGCTTCAAGCAGGGAATTGCCG
ATTTCGACGCCTTCAGCTTTGAGGAAAGTGTAGCTCATACCTCCGCCGACCAAAATAGTA
TCGGTCATATTAATGAGGTTTTGGATTATCTCAATTTTACCAGCGACTTTGGCTCCGCCG
AGGATGGCGACGAGTGGGCGGTTAGGATTACTAATGATTTTACCTAAATATTCGATTTCC
TTCTGCATCAGGTATCCGGCGGCACAGATGGCGATATGGTGAGTAACCCCTTCGGTTGAA
GCGTGGGCGCGGTGTGCGGTGCCGAAAGCGTCATTGACATATACATCGCCCAATTTAGCA
AGCTGCCAAGAGAAATCGGAGTCGTTTTTGGTTTCTCCACGATGGAAGCGGAGGTTTTCC
AGCAGGAGGATTTCGCCCGGTTTCAATTCCAGCGCCATTTTCTCAGTCTCTTCGCCGATG
CAGTCGGGTGCGAGTTTGACTTCGCGCTTCAGGTATTCCGATAATCGGAGTCCGACCGGG
GTCATTTTCAATTTAGGATCGTAACCCTTGGGCCTGCCCATATGGGACATTAGTATGAGT
TTTCCGCCGGAATCGAGGACTTTGTTGATAGTTGGCAGGCTGGAGCGGATGCGGTAGTCA
TCGGTGATGATTCCGTTTTCGTCCAGGGGGACATTGAAATCGACTCGGACGAGGATGCGT
TTACCTTTGAGGTCGATGTCGTCGATAGTAAGTTTGGGCATAATTTTGATTAGTTTATTT
ATGACGTTCTATGATATTTGTAGGGACGAGGCACTGCCTCGTCCAGAAAGTTTCTTCAAA
TGATATCATCTTTTAGGAACATATTCTGGATTGATCTCATCGGTGTCCCATTTGATAGGA
TTTAATCTAATATATTCTCTTATCTTTTCAAGCGATTGTTCACTTCTAATAATGTGTTCA
TAAAACCTTGATTGCCATTGAAATTTTAACTCCGGGAAATGCTGGTTAACTACCTTTGTA
CATTTAGATTTAAATGAACCTATAATCACCGATAGCGAACCAGTTTTTGGTGAAATAATT
GAATAAAAATCCTTTTTGCAGGGACGAGACCTTGTCTCGTCCCCGGATGCTGGACGAGGC
AGTGCCTCGTCCCTACAAATACATACTATGCCATGTAAATGATTCGGCATTATTATATAT
TCATCTAAAACCACAAACGGGAAATGTTCCGGGATTTCCATCCAGTATTTATTGACAAGT
TCTCCAACAAAAGTGAGTTTTACTTCAGCAGCGACAACTTCACTAAAATATGGAACCGTA
TCTTGGGTGCATATTGTAACAAAATAGCATCCATTCTGTGAATAATCATATTCTTTCAAC
CGGATAGAATCATTACGGTAAATGCCTAAGTATTTACTTTTTTCATTTTCAATCATCGTC
TAATTTGTATTTTAGCGTTAATGTATACTTTAATCGCATCTTTTATATTTTCCAAGGCTT
GTTCCTCGGTTTCGCCTTGGGACCAACATCCTGGAAGTCCGGGACACCAGACGGAATAGC
CTTCGTCGGTTTTTGTAAGTTGGACTTTGTAGTTCATTTTGCCACCCTCTTTAACACTAA
AATTCATCATAATTAACACTGAAATTACTATTTTTAACTTTAATACTACATCGATACTTT
TCATAAATCTTTTTAACCAATTTTTTAAGTCTTAAATTGTCTTGGGGATACCGACATCCG
ATAATATATCCGACTCTTTTAATAAGCTTGATACCCGCTTTCTTCGCACAAATCATATAA
CTAATTGTACTATCGATTTGATCTACTGCATGTTCAATGTTTCTTTTTCCTTTAAGCTCA
ACATAAACCTCAATTGTCTTCTCTTTAAGAAACAATAAGTAATCGCACCTGGGACTTGGT
TCATTTTCAAAAACACAACCATCGATTGTAACAACATCAACAGGATACTTGTCAGGATTC
ATTAATTTAAAAGAACTCCGCTTTTCGGAAAGCACAATTTCAATGTCATTCCTCGATTTC
GTACACTCCTCCAAAGAACGCATCAATACTCCAGTTCCAGCAGTTTGTTGAATTGCTCTG
AAGTTTCATCGGACACATCGTCGATTTCATCCGCTAATATCAATCCGGTTTCATCATCTA
TTATGCTTTTGATGCCATCATGCGTCACATTATATGCATTCACGACCGATGGGTCTAAAA
TCTGTTCTTCGGGTACAATATCATACAATTTTTTCAGCTTTTCCGCATCCCCTTCAGCTT
TTTTCCGCACAATCCCCGCTTCCATAAGGTTGGCGAAAGCAGTTAATATATAAGGGCTGT
GGGTGGTGATAAATAATTGTAGAGGGGAAACACTTAATTTAAATACAGTTGCCAGCAGCT
TCACAATATCTCTTTGTGAGTTTGGGAAAAGATGCGCTTCGGGCTCTTCTATGTACATCG
TAATCCCTTTGCCTACAAACCTAACATTTACAATCATCCTTAATACCAATGATATTGGTA
ACACTTCCTGCTGGCCAGAAGAAAGATGAGTTATATTCACTTTCCTTCCATCAATATGTT
TTACATAATCTATGTTTTCTTCTTGTATATATGAACCATAGAGAATTTTACTGATAATAG
CATCAACAGTTTTTTGACTCTCCGATAAATCTTGACTAGTACGCCTATAGAATTTCTTTG
CAAACTCATAAAACGAGCCAAATTCTATCAGAAATCGATCAATCGGTATTTTTTCCTTAT
CATGAAAAAACTTACTTTCTGATATATTAGCAAAATATGATCTTCCGGCAGGCATGAATT
CCTGAGCGTATCCTCCAGGCGTCCCTAGTCTTTCAAAAAATCTCCTATACAAAAAAGGAT
TAATTCTGGAATAACTAAAGAATTCTCTATCTTCATCCTTTAGCTTAGACTTTATTTCTA
AAAATTTATTATAGCCCTCGTTTAACAAATCATCATATAGTTCAGAATATTCTAAAATAA
[truncated: 3,011,594 more chars]
