# Supplementary material for: Discovery of a novel bacterial class with the capacity to drive sulfur cycling and microbiome structure in a paleo-ocean analog
Source: ISME Commun. 2023 Aug 18;3:82. doi: 10.1038/s43705-023-00287-9 (PMC10439189; doi:10.1038/s43705-023-00287-9)
Supplement: Supplementary file 3 — Supplementary Material 2 [file 43705_2023_287_MOESM3_ESM.txt]

#	gene name	KO	thrshld	score	E-value	KO definition
#	--------------------	------	-------	------	---------	---------------------
*	k141_1474557_1	K00012	381.43	642	2.00E-193	UDPglucose 6-dehydrogenase [EC:1.1.1.22]
*	k141_2054753_8	K00027	528.87	552.7	2.40E-166	malate dehydrogenase (oxaloacetate-decarboxylating) [EC:1.1.1.38]
*	k141_5121901_3	K00031	117.3	160.4	1.10E-47	isocitrate dehydrogenase [EC:1.1.1.42]
*	k141_2853753_4	K00057	276.03	470.7	9.70E-142	glycerol-3-phosphate dehydrogenase (NAD(P)+) [EC:1.1.1.94]
*	k141_5306827_2	K00059	268.93	336	4.80E-101	3-oxoacyl-[acyl-carrier protein] reductase [EC:1.1.1.100]
*	k141_6915734_1	K00059	268.93	330	3.10E-99	3-oxoacyl-[acyl-carrier protein] reductase [EC:1.1.1.100]
*	k141_7174163_9	K00067	307.47	330.9	2.40E-99	dTDP-4-dehydrorhamnose reductase [EC:1.1.1.133]
*	k141_2585901_2	K00074	367.93	372.3	6.00E-112	3-hydroxybutyryl-CoA dehydrogenase [EC:1.1.1.157]
*	k141_3068177_10	K00074	367.93	385.5	6.10E-116	3-hydroxybutyryl-CoA dehydrogenase [EC:1.1.1.157]
*	k141_3762106_1	K00074	367.93	462.1	3.60E-139	3-hydroxybutyryl-CoA dehydrogenase [EC:1.1.1.157]
*	k141_3052107_2	K00075	147.8	303.5	4.00E-91	UDP-N-acetylmuramate dehydrogenase [EC:1.3.1.98]
*	k141_4691579_3	K00099	220.3	544.1	7.90E-164	1-deoxy-D-xylulose-5-phosphate reductoisomerase [EC:1.1.1.267]
*	k141_2732350_10	K00104	504.5	514	7.30E-155	glycolate oxidase [EC:1.1.3.15]
*	k141_6334321_2	K00124	170.27	201.3	4.90E-60	formate dehydrogenase iron-sulfur subunit
*	k141_4463188_9	K00132	648.07	678.7	6.30E-205	acetaldehyde dehydrogenase (acetylating) [EC:1.2.1.10]
*	k141_3258821_6	K00133	220.43	415.7	3.40E-125	aspartate-semialdehyde dehydrogenase [EC:1.2.1.11]
*	k141_904543_12	K00134	410.33	509.9	9.30E-154	glyceraldehyde 3-phosphate dehydrogenase (phosphorylating) [EC:1.2.1.12]
*	k141_5722015_9	K00169	296.73	477.1	6.40E-144	pyruvate ferredoxin oxidoreductase alpha subunit [EC:1.2.7.1]
*	k141_5862270_15	K00169	296.73	478.5	2.40E-144	pyruvate ferredoxin oxidoreductase alpha subunit [EC:1.2.7.1]
*	k141_5722015_4	K00170	314.57	412.6	1.60E-124	pyruvate ferredoxin oxidoreductase beta subunit [EC:1.2.7.1]
*	k141_6984148_4	K00170	314.57	394.9	4.00E-119	pyruvate ferredoxin oxidoreductase beta subunit [EC:1.2.7.1]
*	k141_5862270_9	K00172	143.6	204.4	3.70E-61	pyruvate ferredoxin oxidoreductase gamma subunit [EC:1.2.7.1]
*	k141_6315794_5	K00174	255.9	438.2	7.30E-132	2-oxoglutarate/2-oxoacid ferredoxin oxidoreductase subunit alpha [EC:1.2.7.3 1.2.7.11]
*	k141_7165261_2	K00174	255.9	448.1	7.70E-135	2-oxoglutarate/2-oxoacid ferredoxin oxidoreductase subunit alpha [EC:1.2.7.3 1.2.7.11]
*	k141_6315794_6	K00175	242	303.4	7.40E-91	2-oxoglutarate/2-oxoacid ferredoxin oxidoreductase subunit beta [EC:1.2.7.3 1.2.7.11]
*	k141_7165261_1	K00175	242	349.1	1.10E-104	2-oxoglutarate/2-oxoacid ferredoxin oxidoreductase subunit beta [EC:1.2.7.3 1.2.7.11]
*	k141_6315794_3	K00176	71.83	91.2	8.50E-27	2-oxoglutarate ferredoxin oxidoreductase subunit delta [EC:1.2.7.3]
*	k141_6051989_4	K00177	143.07	169.1	2.30E-50	2-oxoglutarate ferredoxin oxidoreductase subunit gamma [EC:1.2.7.3]
*	k141_6315794_7	K00177	143.07	182.3	2.20E-54	2-oxoglutarate ferredoxin oxidoreductase subunit gamma [EC:1.2.7.3]
*	k141_3980525_8	K00179	469.9	736.7	3.10E-222	indolepyruvate ferredoxin oxidoreductase, alpha subunit [EC:1.2.7.8]
*	k141_4588029_4	K00179	469.9	511.9	3.10E-154	indolepyruvate ferredoxin oxidoreductase, alpha subunit [EC:1.2.7.8]
*	k141_4995999_2	K00180	131.97	229.2	7.60E-69	indolepyruvate ferredoxin oxidoreductase, beta subunit [EC:1.2.7.8]
*	k141_3528458_1	K00194	271.17	361.9	4.00E-109	acetyl-CoA decarbonylase/synthase, CODH/ACS complex subunit delta [EC:2.1.1.245]
*	k141_6449157_2	K00196	142.8	148.2	2.40E-44	anaerobic carbon-monoxide dehydrogenase iron sulfur subunit
*	k141_3528458_2	K00197	363.73	510.2	6.70E-154	acetyl-CoA decarbonylase/synthase, CODH/ACS complex subunit gamma [EC:2.1.1.245]
*	k141_6449157_3	K00198	477.07	844.7	5.80E-255	anaerobic carbon-monoxide dehydrogenase catalytic subunit [EC:1.2.7.4]
*	k141_2827186_1	K00215	131.33	205.8	2.30E-61	4-hydroxy-tetrahydrodipicolinate reductase [EC:1.17.1.8]
*	k141_1563439_6	K00248	534.83	607.2	4.50E-183	butyryl-CoA dehydrogenase [EC:1.3.8.1]
*	k141_3762106_2	K00248	534.83	597.5	4.00E-180	butyryl-CoA dehydrogenase [EC:1.3.8.1]
*	k141_6315794_9	K00248	534.83	554.8	3.50E-167	butyryl-CoA dehydrogenase [EC:1.3.8.1]
*	k141_1563439_6	K00249	372.83	443.4	2.40E-133	acyl-CoA dehydrogenase [EC:1.3.8.7]
*	k141_301420_1	K00249	372.83	434.3	1.40E-130	acyl-CoA dehydrogenase [EC:1.3.8.7]
*	k141_3762106_2	K00249	372.83	432.7	4.10E-130	acyl-CoA dehydrogenase [EC:1.3.8.7]
*	k141_6315794_9	K00249	372.83	457.8	1.00E-137	acyl-CoA dehydrogenase [EC:1.3.8.7]
*	k141_6188707_5	K00259	285.93	550.5	3.90E-166	alanine dehydrogenase [EC:1.4.1.1]
*	k141_2539675_1	K00261	530.97	554.1	4.80E-167	glutamate dehydrogenase (NAD(P)+) [EC:1.4.1.3]
*	k141_6919453_1	K00262	469.47	762.4	5.60E-230	glutamate dehydrogenase (NADP+) [EC:1.4.1.4]
*	k141_1514478_1	K00278	541.1	752	1.30E-226	L-aspartate oxidase [EC:1.4.3.16]
*	k141_657557_3	K00282	406.2	587.3	2.80E-177	glycine dehydrogenase subunit 1 [EC:1.4.4.2]
*	k141_657557_5	K00283	519.8	784	1.20E-236	glycine dehydrogenase subunit 2 [EC:1.4.4.2]
*	k141_2304749_3	K00290	107.87	108.5	6.00E-32	saccharopine dehydrogenase (NAD+, L-lysine forming) [EC:1.5.1.7]
*	k141_5476766_2	K00294	485.57	500.9	8.30E-151	1-pyrroline-5-carboxylate dehydrogenase [EC:1.2.1.88]
*	k141_6656581_5	K00330	127.83	178.7	2.30E-53	NADH-quinone oxidoreductase subunit A [EC:7.1.1.2]
*	k141_5454990_1	K00334	150.77	172.4	2.60E-51	NADH-quinone oxidoreductase subunit E [EC:7.1.1.2]
*	k141_3006378_1	K00335	610.9	705	1.10E-212	NADH-quinone oxidoreductase subunit F [EC:7.1.1.2]
*	k141_4035364_3	K00335	610.9	736.7	2.80E-222	NADH-quinone oxidoreductase subunit F [EC:7.1.1.2]
*	k141_5488958_10	K00335	610.9	637.3	3.40E-192	NADH-quinone oxidoreductase subunit F [EC:7.1.1.2]
*	k141_378003_1	K00338	143.77	145	4.70E-43	NADH-quinone oxidoreductase subunit I [EC:7.1.1.2]
*	k141_4856412_1	K00340	94.03	154.8	2.30E-46	NADH-quinone oxidoreductase subunit K [EC:7.1.1.2]
*	k141_7174163_1	K00341	545.77	821.1	1.20E-247	NADH-quinone oxidoreductase subunit L [EC:7.1.1.2]
*	k141_7174163_2	K00342	541.23	725.2	7.10E-219	NADH-quinone oxidoreductase subunit M [EC:7.1.1.2]
*	k141_7174163_3	K00343	334.73	537.9	5.40E-162	NADH-quinone oxidoreductase subunit N [EC:7.1.1.2]
*	k141_4687447_3	K00350	220.2	224.8	1.50E-67	Na+-transporting NADH:ubiquinone oxidoreductase subunit E [EC:7.2.1.1]
*	k141_6072673_14	K00374	124.83	126.2	2.20E-37	nitrate reductase gamma subunit [EC:1.7.5.1 1.7.99.-]
*	k141_7198503_3	K00374	124.83	141.7	4.20E-42	nitrate reductase gamma subunit [EC:1.7.5.1 1.7.99.-]
*	k141_301420_3	K00384	330.9	483.6	1.10E-145	thioredoxin reductase (NADPH) [EC:1.8.1.9]
*	k141_5461647_1	K00394	377.43	869	2.20E-262	adenylylsulfate reductase, subunit A [EC:1.8.99.2]
*	k141_5461647_2	K00395	81.93	181.3	1.40E-54	adenylylsulfate reductase, subunit B [EC:1.8.99.2]
*	k141_4541685_2	K00459	110.23	290.4	5.90E-87	nitronate monooxygenase [EC:1.13.12.16]
*	k141_6044485_7	K00525	98.67	849.2	4.90E-256	ribonucleoside-diphosphate reductase alpha chain [EC:1.17.4.1]
*	k141_3060351_3	K00548	270.63	709.1	2.10E-213	5-methyltetrahydrofolate--homocysteine methyltransferase [EC:2.1.1.13]
*	k141_5184087_1	K00554	127.27	357.6	8.20E-108	tRNA (guanine37-N1)-methyltransferase [EC:2.1.1.228]
*	k141_3060351_9	K00566	413.2	424.9	5.80E-128	tRNA-uridine 2-sulfurtransferase [EC:2.8.1.13]
*	k141_1514478_2	K00571	157.2	227.3	7.40E-68	site-specific DNA-methyltransferase (adenine-specific) [EC:2.1.1.72]
*	k141_1563439_5	K00571	157.2	235.6	2.30E-70	site-specific DNA-methyltransferase (adenine-specific) [EC:2.1.1.72]
*	k141_2054448_6	K00571	157.2	252.8	1.30E-75	site-specific DNA-methyltransferase (adenine-specific) [EC:2.1.1.72]
*	k141_3523458_2	K00571	157.2	227.8	5.00E-68	site-specific DNA-methyltransferase (adenine-specific) [EC:2.1.1.72]
*	k141_3636871_3	K00571	157.2	226.8	1.00E-67	site-specific DNA-methyltransferase (adenine-specific) [EC:2.1.1.72]
*	k141_4330044_3	K00571	157.2	240.7	6.20E-72	site-specific DNA-methyltransferase (adenine-specific) [EC:2.1.1.72]
*	k141_4330044_4	K00571	157.2	241.5	3.60E-72	site-specific DNA-methyltransferase (adenine-specific) [EC:2.1.1.72]
*	k141_4705242_8	K00571	157.2	173.4	1.60E-51	site-specific DNA-methyltransferase (adenine-specific) [EC:2.1.1.72]
*	k141_4910970_12	K00571	157.2	219.3	1.90E-65	site-specific DNA-methyltransferase (adenine-specific) [EC:2.1.1.72]
*	k141_4970805_2	K00571	157.2	209.1	2.30E-62	site-specific DNA-methyltransferase (adenine-specific) [EC:2.1.1.72]
*	k141_4970805_3	K00571	157.2	230.2	9.70E-69	site-specific DNA-methyltransferase (adenine-specific) [EC:2.1.1.72]
*	k141_4970805_4	K00571	157.2	215.6	2.50E-64	site-specific DNA-methyltransferase (adenine-specific) [EC:2.1.1.72]
*	k141_4995999_1	K00571	157.2	241.1	4.60E-72	site-specific DNA-methyltransferase (adenine-specific) [EC:2.1.1.72]
*	k141_5092458_6	K00571	157.2	239.7	1.20E-71	site-specific DNA-methyltransferase (adenine-specific) [EC:2.1.1.72]
*	k141_5328776_2	K00571	157.2	181.5	5.70E-54	site-specific DNA-methyltransferase (adenine-specific) [EC:2.1.1.72]
*	k141_6136088_1	K00571	157.2	240.8	5.80E-72	site-specific DNA-methyltransferase (adenine-specific) [EC:2.1.1.72]
*	k141_6656581_3	K00571	157.2	230.4	8.50E-69	site-specific DNA-methyltransferase (adenine-specific) [EC:2.1.1.72]
*	k141_672893_3	K00571	157.2	169.3	2.80E-50	site-specific DNA-methyltransferase (adenine-specific) [EC:2.1.1.72]
*	k141_691569_4	K00571	157.2	230.8	6.50E-69	site-specific DNA-methyltransferase (adenine-specific) [EC:2.1.1.72]
*	k141_789641_3	K00571	157.2	209	2.50E-62	site-specific DNA-methyltransferase (adenine-specific) [EC:2.1.1.72]
*	k141_1754469_2	K00573	82.23	269.9	6.30E-81	protein-L-isoaspartate(D-aspartate) O-methyltransferase [EC:2.1.1.77]
*	k141_246101_4	K00573	82.23	285.6	1.00E-85	protein-L-isoaspartate(D-aspartate) O-methyltransferase [EC:2.1.1.77]
*	k141_2427814_3	K00602	132.87	685.4	1.20E-206	phosphoribosylaminoimidazolecarboxamide formyltransferase / IMP cyclohydrolase [EC:2.1.2.3 3.5.4.10]
*	k141_299096_2	K00603	404.4	425.2	4.60E-128	glutamate formiminotransferase / 5-formyltetrahydrofolate cyclo-ligase [EC:2.1.2.5 6.3.3.2]
*	k141_2496177_4	K00604	262.23	310.9	2.80E-93	methionyl-tRNA formyltransferase [EC:2.1.2.9]
*	k141_4123979_1	K00605	310.2	504.3	7.80E-152	aminomethyltransferase [EC:2.1.2.10]
*	k141_6525876_3	K00609	243.97	425.7	2.20E-128	aspartate carbamoyltransferase catalytic subunit [EC:2.1.3.2]
*	k141_1790472_1	K00611	358.7	443.8	1.40E-133	ornithine carbamoyltransferase [EC:2.1.3.3]
*	k141_6527913_2	K00612	266.8	817.6	1.60E-246	carbamoyltransferase [EC:2.1.3.-]
*	k141_5349583_1	K00615	184.93	503.4	2.60E-151	transketolase [EC:2.2.1.1]
*	k141_3920437_1	K00616	143.43	197.3	8.70E-59	transaldolase [EC:2.2.1.2]
*	k141_334539_3	K00639	499.33	655.2	1.50E-197	glycine C-acetyltransferase [EC:2.3.1.29]
*	k141_6341249_4	K00645	269	360.8	2.00E-108	[acyl-carrier-protein] S-malonyltransferase [EC:2.3.1.39]
*	k141_6341249_3	K00648	228.37	421.8	6.60E-127	3-oxoacyl-[acyl-carrier-protein] synthase III [EC:2.3.1.180]
*	k141_1316193_3	K00655	123.1	172	3.40E-51	1-acyl-sn-glycerol-3-phosphate acyltransferase [EC:2.3.1.51]
*	k141_4729188_2	K00655	123.1	135.6	3.90E-40	1-acyl-sn-glycerol-3-phosphate acyltransferase [EC:2.3.1.51]
*	k141_641284_2	K00677	203.03	350.3	2.30E-105	UDP-N-acetylglucosamine acyltransferase [EC:2.3.1.129]
*	k141_7155920_1	K00681	536.37	661.7	2.10E-199	gamma-glutamyltranspeptidase / glutathione hydrolase [EC:2.3.2.2 3.4.19.13]
*	k141_1920130_3	K00683	107.9	171.8	4.00E-51	glutaminyl-peptide cyclotransferase [EC:2.3.2.5]
*	k141_3736750_1	K00688	103.87	438.1	1.10E-131	glycogen phosphorylase [EC:2.4.1.1]
*	k141_7279420_3	K00688	103.87	416.3	4.10E-125	glycogen phosphorylase [EC:2.4.1.1]
*	k141_5942249_12	K00703	137.5	268.5	1.90E-80	starch synthase [EC:2.4.1.21]
*	k141_7279420_1	K00703	137.5	559.2	1.90E-168	starch synthase [EC:2.4.1.21]
*	k141_2762128_2	K00721	168.5	169.3	2.00E-50	dolichol-phosphate mannosyltransferase [EC:2.4.1.83]
*	k141_3018999_2	K00748	152.97	443.3	2.90E-133	lipid-A-disaccharide synthase [EC:2.4.1.182]
*	k141_4145690_4	K00754	237.47	241.2	3.90E-72	L-malate glycosyltransferase [EC:2.4.1.-]
*	k141_7103570_4	K00756	577.33	603.8	3.20E-182	pyrimidine-nucleoside phosphorylase [EC:2.4.2.2]
*	k141_2853753_3	K00759	95.53	290.3	3.10E-87	adenine phosphoribosyltransferase [EC:2.4.2.7]
*	k141_5440432_9	K00760	95.93	200.7	4.90E-60	hypoxanthine phosphoribosyltransferase [EC:2.4.2.8]
*	k141_1754469_9	K00762	89.6	155	4.20E-46	orotate phosphoribosyltransferase [EC:2.4.2.10]
*	k141_525127_4	K00767	245.3	373.3	2.50E-112	nicotinate-nucleotide pyrophosphorylase (carboxylating) [EC:2.4.2.19]
*	k141_2098052_4	K00773	548.63	621.3	3.70E-187	queuine tRNA-ribosyltransferase [EC:2.4.2.29]
*	k141_3826987_3	K00784	91.9	111.1	7.00E-33	ribonuclease Z [EC:3.1.26.11]
*	k141_4471293_4	K00789	17.4	624.3	3.50E-188	S-adenosylmethionine synthetase [EC:2.5.1.6]
*	k141_3951583_8	K00790	195.47	604	2.50E-182	UDP-N-acetylglucosamine 1-carboxyvinyltransferase [EC:2.5.1.7]
*	k141_1611353_2	K00791	177.23	336.4	4.10E-101	tRNA dimethylallyltransferase [EC:2.5.1.75]
*	k141_6066805_4	K00793	50.93	250.3	3.70E-75	riboflavin synthase [EC:2.5.1.9]
*	k141_4035026_3	K00794	50.97	223.8	4.20E-67	6,7-dimethyl-8-ribityllumazine synthase [EC:2.5.1.78]
*	k141_1754469_7	K00797	100.53	277.6	2.40E-83	spermidine synthase [EC:2.5.1.16]
*	k141_4463188_12	K00797	100.53	154.6	5.30E-46	spermidine synthase [EC:2.5.1.16]
*	k141_1472778_1	K00806	342.13	375.5	4.70E-113	undecaprenyl diphosphate synthase [EC:2.5.1.31]
*	k141_5831731_6	K00812	463.97	562.3	1.20E-169	aspartate aminotransferase [EC:2.6.1.1]
*	k141_2637885_6	K00817	289.5	366.4	3.40E-110	histidinol-phosphate aminotransferase [EC:2.6.1.9]
*	k141_5288610_2	K00820	181.67	883.4	3.80E-266	glutamine---fructose-6-phosphate transaminase (isomerizing) [EC:2.6.1.16]
*	k141_2879194_3	K00826	174	275.1	2.00E-82	branched-chain amino acid aminotransferase [EC:2.6.1.42]
*	k141_904543_16	K00850	352.87	367	3.00E-110	6-phosphofructokinase 1 [EC:2.7.1.11]
*	k141_952252_1	K00858	38.97	240.8	4.90E-72	NAD+ kinase [EC:2.7.1.23]
*	k141_4096174_5	K00859	55.3	182	3.10E-54	dephospho-CoA kinase [EC:2.7.1.24]
*	k141_6226756_3	K00876	136.37	265.7	1.20E-79	uridine kinase [EC:2.7.1.48]
*	k141_142564_3	K00884	91.57	107.5	1.40E-31	N-acetylglucosamine kinase [EC:2.7.1.59]
*	k141_5598749_3	K00903	252.7	280.2	4.20E-84	protein-tyrosine kinase [EC:2.7.10.3]
*	k141_5598749_2	K00919	109.63	262.1	1.10E-78	4-diphosphocytidyl-2-C-methyl-D-erythritol kinase [EC:2.7.1.148]
*	k141_3068177_19	K00925	157.67	626.1	1.40E-188	acetate kinase [EC:2.7.2.1]
*	k141_3440447_3	K00926	113.83	425.9	3.10E-128	carbamate kinase [EC:2.7.2.2]
*	k141_904543_7	K00927	99.53	618.5	1.90E-186	phosphoglycerate kinase [EC:2.7.2.3]
*	k141_4541685_1	K00929	219.4	469.9	7.70E-142	butyrate kinase [EC:2.7.2.7]
*	k141_2257021_4	K00939	189.07	237.4	4.50E-71	adenylate kinase [EC:2.7.4.3]
*	k141_6051989_3	K00940	143.37	161.7	3.50E-48	nucleoside-diphosphate kinase [EC:2.7.4.6]
*	k141_5662705_2	K00942	190.57	214.3	4.10E-64	guanylate kinase [EC:2.7.4.8]
*	k141_5440432_4	K00943	91.87	229.1	1.60E-68	dTMP kinase [EC:2.7.4.9]
*	k141_1316193_4	K00945	75.1	224	5.20E-67	CMP/dCMP kinase [EC:2.7.4.25]
*	k141_383275_8	K00950	44.93	194.5	3.20E-58	2-amino-4-hydroxy-6-hydroxymethyldihydropteridine diphosphokinase [EC:2.7.6.3]
*	k141_3254132_6	K00954	84.2	246.8	2.60E-74	pantetheine-phosphate adenylyltransferase [EC:2.7.7.3]
*	k141_5368500_2	K00958	258.93	470.7	1.30E-141	sulfate adenylyltransferase [EC:2.7.7.4]
*	k141_6178328_6	K00962	300.37	1051.3	0	polyribonucleotide nucleotidyltransferase [EC:2.7.7.8]
*	k141_2199296_6	K00969	117.8	231.4	2.20E-69	nicotinate-nucleotide adenylyltransferase [EC:2.7.7.18]
*	k141_1474557_3	K00971	152.2	431.7	8.80E-130	mannose-1-phosphate guanylyltransferase [EC:2.7.7.13]
*	k141_7174163_8	K00973	249.57	294.7	2.20E-88	glucose-1-phosphate thymidylyltransferase [EC:2.7.7.24]
*	k141_2539675_8	K00975	197.27	543.7	5.80E-164	glucose-1-phosphate adenylyltransferase [EC:2.7.7.27]
*	k141_2335777_4	K00981	47.63	187.7	6.30E-56	phosphatidate cytidylyltransferase [EC:2.7.7.41]
*	k141_1589627_1	K00986	76.37	290.1	5.30E-87	RNA-directed DNA polymerase [EC:2.7.7.49]
*	k141_5722015_3	K00995	103.53	109.8	3.10E-32	CDP-diacylglycerol---glycerol-3-phosphate 3-phosphatidyltransferase [EC:2.7.8.5]
*	k141_3838525_4	K01000	189.77	448.2	7.90E-135	phospho-N-acetylmuramoyl-pentapeptide-transferase [EC:2.7.8.13]
*	k141_4233862_8	K01006	373.5	1466.1	0	pyruvate, orthophosphate dikinase [EC:2.7.9.1]
*	k141_1037595_5	K01007	379.6	427.3	2.40E-128	pyruvate, water dikinase [EC:2.7.9.2]
*	k141_3571260_5	K01008	146.97	391.9	6.90E-118	selenide, water dikinase [EC:2.7.9.3]
*	k141_6505057_3	K01008	146.97	445.5	3.90E-134	selenide, water dikinase [EC:2.7.9.3]
*	k141_1589627_4	K01009	192	198.1	2.80E-59	L-glutamine-phosphate cytidylyltransferase [EC:2.7.7.103]
*	k141_3060351_1	K01042	251.43	589.8	1.10E-177	L-seryl-tRNA(Ser) seleniumtransferase [EC:2.9.1.1]
*	k141_5862270_3	K01042	251.43	570.8	5.80E-172	L-seryl-tRNA(Ser) seleniumtransferase [EC:2.9.1.1]
*	k141_1016577_6	K01069	153.4	188	4.60E-56	hydroxyacylglutathione hydrolase [EC:3.1.2.6]
*	k141_6665153_3	K01069	153.4	174.8	4.90E-52	hydroxyacylglutathione hydrolase [EC:3.1.2.6]
*	k141_5385878_1	K01077	73.97	351.4	1.20E-105	alkaline phosphatase [EC:3.1.3.1]
*	k141_2732350_8	K01092	208.33	302	1.40E-90	myo-inositol-1(or 4)-monophosphatase [EC:3.1.3.25]
*	k141_653896_1	K01092	208.33	246.7	8.60E-74	myo-inositol-1(or 4)-monophosphatase [EC:3.1.3.25]
*	k141_2134285_1	K01095	31.9	163.8	7.90E-49	phosphatidylglycerophosphatase A [EC:3.1.3.27]
*	k141_505447_7	K01139	796.87	921.3	7.80E-278	GTP diphosphokinase / guanosine-3',5'-bis(diphosphate) 3'-diphosphatase [EC:2.7.6.5 3.1.7.2]
*	k141_4877279_1	K01151	105.5	362.5	3.90E-109	deoxyribonuclease IV [EC:3.1.21.2]
*	k141_691569_5	K01155	27.1	152.2	6.00E-45	type II restriction enzyme [EC:3.1.21.4]
*	k141_4910970_13	K01156	149.53	192.4	2.40E-57	type III restriction enzyme [EC:3.1.21.5]
*	k141_3071110_15	K01159	32.4	56.8	3.60E-16	crossover junction endodeoxyribonuclease RuvC [EC:3.1.21.10]
*	k141_4455040_1	K01183	116	328.5	1.30E-98	chitinase [EC:3.2.1.14]
*	k141_5555108_1	K01246	29.53	178.6	2.30E-53	DNA-3-methyladenine glycosylase I [EC:3.2.2.20]
*	k141_4471293_5	K01251	60.9	506.5	1.30E-152	adenosylhomocysteinase [EC:3.3.1.1]
*	k141_2105584_4	K01258	186.93	375.2	6.80E-113	tripeptide aminopeptidase [EC:3.4.11.4]
*	k141_2257021_3	K01265	137.77	306.7	5.30E-92	methionyl aminopeptidase [EC:3.4.11.18]
*	k141_6785673_7	K01297	72.7	369	4.80E-111	muramoyltetrapeptide carboxypeptidase [EC:3.4.17.13]
*	k141_4035617_1	K01338	840.67	977.8	9.20E-295	ATP-dependent Lon protease [EC:3.4.21.53]
*	k141_462309_7	K01338	840.67	1005	5.70E-303	ATP-dependent Lon protease [EC:3.4.21.53]
*	k141_6226756_5	K01356	128.3	239.1	1.30E-71	repressor LexA [EC:3.4.21.88]
*	k141_2496177_2	K01358	53.23	317	2.30E-95	ATP-dependent Clp protease, protease subunit [EC:3.4.21.92]
*	k141_2054448_3	K01426	291.8	373.6	3.20E-112	amidase [EC:3.5.1.4]
*	k141_4711830_2	K01431	312.97	352.7	6.70E-106	beta-ureidopropionase [EC:3.5.1.6]
*	k141_5945140_17	K01444	265.97	393.4	2.40E-118	N4-(beta-N-acetylglucosaminyl)-L-asparaginase [EC:3.5.1.26]
*	k141_1268648_4	K01448	34.8	212.3	1.60E-63	N-acetylmuramoyl-L-alanine amidase [EC:3.5.1.28]
*	k141_637852_1	K01448	34.8	235.8	1.20E-70	N-acetylmuramoyl-L-alanine amidase [EC:3.5.1.28]
*	k141_2496177_3	K01462	50.8	184.2	4.30E-55	peptide deformylase [EC:3.5.1.88]
*	k141_1512419_2	K01463	163.43	183	1.30E-54	N-acetylglucosamine malate deacetylase 1 [EC:3.5.1.-]
*	k141_6416662_4	K01463	163.43	176.9	8.70E-53	N-acetylglucosamine malate deacetylase 1 [EC:3.5.1.-]
*	k141_5942249_9	K01468	316.1	566.5	1.50E-170	imidazolonepropionase [EC:3.5.2.7]
*	k141_4189472_3	K01480	192.3	229.8	9.00E-69	agmatinase [EC:3.5.3.11]
*	k141_3523458_6	K01488	324.07	413	3.10E-124	adenosine deaminase [EC:3.5.4.4]
*	k141_6226756_4	K01489	25.8	177.6	7.30E-53	cytidine deaminase [EC:3.5.4.5]
*	k141_2472517_1	K01494	83.73	125.6	3.60E-37	dCTP deaminase [EC:3.5.4.13]
*	k141_2705361_4	K01495	59.27	242.6	7.60E-73	GTP cyclohydrolase IA [EC:3.5.4.16]
*	k141_4035026_1	K01497	261.63	302	1.00E-90	GTP cyclohydrolase II [EC:3.5.4.25]
*	k141_299096_2	K01500	197.8	211.8	1.20E-63	methenyltetrahydrofolate cyclohydrolase [EC:3.5.4.9]
*	k141_2853753_2	K01512	74.57	90.1	3.00E-26	acylphosphatase [EC:3.6.1.7]
*	k141_1622462_2	K01519	52.67	209.9	6.10E-63	XTP/dITP diphosphohydrolase [EC:3.6.1.66]
*	k141_161223_4	K01520	50.7	169.1	2.80E-50	dUTP pyrophosphatase [EC:3.6.1.23]
*	k141_1920130_4	K01524	161.2	161.6	4.20E-48	exopolyphosphatase / guanosine-5'-triphosphate,3'-diphosphate pyrophosphatase [EC:3.6.1.11 3.6.1.40]
*	k141_1754469_10	K01591	134.5	179	2.90E-53	orotidine-5'-phosphate decarboxylase [EC:4.1.1.23]
*	k141_2827186_8	K01607	17.53	53.1	5.10E-15	4-carboxymuconolactone decarboxylase [EC:4.1.1.44]
*	k141_5015497_1	K01610	113.97	149.4	2.60E-44	phosphoenolpyruvate carboxykinase (ATP) [EC:4.1.1.49]
*	k141_4096174_1	K01611	16.8	60.2	3.20E-17	S-adenosylmethionine decarboxylase [EC:4.1.1.50]
*	k141_6785673_2	K01613	26.87	84.6	1.10E-24	phosphatidylserine decarboxylase [EC:4.1.1.65]
*	k141_2199296_3	K01627	213.87	423.2	2.00E-127	2-dehydro-3-deoxyphosphooctonate aldolase (KDO 8-P synthase) [EC:2.5.1.55]
*	k141_300685_7	K01628	212.8	245	2.40E-73	L-fuculose-phosphate aldolase [EC:4.1.2.17]
*	k141_383275_7	K01633	95.3	115.7	4.00E-34	7,8-dihydroneopterin aldolase/epimerase/oxygenase [EC:4.1.2.25 5.1.99.8 1.13.11.81]
*	k141_584800_3	K01641	161.5	237.7	4.00E-71	hydroxymethylglutaryl-CoA synthase [EC:2.3.3.10]
*	k141_4330044_6	K01643	407.57	637.3	2.60E-192	citrate lyase subunit alpha / citrate CoA-transferase [EC:2.8.3.10]
*	k141_4330044_12	K01644	147.4	388.5	7.70E-117	citrate lyase subunit beta / citryl-CoA lyase [EC:4.1.3.34]
*	k141_3178617_2	K01662	335.33	907.5	8.60E-274	1-deoxy-D-xylulose-5-phosphate synthase [EC:2.2.1.7]
*	k141_497443_3	K01673	19.33	144.6	6.40E-43	carbonic anhydrase [EC:4.2.1.1]
*	k141_4233862_1	K01677	302.33	400.5	4.80E-121	fumarate hydratase subunit alpha [EC:4.2.1.2]
*	k141_672893_6	K01678	224.07	274.1	6.90E-83	fumarate hydratase subunit beta [EC:4.2.1.2]
*	k141_6509895_2	K01689	63.6	650.2	4.10E-196	enolase [EC:4.2.1.11]
*	k141_6509895_7	K01692	222.27	268	2.30E-80	enoyl-CoA hydratase [EC:4.2.1.17]
*	k141_6416662_9	K01698	63	548.4	1.70E-165	porphobilinogen synthase [EC:4.2.1.24]
*	k141_2827186_4	K01703	466.47	563.7	6.10E-170	3-isopropylmalate/(R)-2-methylmalate dehydratase large subunit [EC:4.2.1.33 4.2.1.35]
*	k141_3980525_6	K01703	466.47	549.9	9.10E-166	3-isopropylmalate/(R)-2-methylmalate dehydratase large subunit [EC:4.2.1.33 4.2.1.35]
*	k141_3071577_2	K01704	131.63	132.6	2.80E-39	3-isopropylmalate/(R)-2-methylmalate dehydratase small subunit [EC:4.2.1.33 4.2.1.35]
*	k141_925122_6	K01704	131.63	156.1	1.90E-46	3-isopropylmalate/(R)-2-methylmalate dehydratase small subunit [EC:4.2.1.33 4.2.1.35]
*	k141_7174163_11	K01710	490.53	528.7	3.00E-159	dTDP-glucose 4,6-dehydratase [EC:4.2.1.46]
*	k141_4584413_2	K01711	272.53	486.4	2.70E-146	GDPmannose 4,6-dehydratase [EC:4.2.1.47]
*	k141_5942249_3	K01712	295.47	869.4	4.20E-262	urocanate hydratase [EC:4.2.1.49]
*	k141_6509895_7	K01715	332.43	344.6	1.20E-103	enoyl-CoA hydratase [EC:4.2.1.17]
*	k141_6416662_8	K01719	58.37	141.6	5.40E-42	uroporphyrinogen-III synthase [EC:4.2.1.75]
*	k141_2105584_11	K01745	425.73	631.5	2.50E-190	histidine ammonia-lyase [EC:4.3.1.3]
*	k141_2199296_2	K01749	137.1	405	1.10E-121	hydroxymethylbilane synthase [EC:2.5.1.61]
*	k141_2286145_1	K01751	222.33	448.6	3.20E-135	diaminopropionate ammonia-lyase [EC:4.3.1.15]
*	k141_6785673_4	K01756	279.87	392.4	7.50E-118	adenylosuccinate lyase [EC:4.3.2.2]
*	k141_2245902_2	K01768	165.1	190.5	5.50E-57	adenylate cyclase [EC:4.6.1.1]
*	k141_2732350_3	K01768	165.1	199.2	1.30E-59	adenylate cyclase [EC:4.6.1.1]
*	k141_5548792_7	K01768	165.1	228.7	1.60E-68	adenylate cyclase [EC:4.6.1.1]
*	k141_651920_1	K01768	165.1	218	2.70E-65	adenylate cyclase [EC:4.6.1.1]
*	k141_3639289_3	K01770	248.67	253.2	6.10E-76	2-C-methyl-D-erythritol 2,4-cyclodiphosphate synthase [EC:4.6.1.12]
*	k141_2204616_1	K01775	115.07	403.2	2.00E-121	alanine racemase [EC:5.1.1.1]
*	k141_2204616_5	K01776	96.67	322.9	3.90E-97	glutamate racemase [EC:5.1.1.3]
*	k141_6049071_1	K01778	72.97	307.8	1.60E-92	diaminopimelate epimerase [EC:5.1.1.7]
*	k141_290532_2	K01779	88.2	249.3	1.20E-74	aspartate racemase [EC:5.1.1.13]
*	k141_1016577_4	K01783	245.17	318.4	5.90E-96	ribulose-phosphate 3-epimerase [EC:5.1.3.1]
*	k141_6527913_4	K01784	268.93	318.7	1.50E-95	UDP-glucose 4-epimerase [EC:5.1.3.2]
*	k141_904543_6	K01803	26.3	353.7	2.20E-106	triosephosphate isomerase (TIM) [EC:5.3.1.1]
*	k141_246101_7	K01808	183.33	223.4	6.70E-67	ribose 5-phosphate isomerase B [EC:5.3.1.6]
*	k141_3853525_4	K01808	183.33	197.2	6.40E-59	ribose 5-phosphate isomerase B [EC:5.3.1.6]
*	k141_4370304_7	K01810	177	195.7	1.60E-58	glucose-6-phosphate isomerase [EC:5.3.1.9]
*	k141_5121901_6	K01839	128.67	487.5	5.30E-147	phosphopentomutase [EC:5.4.2.7]
*	k141_6416662_10	K01845	308.53	668.6	2.00E-201	glutamate-1-semialdehyde 2,1-aminomutase [EC:5.4.3.8]
*	k141_2587965_5	K01848	798.17	901.5	2.50E-272	methylmalonyl-CoA mutase, N-terminal domain [EC:5.4.99.2]
*	k141_5106859_2	K01848	798.17	891.4	2.80E-269	methylmalonyl-CoA mutase, N-terminal domain [EC:5.4.99.2]
*	k141_3561553_3	K01849	180.6	207.8	7.30E-63	methylmalonyl-CoA mutase, C-terminal domain [EC:5.4.99.2]
*	k141_1985637_1	K01854	55.43	116.4	2.10E-34	UDP-galactopyranose mutase [EC:5.4.99.9]
*	k141_3924612_9	K01858	120.07	269.6	9.80E-81	myo-inositol-1-phosphate synthase [EC:5.5.1.4]
*	k141_5765302_14	K01858	120.07	316.4	6.70E-95	myo-inositol-1-phosphate synthase [EC:5.5.1.4]
*	k141_301543_7	K01866	86.5	343.4	4.20E-103	tyrosyl-tRNA synthetase [EC:6.1.1.1]
*	k141_5706285_3	K01867	139.97	413.7	2.60E-124	tryptophanyl-tRNA synthetase [EC:6.1.1.2]
*	k141_545033_2	K01868	141.6	861.9	9.70E-260	threonyl-tRNA synthetase [EC:6.1.1.3]
*	k141_6615434_2	K01869	405.17	1122.6	0	leucyl-tRNA synthetase [EC:6.1.1.4]
*	k141_729550_6	K01870	474.87	935.3	8.50E-282	isoleucyl-tRNA synthetase [EC:6.1.1.5]
*	k141_5765302_3	K01872	196.7	1073.9	0	alanyl-tRNA synthetase [EC:6.1.1.7]
*	k141_4330044_5	K01873	564.97	1235.3	0	valyl-tRNA synthetase [EC:6.1.1.9]
*	k141_3985186_1	K01874	201.43	623.4	9.80E-188	methionyl-tRNA synthetase [EC:6.1.1.10]
*	k141_300685_8	K01875	67.1	274	4.70E-82	seryl-tRNA synthetase [EC:6.1.1.11]
*	k141_3017425_4	K01875	67.1	349.1	8.80E-105	seryl-tRNA synthetase [EC:6.1.1.11]
*	k141_7266926_12	K01876	308.87	797.5	2.50E-240	aspartyl-tRNA synthetase [EC:6.1.1.12]
*	k141_3254132_3	K01880	244.27	599.7	2.60E-180	glycyl-tRNA synthetase [EC:6.1.1.14]
*	k141_3372182_3	K01883	404.47	611.6	4.00E-184	cysteinyl-tRNA synthetase [EC:6.1.1.16]
*	k141_3639289_1	K01885	316.73	569.6	2.10E-171	glutamyl-tRNA synthetase [EC:6.1.1.17]
*	k141_3571260_2	K01887	103.23	450.3	2.30E-135	arginyl-tRNA synthetase [EC:6.1.1.19]
*	k141_4370304_4	K01889	106.8	353.7	3.40E-106	phenylalanyl-tRNA synthetase alpha chain [EC:6.1.1.20]
*	k141_4370304_1	K01890	122.63	656.9	8.10E-198	phenylalanyl-tRNA synthetase beta chain [EC:6.1.1.20]
*	k141_2637885_3	K01893	378.33	533.4	1.40E-160	asparaginyl-tRNA synthetase [EC:6.1.1.22]
*	k141_4067277_4	K01897	433.9	438.2	8.90E-132	long-chain acyl-CoA synthetase [EC:6.2.1.3]
*	k141_904543_18	K01897	433.9	450.9	1.30E-135	long-chain acyl-CoA synthetase [EC:6.2.1.3]
*	k141_3440447_2	K01903	509.63	594.8	1.80E-179	succinyl-CoA synthetase beta subunit [EC:6.2.1.5]
*	k141_299096_1	K01915	39.5	265.1	2.10E-79	glutamine synthetase [EC:6.3.1.2]
*	k141_3571260_4	K01915	39.5	73.1	2.90E-21	glutamine synthetase [EC:6.3.1.2]
*	k141_5440432_1	K01916	288.97	289.1	1.10E-86	NAD+ synthase [EC:6.3.1.5]
*	k141_5121901_4	K01918	118.8	399.4	3.80E-120	pantoate--beta-alanine ligase [EC:6.3.2.1]
*	k141_5368500_3	K01921	103.2	372.2	9.60E-112	D-alanine-D-alanine ligase [EC:6.3.2.4]
*	k141_5689662_2	K01921	103.2	219.6	1.40E-65	D-alanine-D-alanine ligase [EC:6.3.2.4]
*	k141_6785673_3	K01923	155.8	223.5	7.50E-67	phosphoribosylaminoimidazole-succinocarboxamide synthase [EC:6.3.2.6]
*	k141_3052107_1	K01924	368.83	640.1	7.30E-193	UDP-N-acetylmuramate--alanine ligase [EC:6.3.2.8]
*	k141_3838525_3	K01925	363.1	490.1	1.30E-147	UDP-N-acetylmuramoylalanine--D-glutamate ligase [EC:6.3.2.9]
*	k141_2189596_3	K01926	113.27	271.2	1.70E-81	redox-sensing transcriptional repressor
*	k141_6525876_1	K01926	113.27	139.3	2.40E-41	redox-sensing transcriptional repressor
*	k141_3886799_2	K01928	411.37	555.7	1.90E-167	UDP-N-acetylmuramoyl-L-alanyl-D-glutamate--2,6-diaminopimelate ligase [EC:6.3.2.13]
*	k141_3838525_5	K01929	324.67	421.9	6.40E-127	UDP-N-acetylmuramoyl-tripeptide--D-alanyl-D-alanine ligase [EC:6.3.2.10]
*	k141_2649156_10	K01932	137.83	456.8	2.80E-137	gamma-polyglutamate synthase [EC:6.3.2.-]
*	k141_2853753_5	K01933	189.53	464.2	1.20E-139	phosphoribosylformylglycinamidine cyclo-ligase [EC:6.3.3.1]
*	k141_6416662_6	K01937	96.93	793.5	2.20E-239	CTP synthase [EC:6.3.4.2]
*	k141_653896_8	K01939	140.87	482.6	1.80E-145	adenylosuccinate synthase [EC:6.3.4.4]
*	k141_3826987_1	K01945	137.23	579.1	1.00E-174	phosphoribosylamine---glycine ligase [EC:6.3.4.13]
*	k141_1414718_1	K01951	107	625.6	1.30E-188	GMP synthase (glutamine-hydrolysing) [EC:6.3.5.2]
*	k141_2398949_6	K01953	99.97	507.2	1.20E-152	asparagine synthase (glutamine-hydrolysing) [EC:6.3.5.4]
*	k141_5882977_1	K01953	99.97	106.4	2.70E-31	asparagine synthase (glutamine-hydrolysing) [EC:6.3.5.4]
*	k141_5831731_3	K01961	743.73	745.4	9.70E-225	acetyl-CoA carboxylase, biotin carboxylase subunit [EC:6.4.1.2 6.3.4.14]
*	k141_657557_1	K01961	743.73	822.3	4.90E-248	acetyl-CoA carboxylase, biotin carboxylase subunit [EC:6.4.1.2 6.3.4.14]
*	k141_5414787_6	K01962	412.23	523.2	1.20E-157	acetyl-CoA carboxylase carboxyl transferase subunit alpha [EC:6.4.1.2 2.1.3.15]
*	k141_4970805_1	K01969	784.27	972.5	4.60E-293	3-methylcrotonyl-CoA carboxylase beta subunit [EC:6.4.1.4]
*	k141_6221593_1	K01972	114.6	932.4	3.50E-281	DNA ligase (NAD+) [EC:6.5.1.2]
*	k141_2587965_1	K01990	261.13	311.9	1.40E-93	ABC-2 type transport system ATP-binding protein
*	k141_3523458_7	K01990	261.13	317.8	2.30E-95	ABC-2 type transport system ATP-binding protein
*	k141_4926856_1	K01990	261.13	304.2	2.90E-91	ABC-2 type transport system ATP-binding protein
*	k141_910758_1	K01990	261.13	284.1	3.70E-85	ABC-2 type transport system ATP-binding protein
*	k141_1888416_1	K01991	57.9	214.5	4.50E-64	polysaccharide biosynthesis/export protein
*	k141_2206228_2	K01991	57.9	145.1	5.30E-43	polysaccharide biosynthesis/export protein
*	k141_2707872_2	K01991	57.9	171.4	5.30E-51	polysaccharide biosynthesis/export protein
*	k141_4456739_4	K01991	57.9	137.3	1.20E-40	polysaccharide biosynthesis/export protein
*	k141_2587965_2	K01992	17.73	34.8	1.40E-09	ABC-2 type transport system permease protein
*	k141_2587965_3	K01992	17.73	35	1.30E-09	ABC-2 type transport system permease protein
*	k141_3640336_2	K01992	17.73	38.3	1.20E-10	ABC-2 type transport system permease protein
*	k141_462309_6	K01992	17.73	17.8	0.00021	ABC-2 type transport system permease protein
*	k141_4155528_3	K02003	285.33	342.5	5.70E-103	putative ABC transport system ATP-binding protein
*	k141_4155528_2	K02004	46.67	112	3.40E-33	putative ABC transport system permease protein
*	k141_637852_2	K02004	46.67	88.7	4.10E-26	putative ABC transport system permease protein
*	k141_7174163_14	K02004	46.67	115.9	2.30E-34	putative ABC transport system permease protein
*	k141_4155528_4	K02005	216.8	287.4	3.60E-86	HlyD family secretion protein
*	k141_7174163_13	K02005	216.8	248.1	2.90E-74	HlyD family secretion protein
*	k141_2416332_1	K02014	160.5	163.7	1.30E-48	iron complex outermembrane recepter protein
*	k141_32432_1	K02014	160.5	171.6	5.30E-51	iron complex outermembrane recepter protein
*	k141_4287082_3	K02014	160.5	231.8	3.10E-69	iron complex outermembrane recepter protein
*	k141_525127_8	K02014	160.5	181.3	6.20E-54	iron complex outermembrane recepter protein
*	k141_1985427_1	K02030	91.03	99.2	3.80E-29	polar amino acid transport system substrate-binding protein
*	k141_5824620_4	K02049	344.5	370.5	2.10E-111	NitT/TauT family transport system ATP-binding protein
*	k141_5824620_3	K02050	143.23	188.8	2.40E-56	NitT/TauT family transport system permease protein
*	k141_5677177_2	K02065	291.53	360.2	1.50E-108	phospholipid/cholesterol/gamma-HCH transport system ATP-binding protein
*	k141_6423865_2	K02065	291.53	384.9	4.70E-116	phospholipid/cholesterol/gamma-HCH transport system ATP-binding protein
*	k141_5677177_1	K02066	45.6	294.4	1.50E-88	phospholipid/cholesterol/gamma-HCH transport system permease protein
*	k141_6423865_3	K02066	45.6	241.9	1.40E-72	phospholipid/cholesterol/gamma-HCH transport system permease protein
*	k141_6341249_5	K02078	40	78.5	1.20E-22	acyl carrier protein
*	k141_7008017_1	K02108	162.1	259.4	1.00E-77	F-type H+-transporting ATPase subunit a
*	k141_7008017_6	K02109	45.07	127.3	1.40E-37	F-type H+-transporting ATPase subunit b
*	k141_7008017_5	K02110	67.77	81.1	1.20E-23	F-type H+-transporting ATPase subunit c
*	k141_3948802_4	K02111	442.43	921.8	5.80E-278	F-type H+/Na+-transporting ATPase subunit alpha [EC:7.1.2.2 7.2.2.1]
*	k141_7266926_3	K02112	508.03	870.7	7.30E-263	F-type H+/Na+-transporting ATPase subunit beta [EC:7.1.2.2 7.2.2.1]
*	k141_7008017_7	K02113	41	141.5	6.30E-42	F-type H+-transporting ATPase subunit delta
*	k141_7266926_4	K02114	91.23	140.4	8.60E-42	F-type H+-transporting ATPase subunit epsilon
*	k141_7266926_2	K02115	254.63	353.2	3.50E-106	F-type H+-transporting ATPase subunit gamma
*	k141_6221593_5	K02160	92.4	179.6	1.10E-53	acetyl-CoA carboxylase biotin carboxyl carrier protein
*	k141_1567531_2	K02199	95.3	99.5	3.30E-29	cytochrome c biogenesis protein CcmG, thiol:disulfide interchange protein DsbE
*	k141_3403728_4	K02217	144.53	217.4	5.10E-65	ferritin [EC:1.16.3.2]
*	k141_6072673_17	K02224	137.03	549.2	2.80E-165	cobyrinic acid a,c-diamide synthase [EC:6.3.5.9 6.3.5.11]
*	k141_3312496_1	K02237	76.13	98.7	6.70E-29	competence protein ComEA
*	k141_4104344_2	K02238	54.13	186.7	1.20E-55	competence protein ComEC
*	k141_6468121_1	K02238	54.13	436.6	3.20E-131	competence protein ComEC
*	k141_1920130_1	K02242	64.27	145.3	4.70E-43	competence protein ComFC
*	k141_987909_3	K02291	166.77	222.9	1.30E-66	15-cis-phytoene synthase [EC:2.5.1.32]
*	k141_987909_4	K02291	166.77	278.4	2.10E-83	15-cis-phytoene synthase [EC:2.5.1.32]
*	k141_6416662_8	K02303	249.8	346.9	2.20E-104	uroporphyrin-III C-methyltransferase [EC:2.1.1.107]
*	k141_4196458_2	K02313	132.13	542.6	1.60E-163	chromosomal replication initiator protein
*	k141_505447_8	K02314	98.37	552.3	2.80E-166	replicative DNA helicase [EC:5.6.2.3]
*	k141_1558129_2	K02316	58.97	473.2	2.60E-142	DNA primase [EC:2.7.7.101]
*	k141_4646154_1	K02335	434.17	886.2	5.10E-267	DNA polymerase I [EC:2.7.7.7]
*	k141_1871985_4	K02337	948.27	1652.2	0	DNA polymerase III subunit alpha [EC:2.7.7.7]
*	k141_3140968_1	K02337	948.27	1005.2	1.20E-302	DNA polymerase III subunit alpha [EC:2.7.7.7]
*	k141_3071110_17	K02338	43.3	309.4	6.40E-93	DNA polymerase III subunit beta [EC:2.7.7.7]
*	k141_4196458_3	K02338	43.3	329.4	5.50E-99	DNA polymerase III subunit beta [EC:2.7.7.7]
*	k141_4910970_9	K02338	43.3	72.2	6.40E-21	DNA polymerase III subunit beta [EC:2.7.7.7]
*	k141_5378674_1	K02340	101.5	137.6	9.50E-41	DNA polymerase III subunit delta [EC:2.7.7.7]
*	k141_4268716_3	K02342	105	185.6	2.00E-55	DNA polymerase III subunit epsilon [EC:2.7.7.7]
*	k141_505330_8	K02346	371.77	428.6	4.90E-129	DNA polymerase IV [EC:2.7.7.7]
*	k141_4357204_2	K02355	557.47	813.7	4.40E-245	elongation factor G
*	k141_4645941_2	K02355	557.47	1130.5	0	elongation factor G
*	k141_6221593_4	K02356	81.43	266.4	2.40E-80	elongation factor P
*	k141_5184087_16	K02357	74.57	312.5	7.70E-94	elongation factor Ts
*	k141_4645941_1	K02358	360	412.1	8.10E-124	elongation factor Tu
*	k141_4541685_2	K02371	353.43	390.8	7.20E-118	enoyl-[acyl-carrier protein] reductase II [EC:1.3.1.9]
*	k141_641284_1	K02372	69.47	223.1	6.30E-67	3-hydroxyacyl-[acyl-carrier-protein] dehydratase [EC:4.2.1.59]
*	k141_3833894_2	K02385	41.2	85.2	4.70E-25	flagellar protein FlbD
*	k141_4081670_1	K02386	48.07	125.6	4.70E-37	flagellar basal body P-ring formation protein FlgA
*	k141_5555395_1	K02387	71.07	96.9	1.90E-28	flagellar basal-body rod protein FlgB
*	k141_4064312_10	K02389	38.83	182.3	3.50E-54	flagellar basal-body rod modification protein FlgD
*	k141_4064312_12	K02390	308.53	443.5	2.70E-133	flagellar hook protein FlgE
*	k141_4081670_2	K02391	234.6	234.6	2.30E-70	flagellar basal-body rod protein FlgF
*	k141_4081670_3	K02391	234.6	249.3	8.10E-75	flagellar basal-body rod protein FlgF
*	k141_4081670_2	K02392	291.73	374.7	6.00E-113	flagellar basal-body rod protein FlgG
*	k141_2516911_1	K02393	46.03	186.9	7.80E-56	flagellar L-ring protein FlgH
*	k141_1564635_5	K02394	127.53	431.6	3.10E-130	flagellar P-ring protein FlgI
*	k141_1564635_4	K02395	33.33	96.8	3.30E-28	peptidoglycan hydrolase FlgJ
*	k141_1564635_2	K02396	74.47	470	2.10E-141	flagellar hook-associated protein 1
*	k141_4761391_2	K02397	150.47	232.7	9.00E-70	flagellar hook-associated protein 3 FlgL
*	k141_3068177_4	K02398	22.97	35.2	2.10E-09	negative regulator of flagellin synthesis FlgM
*	k141_1564635_3	K02399	42.93	43.7	5.00E-12	flagellar biosynthesis protein FlgN
*	k141_1329258_4	K02400	731.67	961.2	4.50E-290	flagellar biosynthesis protein FlhA
*	k141_1329258_3	K02401	365.9	449	2.50E-135	flagellar biosynthesis protein FlhB
*	k141_1329258_5	K02404	170.87	356.6	4.00E-107	flagellar biosynthesis protein FlhF
*	k141_3068177_1	K02406	127.8	287	3.80E-86	flagellin
*	k141_5555395_3	K02406	127.8	290.8	2.60E-87	flagellin
*	k141_3068177_2	K02407	75.77	327	4.00E-98	flagellar hook-associated protein 2
*	k141_4064312_1	K02408	42.3	99.9	3.10E-29	flagellar hook-basal body complex protein FliE
*	k141_4064312_2	K02409	138.5	499.1	3.20E-150	flagellar M-ring protein FliF
*	k141_4064312_3	K02410	67.03	363.8	1.90E-109	flagellar motor switch protein FliG
*	k141_4064312_4	K02411	76.87	113.1	3.90E-33	flagellar assembly protein FliH
*	k141_4064312_5	K02412	637.77	669.2	6.20E-202	flagellum-specific ATP synthase [EC:7.4.2.8]
*	k141_4064312_6	K02413	34.37	83.4	3.60E-24	flagellar protein FliJ
*	k141_4064312_8	K02414	58.57	59.6	7.30E-17	flagellar hook-length control protein FliK
*	k141_3833894_5	K02415	28	104.4	1.20E-30	flagellar protein FliL
*	k141_3833894_6	K02416	96.23	263.8	5.90E-79	flagellar motor switch protein FliM
*	k141_3833894_7	K02417	65.3	158.5	4.90E-47	flagellar motor switch protein FliN
*	k141_3833894_8	K02418	24.6	70.3	2.70E-20	flagellar protein FliO/FliZ
*	k141_3833894_9	K02419	279.93	381.7	7.00E-115	flagellar biosynthesis protein FliP
*	k141_3833894_10	K02420	87.03	103.6	7.00E-31	flagellar biosynthesis protein FliQ
*	k141_1329258_1	K02421	172	250.5	3.20E-75	flagellar biosynthesis protein FliR
*	k141_3068177_3	K02422	27.37	114.6	7.60E-34	flagellar secretion chaperone FliS
*	k141_2398949_5	K02423	22.27	32.1	2.00E-08	flagellar protein FliT
*	k141_2054448_3	K02433	465.3	693.8	5.20E-209	aspartyl-tRNA(Asn)/glutamyl-tRNA(Gln) amidotransferase subunit A [EC:6.3.5.6 6.3.5.7]
*	k141_2054448_5	K02434	427.57	701.2	2.00E-211	aspartyl-tRNA(Asn)/glutamyl-tRNA(Gln) amidotransferase subunit B [EC:6.3.5.6 6.3.5.7]
*	k141_3337602_8	K02435	71.9	101.1	8.50E-30	aspartyl-tRNA(Asn)/glutamyl-tRNA(Gln) amidotransferase subunit C [EC:6.3.5.6 6.3.5.7]
*	k141_657557_2	K02437	36.63	179.1	2.20E-53	glycine cleavage system H protein
*	k141_3951548_2	K02454	620.43	623.5	6.60E-188	general secretion pathway protein E [EC:7.4.2.8]
*	k141_5328776_1	K02469	1034.87	1299.6	0	DNA gyrase subunit A [EC:5.6.2.2]
*	k141_978526_1	K02470	964.77	1069.9	0	DNA gyrase subunit B [EC:5.6.2.2]
*	k141_5945140_15	K02481	563.63	567.8	4.30E-171	two-component system, NtrC family, response regulator
*	k141_1037595_6	K02482	280.93	283.5	4.90E-85	two-component system, NtrC family, sensor kinase [EC:2.7.13.3]
*	k141_334539_6	K02482	280.93	284.5	2.50E-85	two-component system, NtrC family, sensor kinase [EC:2.7.13.3]
*	k141_344549_1	K02482	280.93	293.2	5.70E-88	two-component system, NtrC family, sensor kinase [EC:2.7.13.3]
*	k141_3833894_11	K02482	280.93	362.1	7.50E-109	two-component system, NtrC family, sensor kinase [EC:2.7.13.3]
*	k141_6072673_3	K02492	72.2	329.1	8.20E-99	glutamyl-tRNA reductase [EC:1.2.1.70]
*	k141_2098052_3	K02493	232.3	281.9	1.80E-84	release factor glutamine methyltransferase [EC:2.1.1.297]
*	k141_5862270_6	K02499	378.7	394.7	1.30E-118	tetrapyrrole methylase family protein / MazG family protein
*	k141_6416662_1	K02500	319.17	320.4	3.40E-96	imidazole glycerol-phosphate synthase subunit HisF [EC:4.3.2.10]
*	k141_6416662_2	K02501	233.73	258.7	8.80E-78	imidazole glycerol-phosphate synthase subunit HisH [EC:4.3.2.10]
*	k141_3258821_2	K02517	207.73	274.9	1.80E-82	Kdo2-lipid IVA lauroyltransferase/acyltransferase [EC:2.3.1.241 2.3.1.-]
*	k141_2257021_2	K02518	44.03	139.3	9.30E-42	translation initiation factor IF-1
*	k141_5869420_4	K02519	323.4	922.9	4.70E-278	translation initiation factor IF-2
*	k141_301543_8	K02523	340.87	354.7	1.30E-106	octaprenyl-diphosphate synthase [EC:2.5.1.90]
*	k141_1469597_1	K02528	261.43	272.3	1.40E-81	16S rRNA (adenine1518-N6/adenine1519-N6)-dimethyltransferase [EC:2.1.1.182]
*	k141_6477393_2	K02536	184.03	424.6	4.00E-128	UDP-3-O-[3-hydroxymyristoyl] glucosamine N-acyltransferase [EC:2.3.1.191]
*	k141_4265375_2	K02548	204.07	257.9	2.10E-77	1,4-dihydroxy-2-naphthoate polyprenyltransferase [EC:2.5.1.74]
*	k141_2342807_2	K02556	69.43	270.2	4.30E-81	chemotaxis protein MotA
*	k141_3833894_3	K02556	69.43	321.2	1.30E-96	chemotaxis protein MotA
*	k141_2342807_1	K02557	141.87	211	3.70E-63	chemotaxis protein MotB
*	k141_3833894_4	K02557	141.87	220.3	5.40E-66	chemotaxis protein MotB
*	k141_4370304_5	K02558	380.5	521.9	3.60E-157	UDP-N-acetylmuramate: L-alanyl-gamma-D-glutamyl-meso-diaminopimelate ligase [EC:6.3.2.45]
*	k141_3838525_1	K02563	131.1	393.5	1.70E-118	UDP-N-acetylglucosamine--N-acetylmuramyl-(pentapeptide) pyrophosphoryl-undecaprenol N-acetylglucosamine transferase [EC:2.4.1.227]
*	k141_2593214_3	K02573	135.93	147.1	9.50E-44	ferredoxin-type protein NapG
*	k141_2593214_3	K02574	130.87	145.4	4.40E-43	ferredoxin-type protein NapH
*	k141_5869420_3	K02600	37.3	444.3	8.70E-134	transcription termination/antitermination protein NusA
*	k141_6989910_3	K02601	100.57	200	7.60E-60	transcription termination/antitermination protein NusG
*	k141_4096174_2	K02626	87.43	143.2	1.00E-42	arginine decarboxylase [EC:4.1.1.19]
*	k141_3951548_2	K02652	702.1	746.7	4.70E-225	type IV pilus assembly protein PilB
*	k141_6760430_4	K02662	123.77	204.2	6.80E-61	type IV pilus assembly protein PilM
*	k141_6760430_2	K02664	58.73	58.9	1.00E-16	type IV pilus assembly protein PilO
*	k141_6760430_8	K02669	483.67	536	1.40E-161	twitching motility protein PilT
*	k141_2134285_4	K02768	139.6	148.9	2.90E-44	fructose PTS system EIIA component [EC:2.7.1.202]
*	k141_5847030_2	K02784	84.97	114.9	5.90E-34	phosphocarrier protein HPr
*	k141_5092458_4	K02823	226.37	247	5.40E-74	dihydroorotate dehydrogenase electron transfer subunit
*	k141_6525876_2	K02825	88.37	247.7	1.60E-74	pyrimidine operon attenuation protein / uracil phosphoribosyltransferase [EC:2.4.2.9]
*	k141_6178328_1	K02834	25.93	99.9	2.70E-29	ribosome-binding factor A
*	k141_2098052_2	K02835	350.57	523.5	1.10E-157	peptide chain release factor 1
*	k141_5184087_12	K02838	25.6	232.1	1.40E-69	ribosome recycling factor
*	k141_2732350_6	K02843	274.47	301.7	1.80E-90	heptosyltransferase II [EC:2.4.-.-]
*	k141_1512419_4	K02851	236.53	326	7.50E-98	UDP-GlcNAc:undecaprenyl-phosphate/decaprenyl-phosphate GlcNAc-1-phosphate transferase [EC:2.7.8.33 2.7.8.35]
*	k141_5184087_2	K02860	37.13	149.8	1.80E-44	16S rRNA processing protein RimM
*	k141_6989910_1	K02863	88.67	294.8	1.30E-88	large subunit ribosomal protein L1
*	k141_6989910_2	K02867	68.2	241.3	3.20E-72	large subunit ribosomal protein L11
*	k141_2257021_17	K02874	91.47	190.8	3.20E-57	large subunit ribosomal protein L14
*	k141_2257021_9	K02876	46.93	190.1	1.20E-56	large subunit ribosomal protein L15
*	k141_2257021_20	K02878	88.6	240.2	5.60E-72	large subunit ribosomal protein L16
*	k141_5942249_2	K02879	32.5	192.7	1.70E-57	large subunit ribosomal protein L17
*	k141_2257021_12	K02881	47.57	104.3	1.50E-30	large subunit ribosomal protein L18
*	k141_2257021_24	K02886	137.4	331.7	8.50E-100	large subunit ribosomal protein L2
*	k141_5689662_11	K02888	25.77	97.8	1.00E-28	large subunit ribosomal protein L21
*	k141_2257021_22	K02890	81.03	154.5	5.30E-46	large subunit ribosomal protein L22
*	k141_2257021_25	K02892	47.93	87.3	1.90E-25	large subunit ribosomal protein L23
*	k141_2257021_16	K02895	40.17	109.5	3.20E-32	large subunit ribosomal protein L24
*	k141_5689662_12	K02899	37.27	137.1	1.30E-40	large subunit ribosomal protein L27
*	k141_2257021_19	K02904	57.27	74.2	2.00E-21	large subunit ribosomal protein L29
*	k141_2257021_29	K02906	117.83	319.1	7.60E-96	large subunit ribosomal protein L3
*	k141_2257021_10	K02907	36.5	67.3	1.90E-19	large subunit ribosomal protein L30
*	k141_5662705_5	K02909	20.4	122.2	3.00E-36	large subunit ribosomal protein L31
*	k141_2257021_26	K02926	95.43	212.7	1.10E-63	large subunit ribosomal protein L4
*	k141_2257021_15	K02931	105.7	322	3.80E-97	large subunit ribosomal protein L5
*	k141_2257021_13	K02933	107.87	245.8	8.00E-74	large subunit ribosomal protein L6
*	k141_4645941_7	K02935	24.87	161.7	3.90E-48	large subunit ribosomal protein L7/L12
*	k141_6380269_1	K02935	24.87	37.3	4.00E-10	large subunit ribosomal protein L7/L12
*	k141_5565328_4	K02939	56.5	143.4	2.10E-42	large subunit ribosomal protein L9
*	k141_1316193_1	K02945	141.47	523.7	1.10E-157	small subunit ribosomal protein S1
*	k141_2257021_30	K02946	65.93	157.5	7.60E-47	small subunit ribosomal protein S10
*	k141_4645941_4	K02950	84.3	249.1	7.70E-75	small subunit ribosomal protein S12
*	k141_2257021_1	K02952	114.73	185.6	1.50E-55	small subunit ribosomal protein S13
*	k141_6178328_5	K02956	31.8	127.9	8.00E-38	small subunit ribosomal protein S15
*	k141_5184087_4	K02959	27.67	162.7	3.50E-48	small subunit ribosomal protein S16
*	k141_2257021_18	K02961	84.33	140.9	7.70E-42	small subunit ribosomal protein S17
*	k141_5565328_3	K02963	74.37	89.8	3.50E-26	small subunit ribosomal protein S18
*	k141_2257021_23	K02965	105.87	156.6	6.40E-47	small subunit ribosomal protein S19
*	k141_5184087_17	K02967	146.3	359.2	5.80E-108	small subunit ribosomal protein S2
*	k141_5092458_1	K02968	29.6	93.2	2.60E-27	small subunit ribosomal protein S20
*	k141_2989975_4	K02970	28.13	57.8	1.90E-16	small subunit ribosomal protein S21
*	k141_2257021_21	K02982	111.87	322.5	3.90E-97	small subunit ribosomal protein S3
*	k141_2257021_11	K02988	136.67	228.8	1.60E-68	small subunit ribosomal protein S5
*	k141_5565328_1	K02990	24	94.7	8.80E-28	small subunit ribosomal protein S6
*	k141_4645941_3	K02992	108.93	217.1	2.90E-65	small subunit ribosomal protein S7
*	k141_2257021_14	K02994	87.17	190.8	1.80E-57	small subunit ribosomal protein S8
*	k141_5942249_1	K03040	53.4	405.8	2.50E-122	DNA-directed RNA polymerase subunit alpha [EC:2.7.7.6]
*	k141_4645941_6	K03043	596.87	1714	0	DNA-directed RNA polymerase subunit beta [EC:2.7.7.6]
*	k141_4645941_5	K03046	936.3	2085.7	0	DNA-directed RNA polymerase subunit beta' [EC:2.7.7.6]
*	k141_2666369_1	K03070	338.43	1159.5	0	preprotein translocase subunit SecA [EC:7.4.2.8]
*	k141_653896_3	K03072	433.7	486.8	1.00E-146	preprotein translocase subunit SecD
*	k141_653896_7	K03074	323.93	377.8	6.70E-114	preprotein translocase subunit SecF
*	k141_904543_5	K03075	25.97	103.5	1.90E-30	preprotein translocase subunit SecG
*	k141_2257021_8	K03076	210.87	561.7	2.20E-169	preprotein translocase subunit SecY
*	k141_3303894_3	K03088	60.97	132.7	2.70E-39	RNA polymerase sigma-70 factor, ECF subfamily
*	k141_3756787_4	K03088	60.97	150.9	8.10E-45	RNA polymerase sigma-70 factor, ECF subfamily
*	k141_5378674_2	K03088	60.97	155.6	3.10E-46	RNA polymerase sigma-70 factor, ECF subfamily
*	k141_5695018_1	K03088	60.97	114.4	1.00E-33	RNA polymerase sigma-70 factor, ECF subfamily
*	k141_5945140_8	K03088	60.97	156.3	1.90E-46	RNA polymerase sigma-70 factor, ECF subfamily
*	k141_7008017_11	K03088	60.97	112.3	4.50E-33	RNA polymerase sigma-70 factor, ECF subfamily
*	k141_1606747_3	K03092	42.07	507.6	5.80E-153	RNA polymerase sigma-54 factor
*	k141_2561596_2	K03092	42.07	52.4	5.70E-15	RNA polymerase sigma-54 factor
*	k141_5784615_3	K03101	32.5	180.4	5.70E-54	signal peptidase II [EC:3.4.23.36]
*	k141_5184087_5	K03106	335.67	661	2.70E-199	signal recognition particle subunit SRP54 [EC:3.6.5.4]
*	k141_952252_2	K03110	285.53	433.2	1.30E-130	fused signal recognition particle receptor
*	k141_2189596_11	K03111	23.27	191.9	2.80E-57	single-strand DNA-binding protein
*	k141_5565328_2	K03111	23.27	134.4	9.60E-40	single-strand DNA-binding protein
*	k141_2054448_2	K03116	56.47	61.6	1.50E-17	sec-independent protein translocase protein TatA
*	k141_5008173_1	K03116	56.47	70.9	2.10E-20	sec-independent protein translocase protein TatA
*	k141_1518023_2	K03118	61.53	311.1	2.00E-93	sec-independent protein translocase protein TatC
*	k141_6898655_3	K03168	446.53	866.2	5.50E-261	DNA topoisomerase I [EC:5.6.2.1]
*	k141_6178328_3	K03177	198	332.4	8.80E-100	tRNA pseudouridine55 synthase [EC:5.4.99.25]
*	k141_1505891_2	K03208	197.6	461.6	7.20E-139	colanic acid biosynthesis glycosyl transferase WcaI
*	k141_2098052_6	K03210	35.03	134.7	6.50E-40	preprotein translocase subunit YajC
*	k141_6144025_1	K03217	116.67	272.1	1.00E-81	YidC/Oxa1 family membrane protein insertase
*	k141_3258821_1	K03218	209.77	270.1	3.50E-81	23S rRNA (guanosine2251-2'-O)-methyltransferase [EC:2.1.1.185]
*	k141_1832878_2	K03269	75.53	184.4	3.80E-55	UDP-2,3-diacylglucosamine hydrolase [EC:3.6.1.54]
*	k141_6049071_2	K03270	162.33	250.2	2.30E-75	3-deoxy-D-manno-octulosonate 8-phosphate phosphatase (KDO 8-P phosphatase) [EC:3.1.3.45]
*	k141_5765302_6	K03271	128.33	241.5	1.40E-72	D-sedoheptulose 7-phosphate isomerase [EC:5.3.1.28]
*	k141_704014_11	K03271	128.33	189.6	9.00E-57	D-sedoheptulose 7-phosphate isomerase [EC:5.3.1.28]
*	k141_4170013_2	K03286	117.03	133.2	1.70E-39	OmpA-OmpF porin, OOP family
*	k141_703234_6	K03296	1137.4	1175.3	0	hydrophobic/amphiphilic exporter-1 (mainly G- bacteria), HAE1 family
*	k141_704014_1	K03296	1137.4	1160.4	0	hydrophobic/amphiphilic exporter-1 (mainly G- bacteria), HAE1 family
*	k141_4096174_3	K03305	313.27	486.1	1.90E-146	proton-dependent oligopeptide transporter, POT family
*	k141_1685058_7	K03307	299.9	340.3	2.90E-102	solute:Na+ symporter, SSS family
*	k141_3503442_2	K03307	299.9	356.7	3.00E-107	solute:Na+ symporter, SSS family
*	k141_1967703_8	K03308	393.87	552.2	2.40E-166	neurotransmitter:Na+ symporter, NSS family
*	k141_6532778_8	K03308	393.87	477.8	8.40E-144	neurotransmitter:Na+ symporter, NSS family
*	k141_1066281_2	K03310	264.63	588.9	1.50E-177	alanine or glycine:cation symporter, AGCS family
*	k141_300685_2	K03317	553.57	590	6.20E-178	concentrative nucleoside transporter, CNT family
*	k141_1526354_2	K03325	115.53	467.2	9.60E-141	arsenite transporter
*	k141_6226756_6	K03330	488.47	569.9	9.90E-172	glutamyl-tRNA(Gln) amidotransferase subunit E [EC:6.3.5.7]
*	k141_6641720_7	K03389	305.87	341.1	1.30E-102	heterodisulfide reductase subunit B2 [EC:1.8.7.3 1.8.98.4 1.8.98.5 1.8.98.6]
*	k141_6641720_8	K03390	123.43	145.5	3.90E-43	heterodisulfide reductase subunit C2 [EC:1.8.7.3 1.8.98.4 1.8.98.5 1.8.98.6]
*	k141_6218706_4	K03409	50.03	53.4	4.50E-15	chemotaxis protein CheX
*	k141_6218706_5	K03409	50.03	74.7	1.60E-21	chemotaxis protein CheX
*	k141_6218706_2	K03411	56.7	125.3	4.60E-37	chemotaxis protein CheD [EC:3.5.1.44]
*	k141_5356920_1	K03413	141.83	149.5	2.80E-44	two-component system, chemotaxis family, chemotaxis protein CheY
*	k141_2490920_6	K03427	115.47	162.7	2.40E-48	type I restriction enzyme M protein [EC:2.1.1.72]
*	k141_3254132_2	K03427	115.47	125.7	4.00E-37	type I restriction enzyme M protein [EC:2.1.1.72]
*	k141_6747850_2	K03427	115.47	188.5	3.60E-56	type I restriction enzyme M protein [EC:2.1.1.72]
*	k141_246101_2	K03438	127.1	332.4	7.10E-100	16S rRNA (cytosine1402-N4)-methyltransferase [EC:2.1.1.199]
*	k141_462309_3	K03442	238.07	245.5	1.40E-73	small conductance mechanosensitive channel
*	k141_2305980_2	K03455	143.1	548.9	3.70E-165	monovalent cation:H+ antiporter-2, CPA2 family
*	k141_5184087_18	K03465	55.67	149	3.20E-44	thymidylate synthase (FAD) [EC:2.1.1.148]
*	k141_4451747_1	K03466	60.8	590.6	6.60E-178	DNA segregation ATPase FtsK/SpoIIIE, S-DNA-T family
*	k141_6862419_3	K03470	125.63	279.9	4.10E-84	ribonuclease HII [EC:3.1.26.4]
*	k141_729550_1	K03474	103.2	353.8	8.20E-107	pyridoxine 5-phosphate synthase [EC:2.6.99.2]
*	k141_6334005_2	K03495	395.77	844.4	1.60E-254	tRNA uridine 5-carboxymethylaminomethyl modification enzyme
*	k141_1140836_2	K03496	134.67	330	5.00E-99	chromosome partitioning protein
*	k141_5831731_5	K03496	134.67	145	6.70E-43	chromosome partitioning protein
*	k141_1140836_1	K03497	51.3	245.6	1.60E-73	ParB family transcriptional regulator, chromosome partitioning protein
*	k141_2416332_6	K03497	51.3	92.6	3.30E-27	ParB family transcriptional regulator, chromosome partitioning protein
*	k141_4910970_11	K03497	51.3	60.8	1.40E-17	ParB family transcriptional regulator, chromosome partitioning protein
*	k141_904543_1	K03498	127.33	398	9.90E-120	trk/ktr system potassium uptake protein
*	k141_6226756_1	K03499	126.83	193.3	1.10E-57	trk/ktr system potassium uptake protein
*	k141_6334005_3	K03501	72.13	145.5	3.30E-43	16S rRNA (guanine527-N7)-methyltransferase [EC:2.1.1.170]
*	k141_4729188_3	K03517	98.63	350.9	1.30E-105	quinolinate synthase [EC:2.5.1.72]
*	k141_6509895_5	K03518	246.5	273.3	4.80E-82	aerobic carbon-monoxide dehydrogenase small subunit [EC:1.2.5.3]
*	k141_2189596_1	K03522	207.83	370.5	3.10E-111	electron transfer flavoprotein alpha subunit
*	k141_1268648_1	K03524	156.13	209.2	1.90E-62	BirA family transcriptional regulator, biotin operon repressor / biotin---[acetyl-CoA-carboxylase] ligase [EC:6.3.4.15]
*	k141_1268648_3	K03525	52.27	225	2.40E-67	type III pantothenate kinase [EC:2.7.1.33]
*	k141_5862270_16	K03526	79.33	472.5	2.30E-142	(E)-4-hydroxy-3-methylbut-2-enyl-diphosphate synthase [EC:1.17.7.1 1.17.7.3]
*	k141_1316193_2	K03527	57.67	239.5	1.00E-71	4-hydroxy-3-methylbut-2-en-1-yl diphosphate reductase [EC:1.17.7.4]
*	k141_4189472_1	K03529	559.9	930.7	2.00E-280	chromosome segregation protein
*	k141_4171430_1	K03531	143.07	510.4	6.20E-154	cell division protein FtsZ
*	k141_4196458_1	K03536	42.8	61.6	1.40E-17	ribonuclease P protein component [EC:3.1.26.5]
*	k141_6656581_6	K03544	144.43	565.9	1.10E-170	ATP-dependent Clp protease ATP-binding subunit ClpX
*	k141_7249086_3	K03544	144.43	363	3.60E-109	ATP-dependent Clp protease ATP-binding subunit ClpX
*	k141_3286131_3	K03550	43.97	231.9	1.40E-69	holliday junction DNA helicase RuvA [EC:5.6.2.4]
*	k141_5765302_1	K03553	128.8	623.8	5.40E-188	recombination protein RecA
*	k141_5945140_1	K03555	668.7	1110.8	0	DNA mismatch repair protein MutS
*	k141_2989975_5	K03558	44.67	116.9	1.80E-34	membrane protein required for colicin V production
*	k141_5306827_5	K03559	29.63	84.6	1.40E-24	biopolymer transport protein ExbD
*	k141_5306827_6	K03559	29.63	55.4	1.20E-15	biopolymer transport protein ExbD
*	k141_7266926_10	K03559	29.63	37.4	4.00E-10	biopolymer transport protein ExbD
*	k141_5306827_4	K03561	53.13	192.9	1.90E-57	biopolymer transport protein ExbB
*	k141_7266926_8	K03561	53.13	127.8	1.10E-37	biopolymer transport protein ExbB
*	k141_5765302_2	K03565	42.23	97.1	2.30E-28	regulatory protein
*	k141_2427814_2	K03569	111.03	528.9	1.40E-159	rod shape-determining protein MreB and related proteins
*	k141_2427814_1	K03570	56.7	218.1	3.30E-65	rod shape-determining protein MreC
*	k141_2809052_3	K03571	32	55.5	1.10E-15	rod shape-determining protein MreD
*	k141_359735_1	K03572	421.83	604.7	2.80E-182	DNA mismatch repair protein MutL
*	k141_1444943_2	K03574	65.57	83.7	1.60E-24	8-oxo-dGTP diphosphatase [EC:3.6.1.55]
*	k141_3448670_3	K03574	65.57	74.3	1.10E-21	8-oxo-dGTP diphosphatase [EC:3.6.1.55]
*	k141_142564_2	K03580	295.57	426.3	5.10E-128	ATP-dependent helicase HepA [EC:5.6.2.-]
*	k141_4451167_3	K03584	31.43	180.3	9.60E-54	DNA repair protein RecO (recombination protein O)
*	k141_3886799_1	K03587	453.7	501.9	3.90E-151	cell division protein FtsI (penicillin-binding protein 3) [EC:3.4.16.4]
*	k141_3838525_2	K03588	347.43	361.4	7.80E-109	cell division protein FtsW
*	k141_3052107_3	K03589	48.2	122.9	3.60E-36	cell division protein FtsQ
*	k141_3052107_4	K03590	115.23	483.1	2.30E-145	cell division protein FtsA
*	k141_5480704_1	K03593	113.43	398.2	1.10E-119	ATP-binding protein involved in chromosome partitioning
*	k141_4880647_3	K03601	154.37	535.8	3.00E-161	exodeoxyribonuclease VII large subunit [EC:3.1.11.6]
*	k141_3178617_1	K03602	20.93	83.4	2.80E-24	exodeoxyribonuclease VII small subunit [EC:3.1.11.6]
*	k141_4035364_8	K03605	99.57	120.8	1.50E-35	hydrogenase maturation protease [EC:3.4.23.-]
*	k141_1016577_1	K03614	290.67	416.3	1.70E-125	H+/Na+-translocating ferredoxin:NAD+ oxidoreductase subunit D [EC:7.1.1.11 7.2.1.2]
*	k141_3068177_5	K03615	138.07	277.1	3.80E-83	H+/Na+-translocating ferredoxin:NAD+ oxidoreductase subunit C [EC:7.1.1.11 7.2.1.2]
*	k141_5283438_1	K03615	138.07	559.3	1.60E-168	H+/Na+-translocating ferredoxin:NAD+ oxidoreductase subunit C [EC:7.1.1.11 7.2.1.2]
*	k141_4687447_2	K03616	107.2	129.4	3.30E-38	H+/Na+-translocating ferredoxin:NAD+ oxidoreductase subunit B [EC:7.1.1.11 7.2.1.2]
*	k141_4687447_3	K03617	245.73	301.6	1.30E-90	H+/Na+-translocating ferredoxin:NAD+ oxidoreductase subunit A
*	k141_6341249_2	K03621	100.47	398.4	5.70E-120	phosphate acyltransferase [EC:2.3.1.274]
*	k141_1268648_5	K03624	159	162.6	1.80E-48	transcription elongation factor GreA
*	k141_2879194_4	K03625	94.23	153	1.80E-45	transcription antitermination protein NusB
*	k141_5662705_6	K03628	218.03	724	2.10E-218	transcription termination factor Rho
*	k141_3985186_2	K03630	47.2	196.7	1.30E-58	DNA repair protein RadC
*	k141_4035026_5	K03631	136.77	584.7	4.50E-176	DNA repair protein RecN (Recombination protein N)
*	k141_2335777_3	K03642	45.23	192.6	1.80E-57	rare lipoprotein A
*	k141_5555108_2	K03644	127.83	456.1	3.20E-137	lipoyl synthase [EC:2.8.1.8]
*	k141_6334005_1	K03650	178.73	504.8	8.00E-152	tRNA modification GTPase [EC:3.6.-.-]
*	k141_1140836_3	K03655	393.07	744.1	5.50E-224	ATP-dependent DNA helicase RecG [EC:5.6.2.4]
*	k141_3403728_5	K03657	360.27	440.7	1.80E-132	ATP-dependent DNA helicase UvrD/PcrA [EC:5.6.2.4]
*	k141_525127_2	K03657	360.27	690.5	5.50E-208	ATP-dependent DNA helicase UvrD/PcrA [EC:5.6.2.4]
*	k141_2989975_1	K03664	51.77	225.9	9.80E-68	SsrA-binding protein
*	k141_5765302_8	K03665	178.17	544.1	9.20E-164	GTPase
*	k141_369643_4	K03671	107.9	121.5	7.90E-36	thioredoxin 1
*	k141_4587826_2	K03671	107.9	148	6.10E-44	thioredoxin 1
*	k141_6341249_7	K03685	153.7	248.5	2.50E-74	ribonuclease III [EC:3.1.26.3]
*	k141_3946086_1	K03687	32.93	173.9	8.70E-52	molecular chaperone GrpE
*	k141_637852_8	K03696	1070.83	1079.8	0	ATP-dependent Clp protease ATP-binding subunit ClpC
*	k141_5689662_7	K03699	306.63	447.8	9.40E-135	magnesium and cobalt exporter, CNNM family
*	k141_696583_2	K03699	306.63	332.2	1.00E-99	magnesium and cobalt exporter, CNNM family
*	k141_6656581_8	K03701	384.07	1485.8	0	excinuclease ABC subunit A
*	k141_1555983_2	K03702	361.23	1101.5	0	excinuclease ABC subunit B
*	k141_42215_1	K03703	243.37	710.2	4.70E-214	excinuclease ABC subunit C
*	k141_2319889_1	K03704	82.63	115.8	3.20E-34	cold shock protein
*	k141_3756787_1	K03704	82.63	96.5	2.50E-28	cold shock protein
*	k141_3946086_2	K03705	67.37	314.9	1.30E-94	heat-inducible transcriptional repressor
*	k141_6051989_1	K03709	118.63	142.5	3.10E-42	DtxR family transcriptional regulator, Mn-dependent transcriptional regulator
*	k141_4268716_3	K03722	251.1	656.2	1.60E-197	ATP-dependent DNA helicase DinG [EC:5.6.2.3]
*	k141_6334005_5	K03723	515.87	1189.2	0	transcription-repair coupling factor (superfamily II helicase) [EC:5.6.2.4]
*	k141_301543_9	K03734	73.1	308.9	1.10E-92	FAD:protein FMN transferase [EC:2.7.1.180]
*	k141_3736750_2	K03741	125.07	153.7	1.20E-45	arsenate reductase (thioredoxin) [EC:1.20.4.4]
*	k141_5722015_2	K03742	211.37	453.6	1.60E-136	nicotinamide-nucleotide amidase [EC:3.5.1.42]
*	k141_5722015_2	K03743	201.63	215.9	1.10E-64	nicotinamide-nucleotide amidase [EC:3.5.1.42]
*	k141_4577403_7	K03769	196.6	200.1	1.40E-59	peptidyl-prolyl cis-trans isomerase C [EC:5.2.1.8]
*	k141_1555983_1	K03770	175.4	278.4	2.70E-83	peptidyl-prolyl cis-trans isomerase D [EC:5.2.1.8]
*	k141_4577403_5	K03771	209.03	287.1	5.70E-86	peptidyl-prolyl cis-trans isomerase SurA [EC:5.2.1.8]
*	k141_300685_1	K03783	180	272.4	1.10E-81	purine-nucleoside phosphorylase [EC:2.4.2.1]
*	k141_1414718_5	K03787	154.37	296.1	7.20E-89	5'/3'-nucleotidase [EC:3.1.3.5 3.1.3.6]
*	k141_5306827_3	K03797	127	385.8	5.70E-116	carboxyl-terminal processing protease [EC:3.4.21.102]
*	k141_5440432_5	K03797	127	396.1	4.50E-119	carboxyl-terminal processing protease [EC:3.4.21.102]
*	k141_2705361_2	K03798	771.17	940.9	1.20E-283	cell division protease FtsH [EC:3.4.24.-]
*	k141_5440432_7	K03803	40.57	96.2	3.00E-28	sigma-E factor negative regulatory protein RseC
*	k141_505447_3	K03820	240	386.6	4.40E-116	apolipoprotein N-acyltransferase [EC:2.3.1.269]
*	k141_369643_1	K03832	33.93	67.6	2.60E-19	periplasmic protein TonB
*	k141_5092458_3	K03832	33.93	38.1	2.50E-10	periplasmic protein TonB
*	k141_2649706_7	K03833	308.33	418.2	9.60E-126	selenocysteine-specific elongation factor
*	k141_3571260_6	K03833	308.33	425.9	4.30E-128	selenocysteine-specific elongation factor
*	k141_1639478_6	K03856	455.5	466.4	1.50E-140	3-deoxy-7-phosphoheptulonate synthase [EC:2.5.1.54]
*	k141_2105584_6	K03892	86.6	89.5	4.30E-26	ArsR family transcriptional regulator, arsenate/arsenite/antimonite-responsive transcriptional repressor
*	k141_6136088_2	K03918	364.03	651.5	6.70E-197	L-lysine 6-transaminase [EC:2.6.1.36]
*	k141_3823366_2	K03924	113.23	434.1	1.50E-130	MoxR-like ATPase [EC:3.6.3.-]
*	k141_246101_3	K03925	30.77	116.4	2.00E-34	transcriptional regulator MraZ
*	k141_789641_13	K03926	30.57	155.1	4.00E-46	periplasmic divalent cation tolerance protein
*	k141_7066463_1	K03973	28.23	100.7	1.70E-29	phage shock protein C
*	k141_3639289_2	K03975	55.63	87.5	1.50E-25	membrane-associated protein
*	k141_1685058_10	K03977	250.2	574.3	4.00E-173	GTPase
*	k141_7017508_6	K03979	150.6	508.2	5.90E-153	GTPase [EC:3.6.5.-]
*	k141_1109456_3	K04027	134.2	143.1	1.10E-42	ethanolamine utilization protein EutM
*	k141_4424130_3	K04027	134.2	171.2	2.70E-51	ethanolamine utilization protein EutM
*	k141_5121901_9	K04028	54.53	98.5	3.60E-29	ethanolamine utilization protein EutN
*	k141_246201_1	K04034	258.57	384.5	1.80E-115	anaerobic magnesium-protoporphyrin IX monomethyl ester cyclase [EC:1.21.98.3]
*	k141_246201_2	K04034	258.57	413	4.30E-124	anaerobic magnesium-protoporphyrin IX monomethyl ester cyclase [EC:1.21.98.3]
*	k141_3866442_8	K04034	258.57	372	1.10E-111	anaerobic magnesium-protoporphyrin IX monomethyl ester cyclase [EC:1.21.98.3]
*	k141_4144304_1	K04034	258.57	394.6	1.60E-118	anaerobic magnesium-protoporphyrin IX monomethyl ester cyclase [EC:1.21.98.3]
*	k141_4375521_2	K04034	258.57	332.5	9.50E-100	anaerobic magnesium-protoporphyrin IX monomethyl ester cyclase [EC:1.21.98.3]
*	k141_4972608_2	K04034	258.57	412.9	4.70E-124	anaerobic magnesium-protoporphyrin IX monomethyl ester cyclase [EC:1.21.98.3]
*	k141_5515031_4	K04034	258.57	384.5	1.70E-115	anaerobic magnesium-protoporphyrin IX monomethyl ester cyclase [EC:1.21.98.3]
*	k141_7017508_16	K04034	258.57	446.3	3.80E-134	anaerobic magnesium-protoporphyrin IX monomethyl ester cyclase [EC:1.21.98.3]
*	k141_789641_4	K04034	258.57	337.4	3.20E-101	anaerobic magnesium-protoporphyrin IX monomethyl ester cyclase [EC:1.21.98.3]
*	k141_1957187_5	K04043	790.47	931.5	8.50E-281	molecular chaperone DnaK
*	k141_4081670_7	K04061	95.97	114.4	8.20E-34	flagellar biosynthesis protein
*	k141_3111067_5	K04065	50.97	58	2.20E-16	hyperosmotically inducible periplasmic protein
*	k141_1685058_9	K04066	125.5	791.1	2.50E-238	primosomal protein N' (replication factor Y) (superfamily II helicase) [EC:5.6.2.4]
*	k141_1754469_4	K04069	108.83	230.3	6.80E-69	pyruvate formate lyase activating enzyme [EC:1.97.1.4]
*	k141_234197_2	K04069	108.83	237	6.20E-71	pyruvate formate lyase activating enzyme [EC:1.97.1.4]
*	k141_1957187_3	K04070	145.3	350.5	2.80E-105	putative pyruvate formate lyase activating enzyme [EC:1.97.1.4]
*	k141_4233862_6	K04070	145.3	385.4	8.00E-116	putative pyruvate formate lyase activating enzyme [EC:1.97.1.4]
*	k141_2705361_1	K04075	115.9	264.1	4.30E-79	tRNA(Ile)-lysidine synthase [EC:6.3.4.19]
*	k141_369643_3	K04084	256.5	445.5	5.60E-134	thioredoxin:protein disulfide reductase [EC:1.8.4.16]
*	k141_4674120_2	K04087	176.43	293.6	2.60E-88	modulator of FtsH protease HflC
*	k141_4970805_9	K04087	176.43	378.7	3.40E-114	modulator of FtsH protease HflC
*	k141_4674120_1	K04088	160.4	240.4	5.30E-72	modulator of FtsH protease HflK
*	k141_4674120_3	K04088	160.4	266.1	8.50E-80	modulator of FtsH protease HflK
*	k141_4970805_10	K04088	160.4	385.4	5.10E-116	modulator of FtsH protease HflK
*	k141_653896_6	K04096	27.27	207.5	8.60E-62	DNA processing protein
*	k141_7017508_7	K04096	27.27	406.7	3.60E-122	DNA processing protein
*	k141_4448110_1	K04112	373.97	484.9	2.10E-146	benzoyl-CoA reductase subunit C [EC:1.3.7.8]
*	k141_6380269_2	K04114	399.07	433.8	4.20E-131	benzoyl-CoA reductase subunit A [EC:1.3.7.8]
*	k141_1453826_3	K04486	126.17	179.7	1.70E-53	histidinol-phosphatase (PHP family) [EC:3.1.3.15]
*	k141_3592539_3	K04487	282.1	520.9	4.80E-157	cysteine desulfurase [EC:2.8.1.7]
*	k141_6505057_3	K04487	282.1	575.5	1.30E-173	cysteine desulfurase [EC:2.8.1.7]
*	k141_1329258_6	K04562	200.23	309.4	5.30E-93	flagellar biosynthesis protein FlhG
*	k141_3194752_1	K04567	317.87	726.8	6.60E-219	lysyl-tRNA synthetase, class II [EC:6.1.1.6]
*	k141_3746615_2	K04651	35.1	100.1	1.60E-29	hydrogenase nickel incorporation protein HypA/HybF
*	k141_3746615_3	K04652	137.93	305.9	6.40E-92	hydrogenase nickel incorporation protein HypB
*	k141_864667_2	K04653	36.5	95.6	4.60E-28	hydrogenase expression/formation protein HypC
*	k141_864667_1	K04654	162.93	567.3	3.00E-171	hydrogenase expression/formation protein HypD
*	k141_1037595_1	K04655	181.87	430.5	1.90E-129	hydrogenase expression/formation protein HypE
*	k141_6221593_6	K04656	159.43	772.7	6.80E-233	hydrogenase maturation protein HypF
*	k141_864667_3	K04656	159.43	1076.1	0	hydrogenase maturation protein HypF
*	k141_2809052_1	K04744	103.4	192.3	2.90E-57	LPS-assembly protein
*	k141_2649706_5	K04749	63.87	70.4	3.60E-20	anti-sigma B factor antagonist
*	k141_3068177_7	K04749	63.87	78	1.70E-22	anti-sigma B factor antagonist
*	k141_6527913_6	K04749	63.87	88.2	1.20E-25	anti-sigma B factor antagonist
*	k141_7174163_12	K04749	63.87	71	2.20E-20	anti-sigma B factor antagonist
*	k141_2950637_1	K04757	52.13	69.8	4.50E-20	serine/threonine-protein kinase RsbW [EC:2.7.11.1]
*	k141_3068177_9	K04757	52.13	90.5	2.20E-26	serine/threonine-protein kinase RsbW [EC:2.7.11.1]
*	k141_6527913_5	K04757	52.13	59.4	6.90E-17	serine/threonine-protein kinase RsbW [EC:2.7.11.1]
*	k141_2853753_6	K04759	104.37	496.1	2.50E-149	ferrous iron transport protein B
*	k141_1016577_7	K04763	290.6	300.1	5.30E-90	integrase/recombinase XerD
*	k141_3920437_2	K04771	291.43	298.4	1.80E-89	serine protease Do [EC:3.4.21.107]
*	k141_3971104_5	K04771	291.43	342	1.00E-102	serine protease Do [EC:3.4.21.107]
*	k141_6249633_2	K04773	184.8	500.8	9.00E-151	protease IV [EC:3.4.21.-]
*	k141_7017508_11	K04773	184.8	425.3	6.50E-128	protease IV [EC:3.4.21.-]
*	k141_2286145_3	K05303	101.53	240.3	5.50E-72	O-methyltransferase [EC:2.1.1.-]
*	k141_6416662_5	K05303	101.53	118.2	6.90E-35	O-methyltransferase [EC:2.1.1.-]
*	k141_1832878_1	K05366	619.47	737.3	3.40E-222	penicillin-binding protein 1A [EC:2.4.1.129 3.4.16.4]
*	k141_2809052_4	K05515	496.63	675.9	1.30E-203	penicillin-binding protein 2 [EC:3.4.16.4]
*	k141_6656581_13	K05518	108.1	148.3	4.20E-44	phosphoserine phosphatase RsbX [EC:3.1.3.3]
*	k141_4375521_1	K05540	280.27	417.9	7.80E-126	tRNA-dihydrouridine synthase B [EC:1.-.-.-]
*	k141_7174163_1	K05577	474.63	484.7	7.20E-146	NAD(P)H-quinone oxidoreductase subunit 5 [EC:7.1.1.2]
*	k141_1444943_3	K05595	72.1	202.5	1.30E-60	multiple antibiotic resistance protein
*	k141_4268716_2	K05606	78.1	152.7	1.90E-45	methylmalonyl-CoA/ethylmalonyl-CoA epimerase [EC:5.1.99.1]
*	k141_7249086_19	K05606	78.1	94.3	1.30E-27	methylmalonyl-CoA/ethylmalonyl-CoA epimerase [EC:5.1.99.1]
*	k141_1871985_3	K05794	123.9	398.2	8.20E-120	tellurite resistance protein TerC
*	k141_2199296_7	K05807	63.83	174.4	7.00E-52	outer membrane protein assembly factor BamD
*	k141_6898655_1	K05808	71.57	89.5	2.80E-26	putative sigma-54 modulation protein
*	k141_2529167_2	K05810	59.13	172.6	1.80E-51	purine-nucleoside/S-methyl-5'-thioadenosine phosphorylase / adenosine deaminase [EC:2.4.2.1 2.4.2.28 3.5.4.4]
*	k141_3636871_2	K05811	49.17	88.4	6.40E-26	putative lipoprotein
*	k141_2809052_5	K05837	389.57	418.2	7.60E-126	rod shape determining protein RodA
*	k141_5847030_2	K05881	59.87	71	1.70E-20	phosphoenolpyruvate---glycerone phosphotransferase subunit DhaM [EC:2.7.1.121]
*	k141_5706285_2	K05896	39.2	210	7.00E-63	segregation and condensation protein A
*	k141_3403728_3	K05919	47.17	154.3	5.90E-46	superoxide reductase [EC:1.15.1.2]
*	k141_4123979_2	K05979	60.3	220.6	3.80E-66	2-phosphosulfolactate phosphatase [EC:3.1.3.71]
*	k141_2649156_5	K05982	227.83	283.2	5.90E-85	deoxyribonuclease V [EC:3.1.21.7]
*	k141_2649706_3	K05996	340.83	411	1.70E-123	carboxypeptidase T [EC:3.4.17.18]
*	k141_3261729_3	K05996	340.83	386.5	4.50E-116	carboxypeptidase T [EC:3.4.17.18]
*	k141_3403728_6	K05996	340.83	462.3	5.30E-139	carboxypeptidase T [EC:3.4.17.18]
*	k141_4270078_2	K05996	340.83	436.9	2.60E-131	carboxypeptidase T [EC:3.4.17.18]
*	k141_6800290_2	K06023	57.87	392.8	4.20E-118	HPr kinase/phosphorylase [EC:2.7.11.- 2.7.4.-]
*	k141_5706285_1	K06024	38.8	226.2	7.40E-68	segregation and condensation protein B
*	k141_4705242_9	K06041	164.17	409.9	3.50E-123	arabinose-5-phosphate isomerase [EC:5.3.1.13]
*	k141_6044485_5	K06076	77.93	84.4	1.30E-24	long-chain fatty acid transport protein
*	k141_6477393_1	K06142	39.7	118.4	7.20E-35	outer membrane protein
*	k141_5109346_1	K06147	618.57	653.4	1.00E-196	ATP-binding cassette, subfamily B, bacterial
*	k141_5945140_5	K06168	450.5	579.7	8.90E-175	tRNA-2-methylthio-N6-dimethylallyladenosine synthase [EC:2.8.4.3]
*	k141_5784615_2	K06180	289.6	388.7	6.80E-117	23S rRNA pseudouridine1911/1915/1917 synthase [EC:5.4.99.23]
*	k141_369643_3	K06196	136.9	160.2	9.90E-48	cytochrome c-type biogenesis protein
*	k141_4451167_4	K06213	116.2	534.1	7.00E-161	magnesium transporter
*	k141_7027248_1	K06217	232.7	415	8.50E-125	phosphate starvation-inducible protein PhoH and related proteins
*	k141_2304749_10	K06218	41.53	69.5	8.00E-20	mRNA interferase RelE/StbE
*	k141_2472517_3	K06218	41.53	67.6	3.10E-19	mRNA interferase RelE/StbE
*	k141_2539675_3	K06218	41.53	60.3	5.20E-17	mRNA interferase RelE/StbE
*	k141_3318621_7	K06218	41.53	79.8	5.20E-23	mRNA interferase RelE/StbE
*	k141_3951583_2	K06218	41.53	74.3	2.60E-21	mRNA interferase RelE/StbE
*	k141_5862270_18	K06287	204.37	243.6	6.10E-73	nucleoside triphosphate pyrophosphatase [EC:3.6.1.-]
*	k141_1338777_1	K06320	87.43	160.7	7.80E-48	spore maturation protein CgeB
*	k141_2398949_1	K06320	87.43	330.9	1.60E-99	spore maturation protein CgeB
*	k141_2398949_3	K06320	87.43	260.3	4.40E-78	spore maturation protein CgeB
*	k141_1622462_3	K06330	124.67	234.5	3.40E-70	spore coat protein H
*	k141_1721227_2	K06330	124.67	265.4	1.50E-79	spore coat protein H
*	k141_4060685_3	K06330	124.67	243.7	5.40E-73	spore coat protein H
*	k141_5316711_1	K06330	124.67	243.8	5.30E-73	spore coat protein H
*	k141_5470958_3	K06330	124.67	349.3	5.50E-105	spore coat protein H
*	k141_5927513_1	K06330	124.67	214.2	4.80E-64	spore coat protein H
*	k141_2827186_3	K06381	63.8	322	1.40E-96	stage II sporulation protein D
*	k141_3372182_6	K06381	63.8	254.7	3.40E-76	stage II sporulation protein D
*	k141_5598749_1	K06412	32.47	116	1.60E-34	stage V sporulation protein G
*	k141_1606747_6	K06861	248.53	442.2	2.40E-133	lipopolysaccharide export system ATP-binding protein [EC:7.5.2.5]
*	k141_925122_3	K06877	290.83	833.7	2.80E-251	DEAD/DEAH box helicase domain-containing protein
*	k141_6178328_2	K06881	208	309.7	4.40E-93	bifunctional oligoribonuclease and PAP phosphatase NrnA [EC:3.1.3.7 3.1.13.3]
*	k141_3060351_5	K06885	281.7	324.8	1.80E-97	uncharacterized protein
*	k141_3074862_3	K06889	112.77	123.7	1.50E-36	uncharacterized protein
*	k141_6818448_6	K06902	153.03	438.9	2.90E-132	MFS transporter, UMF1 family
*	k141_1588268_1	K06909	39.67	61	1.70E-17	phage terminase large subunit
*	k141_6994375_7	K06909	39.67	41	2.00E-11	phage terminase large subunit
*	k141_3359804_6	K06925	55.1	155	5.20E-46	tRNA threonylcarbamoyladenosine biosynthesis protein TsaE
*	k141_2105584_10	K06926	104.43	110.6	1.30E-32	uncharacterized protein
*	k141_5296739_2	K06941	59.2	118.1	5.80E-35	23S rRNA (adenine2503-C2)-methyltransferase [EC:2.1.1.192]
*	k141_3623790_1	K06951	196.8	225.1	7.40E-68	uncharacterized protein
*	k141_2286145_2	K06959	430.4	1040.3	0	protein Tex
*	k141_5184087_3	K06960	48.37	97.8	7.80E-29	uncharacterized protein
*	k141_1016577_2	K06973	79.37	309.8	2.90E-93	uncharacterized protein
*	k141_1721227_1	K06990	86.03	302.7	7.20E-91	MEMO1 family protein
*	k141_5121901_1	K06990	86.03	106.7	2.20E-31	MEMO1 family protein
*	k141_2783266_2	K06996	57.03	77.6	2.50E-22	uncharacterized protein
*	k141_978526_2	K06996	57.03	87.2	3.00E-25	uncharacterized protein
*	k141_3158147_7	K07001	94.83	232.3	1.50E-69	NTE family protein
*	k141_4123979_4	K07001	94.83	212.3	1.90E-63	NTE family protein
*	k141_1685058_1	K07003	299.97	475.7	5.70E-143	uncharacterized protein
*	k141_6380269_5	K07004	82.57	126.5	1.90E-37	uncharacterized protein
*	k141_2189596_2	K07026	128.43	190.5	5.50E-57	mannosyl-3-phosphoglycerate phosphatase [EC:3.1.3.70]
*	k141_2597742_1	K07027	79.13	119.4	3.50E-35	glycosyltransferase 2 family protein
*	k141_5846538_3	K07027	79.13	99.3	4.10E-29	glycosyltransferase 2 family protein
*	k141_704014_6	K07027	79.13	87.8	1.30E-25	glycosyltransferase 2 family protein
*	k141_2053628_1	K07029	131.77	232	2.10E-69	diacylglycerol kinase (ATP) [EC:2.7.1.107]
*	k141_1351596_4	K07031	203.63	381.5	5.40E-115	D-glycero-alpha-D-manno-heptose-7-phosphate kinase [EC:2.7.1.168]
*	k141_5689662_5	K07037	215.47	653.2	8.90E-197	cyclic-di-AMP phosphodiesterase PgpH [EC:3.1.4.-]
*	k141_5689662_6	K07042	61.37	100.6	1.70E-29	probable rRNA maturation factor
*	k141_2472517_6	K07052	32.93	76.4	2.90E-22	CAAX protease family protein
*	k141_5846538_2	K07053	84.47	332.5	7.90E-100	3',5'-nucleoside bisphosphate phosphatase [EC:3.1.3.97]
*	k141_6641720_2	K07053	84.47	100.5	2.00E-29	3',5'-nucleoside bisphosphate phosphatase [EC:3.1.3.97]
*	k141_5440432_2	K07056	106.6	337.9	1.00E-101	16S rRNA (cytidine1402-2'-O)-methyltransferase [EC:2.1.1.198]
*	k141_3640336_1	K07058	37.8	232.3	1.80E-69	membrane protein
*	k141_4233862_7	K07059	124.67	125.9	3.20E-37	uncharacterized protein
*	k141_584800_1	K07068	26.43	108.1	1.00E-31	uncharacterized protein
*	k141_2585901_3	K07075	62.17	100.3	2.40E-29	uncharacterized protein
*	k141_3068177_11	K07075	62.17	85.2	9.60E-25	uncharacterized protein
*	k141_3068177_12	K07075	62.17	62.7	6.80E-18	uncharacterized protein
*	k141_4268716_5	K07075	62.17	91.7	1.00E-26	uncharacterized protein
*	k141_3068177_13	K07076	44.27	62	1.30E-17	uncharacterized protein
*	k141_3318621_3	K07076	44.27	51.7	1.80E-14	uncharacterized protein
*	k141_3318621_5	K07076	44.27	52.6	9.50E-15	uncharacterized protein
*	k141_4330044_8	K07076	44.27	56.5	6.20E-16	uncharacterized protein
*	k141_5722015_11	K07076	44.27	58.9	1.10E-16	uncharacterized protein
*	k141_6634532_6	K07076	44.27	57	4.30E-16	uncharacterized protein
*	k141_6915734_5	K07076	44.27	51.5	2.00E-14	uncharacterized protein
*	k141_1687408_1	K07079	207.03	278	2.10E-83	uncharacterized protein
*	k141_525127_1	K07082	40.53	294.6	1.80E-88	UPF0755 protein
*	k141_2711890_4	K07089	67.8	243.5	5.80E-73	uncharacterized protein
*	k141_1037595_2	K07090	42.73	126.8	1.80E-37	uncharacterized protein
*	k141_5007065_2	K07090	42.73	170	1.40E-50	uncharacterized protein
*	k141_6072673_2	K07096	81.07	131.3	7.30E-39	uncharacterized protein
*	k141_6334005_4	K07106	209.33	445.1	7.50E-134	N-acetylmuramic acid 6-phosphate etherase [EC:4.2.1.126]
*	k141_2494442_1	K07114	99.17	147	1.10E-43	Ca-activated chloride channel homolog
*	k141_6051422_4	K07114	99.17	125.9	3.00E-37	Ca-activated chloride channel homolog
*	k141_3853525_2	K07138	71.57	173.6	1.00E-51	uncharacterized protein
*	k141_6532778_5	K07164	74.07	175.8	1.80E-52	uncharacterized protein
*	k141_6316006_1	K07192	67.23	394.2	1.60E-118	flotillin
*	k141_1985637_2	K07221	67.57	100.5	1.60E-29	phosphate-selective porin OprO and OprP
*	k141_759496_4	K07259	98.07	327.2	3.90E-98	serine-type D-Ala-D-Ala carboxypeptidase/endopeptidase (penicillin-binding protein 4) [EC:3.4.16.4 3.4.21.-]
*	k141_2428023_1	K07263	242.4	422.9	5.00E-127	zinc protease [EC:3.4.24.-]
*	k141_6083607_1	K07263	242.4	296.1	1.20E-88	zinc protease [EC:3.4.24.-]
*	k141_6083607_2	K07263	242.4	356	8.50E-107	zinc protease [EC:3.4.24.-]
*	k141_6188707_4	K07263	242.4	245.9	1.90E-73	zinc protease [EC:3.4.24.-]
*	k141_7169059_3	K07263	242.4	442.6	5.20E-133	zinc protease [EC:3.4.24.-]
*	k141_3111067_3	K07277	282.9	472.2	7.90E-142	outer membrane protein insertion porin family
*	k141_3924612_10	K07281	231.57	250	2.80E-75	1L-myo-inositol 1-phosphate cytidylyltransferase [EC:2.7.7.74]
*	k141_301543_11	K07282	191.23	199.2	1.40E-59	gamma-polyglutamate biosynthesis protein CapA
*	k141_3971104_4	K07282	191.23	196.2	1.20E-58	gamma-polyglutamate biosynthesis protein CapA
*	k141_2105584_1	K07315	144.43	291.8	1.40E-87	phosphoserine phosphatase RsbU/P [EC:3.1.3.3]
*	k141_2113681_1	K07315	144.43	289.9	5.20E-87	phosphoserine phosphatase RsbU/P [EC:3.1.3.3]
*	k141_2950637_6	K07315	144.43	200.4	7.00E-60	phosphoserine phosphatase RsbU/P [EC:3.1.3.3]
*	k141_3068177_8	K07315	144.43	264.1	3.20E-79	phosphoserine phosphatase RsbU/P [EC:3.1.3.3]
*	k141_3337602_1	K07315	144.43	274.7	2.00E-82	phosphoserine phosphatase RsbU/P [EC:3.1.3.3]
*	k141_344549_3	K07315	144.43	297.2	3.00E-89	phosphoserine phosphatase RsbU/P [EC:3.1.3.3]
*	k141_1514478_2	K07316	199.67	212.7	1.70E-63	adenine-specific DNA-methyltransferase [EC:2.1.1.72]
*	k141_4330044_3	K07316	199.67	219.9	1.10E-65	adenine-specific DNA-methyltransferase [EC:2.1.1.72]
*	k141_5092458_6	K07316	199.67	204.9	3.90E-61	adenine-specific DNA-methyltransferase [EC:2.1.1.72]
*	k141_6136088_1	K07316	199.67	199.8	1.40E-59	adenine-specific DNA-methyltransferase [EC:2.1.1.72]
*	k141_3254132_2	K07317	144.97	152.4	2.80E-45	adenine-specific DNA-methyltransferase [EC:2.1.1.72]
*	k141_5226740_3	K07321	131.27	197.9	4.30E-59	CO dehydrogenase maturation factor
*	k141_5226740_4	K07321	131.27	264	3.50E-79	CO dehydrogenase maturation factor
*	k141_2189596_6	K07339	26.17	33.1	7.40E-09	mRNA interferase HicA [EC:3.1.-.-]
*	k141_2649706_1	K07339	26.17	44.4	2.20E-12	mRNA interferase HicA [EC:3.1.-.-]
*	k141_3068177_18	K07339	26.17	55.1	1.00E-15	mRNA interferase HicA [EC:3.1.-.-]
*	k141_5722015_12	K07339	26.17	46.9	3.60E-13	mRNA interferase HicA [EC:3.1.-.-]
*	k141_5942249_7	K07339	26.17	68	9.20E-20	mRNA interferase HicA [EC:3.1.-.-]
*	k141_789641_7	K07339	26.17	31.1	3.10E-08	mRNA interferase HicA [EC:3.1.-.-]
*	k141_2204616_4	K07341	41.7	99.4	4.60E-29	death on curing protein
*	k141_6818448_5	K07341	41.7	104.1	1.70E-30	death on curing protein
*	k141_3971104_7	K07391	199.57	774	2.20E-233	magnesium chelatase family protein
*	k141_2199296_5	K07399	99.43	209.5	1.10E-62	cytochrome c biogenesis protein
*	k141_2335777_2	K07402	73.4	273.5	5.80E-82	xanthine dehydrogenase accessory factor
*	k141_4631895_2	K07443	94.53	132.8	1.90E-39	methylated-DNA-protein-cysteine methyltransferase related protein
*	k141_4448614_2	K07445	151.33	180.3	8.40E-54	putative DNA methylase
*	k141_505447_5	K07447	44.53	154.8	3.90E-46	putative pre-16S rRNA nuclease [EC:3.1.-.-]
*	k141_2054448_6	K07448	35.2	43.8	2.90E-12	restriction system protein
*	k141_1558129_1	K07456	385.5	661.2	4.20E-199	DNA mismatch repair protein MutS2
*	k141_525127_11	K07460	31.7	114.5	6.80E-34	putative endonuclease
*	k141_1469597_4	K07461	61.4	91.8	8.00E-27	putative endonuclease
*	k141_680337_2	K07462	63.93	707.7	3.80E-213	single-stranded-DNA-specific exonuclease [EC:3.1.-.-]
*	k141_3561553_2	K07481	74.23	103.5	2.50E-30	transposase, IS5 family
*	k141_4982077_1	K07491	16.07	49.3	8.90E-14	REP-associated tyrosine transposase
*	k141_6915734_4	K07491	16.07	132	5.30E-39	REP-associated tyrosine transposase
*	k141_904543_8	K07491	16.07	107.4	1.80E-31	REP-associated tyrosine transposase
*	k141_2416332_2	K07494	50.53	51.7	1.30E-14	putative transposase
*	k141_3261729_5	K07495	41.63	105.7	4.80E-31	putative transposase
*	k141_5570545_8	K07499	63.43	84.3	1.50E-24	putative transposase
*	k141_5306827_2	K07535	313.8	314.5	1.40E-94	2-hydroxycyclohexanecarboxyl-CoA dehydrogenase [EC:1.1.1.-]
*	k141_4448110_3	K07537	294.47	317.9	5.00E-96	cyclohexa-1,5-dienecarbonyl-CoA hydratase [EC:4.2.1.100]
*	k141_6915734_3	K07539	612.1	652.6	2.60E-197	6-oxocyclohex-1-ene-carbonyl-CoA hydrolase [EC:3.7.1.21]
*	k141_4711830_5	K07560	36.2	189.8	9.80E-57	D-aminoacyl-tRNA deacylase [EC:3.1.1.96]
*	k141_3258821_4	K07566	87.57	156.3	2.50E-46	L-threonylcarbamoyladenylate synthase [EC:2.7.7.87]
*	k141_545033_3	K07566	87.57	234.9	3.80E-70	L-threonylcarbamoyladenylate synthase [EC:2.7.7.87]
*	k141_3946086_5	K07588	268.43	385.1	1.30E-115	GTPase [EC:3.6.5.-]
*	k141_5945140_15	K07713	557.13	576.4	1.50E-173	two-component system, NtrC family, response regulator HydG
*	k141_6188707_3	K07713	557.13	557.2	9.60E-168	two-component system, NtrC family, response regulator HydG
*	k141_729550_5	K07713	557.13	561.5	4.90E-169	two-component system, NtrC family, response regulator HydG
*	k141_4588029_1	K07726	46	52.9	6.50E-15	putative transcriptional regulator
*	k141_703234_5	K07755	125.2	328.5	8.90E-99	arsenite methyltransferase [EC:2.1.1.137]
*	k141_5278035_2	K07787	1235.27	1715.3	0	copper/silver efflux system protein
*	k141_5482207_1	K07798	304.33	475.4	3.60E-143	membrane fusion protein, copper/silver efflux system
*	k141_5356920_1	K07814	435.13	472.9	2.50E-142	cyclic di-GMP phosphodiesterase [EC:3.1.4.-]
*	k141_2593214_5	K08162	210.67	253.3	5.50E-76	MFS transporter, DHA1 family, multidrug resistance protein
*	k141_4944653_3	K08162	210.67	234.7	2.40E-70	MFS transporter, DHA1 family, multidrug resistance protein
*	k141_3828469_3	K08221	254.7	310.3	2.30E-93	MFS transporter, ACDE family, multidrug resistance protein
*	k141_6249633_1	K08264	313.57	328.7	7.60E-99	heterodisulfide reductase subunit D [EC:1.8.98.1]
*	k141_4252191_1	K08296	83.63	93.3	2.70E-27	phosphohistidine phosphatase [EC:3.1.3.-]
*	k141_5689662_10	K08301	619.07	641.1	3.60E-193	ribonuclease G [EC:3.1.26.-]
*	k141_4559958_1	K08307	151.47	447.9	1.10E-134	membrane-bound lytic murein transglycosylase D [EC:4.2.2.-]
*	k141_3312496_4	K08316	91.27	177.8	5.10E-53	16S rRNA (guanine966-N2)-methyltransferase [EC:2.1.1.171]
*	k141_5847030_1	K08483	691.53	747	4.30E-225	phosphoenolpyruvate-protein phosphotransferase (PTS system enzyme I) [EC:2.7.3.9]
*	k141_3071577_6	K08602	126.6	509.3	3.20E-153	oligoendopeptidase F [EC:3.4.24.-]
*	k141_6072673_1	K08602	126.6	630.2	9.60E-190	oligoendopeptidase F [EC:3.4.24.-]
*	k141_7271003_1	K08659	188.73	375.8	7.30E-113	dipeptidase [EC:3.4.-.-]
*	k141_5548792_4	K08676	592.93	1094.5	0	tricorn protease [EC:3.4.21.-]
*	k141_1472778_3	K08963	373.27	470.7	1.10E-141	methylthioribose-1-phosphate isomerase [EC:5.3.1.23]
*	k141_5440432_6	K08966	121.5	188.2	3.20E-56	2-hydroxy-3-keto-5-methylthiopentenyl-1-phosphate phosphatase [EC:3.1.3.87]
*	k141_3806651_1	K08978	59.97	72.9	5.20E-21	bacterial/archaeal transporter family protein
*	k141_5945140_4	K08992	32.43	67.4	2.10E-19	lipopolysaccharide assembly protein A
*	k141_5296739_6	K08998	20.63	64.4	2.10E-18	uncharacterized protein
*	k141_6144025_2	K08998	20.63	113.8	1.60E-33	uncharacterized protein
*	k141_6221593_8	K08999	34.1	186	1.10E-55	uncharacterized protein
*	k141_383275_12	K09022	75.9	219.1	1.70E-65	2-iminobutanoate/2-iminopropanoate deaminase [EC:3.5.99.10]
*	k141_4501840_3	K09116	126.6	329.7	2.30E-99	damage-control phosphatase, subfamily I [EC:3.1.3.-]
*	k141_3971104_1	K09121	116.7	494.5	1.10E-148	pyridinium-3,5-bisthiocarboxylic acid mononucleotide nickel chelatase [EC:4.99.1.12]
*	k141_2054753_6	K09125	31.37	197.5	4.20E-59	queuosine precursor transporter
*	k141_5140525_1	K09126	107.17	229.1	4.20E-69	uncharacterized protein
*	k141_6380269_3	K09129	187.13	263.7	7.00E-80	uncharacterized protein
*	k141_6136088_3	K09133	182.2	409.8	1.80E-123	uncharacterized protein
*	k141_6259605_1	K09138	101.67	213.2	1.00E-63	uncharacterized protein
*	k141_1721227_1	K09141	175.33	232.4	5.60E-70	uncharacterized protein
*	k141_7104961_1	K09163	166.8	216	8.30E-65	uncharacterized protein
*	k141_3254132_1	K09165	34.03	83.8	1.90E-24	dodecin
*	k141_3060351_6	K09388	62.63	64.3	1.90E-18	uncharacterized protein
*	k141_4944653_4	K09388	62.63	69.4	5.20E-20	uncharacterized protein
*	k141_6341249_6	K09458	469.33	601.8	2.30E-181	3-oxoacyl-[acyl-carrier-protein] synthase II [EC:2.3.1.179]
*	k141_704014_5	K09607	145.93	196.6	1.80E-58	immune inhibitor A [EC:3.4.24.-]
*	k141_3640336_2	K09696	224.37	419.6	3.90E-126	sodium transport system permease protein
*	k141_910758_1	K09697	284.7	332.7	1.70E-100	sodium transport system ATP-binding protein [EC:7.2.2.4]
*	k141_5869420_2	K09748	24.03	98.3	9.00E-29	ribosome maturation factor RimP
*	k141_1329258_2	K09749	123.1	297.8	2.50E-89	uncharacterized protein
*	k141_3528458_4	K09749	123.1	166.4	1.50E-49	uncharacterized protein
*	k141_3833894_13	K09749	123.1	295.2	1.60E-88	uncharacterized protein
*	k141_5907331_1	K09749	123.1	132.2	3.30E-39	uncharacterized protein
*	k141_6416662_11	K09749	123.1	132.2	3.20E-39	uncharacterized protein
*	k141_4577403_2	K09760	226.13	360.8	2.40E-108	DNA recombination protein RmuC
*	k141_2989975_3	K09761	59.3	182.2	1.90E-54	16S rRNA (uracil1498-N3)-methyltransferase [EC:2.1.1.193]
*	k141_5869420_5	K09764	36.07	104.5	1.10E-30	uncharacterized protein
*	k141_5356920_3	K09765	100.27	261	2.50E-78	epoxyqueuosine reductase [EC:1.17.99.6]
*	k141_3924612_7	K09769	116.7	367.5	5.90E-111	2',3'-cyclic-nucleotide 2'-phosphodiesterase [EC:3.1.4.16]
*	k141_4171430_3	K09791	35.03	83.3	2.20E-24	uncharacterized protein
*	k141_4424130_8	K09791	35.03	38	2.10E-10	uncharacterized protein
*	k141_3980525_2	K09798	71.3	196.8	7.00E-59	uncharacterized protein
*	k141_637852_2	K09808	217.33	454.6	1.00E-136	lipoprotein-releasing system permease protein
*	k141_3946086_3	K09811	78.07	148.1	5.80E-44	cell division transport system permease protein
*	k141_6200639_5	K09815	266.17	293.4	5.20E-88	zinc transport system substrate-binding protein
*	k141_6200639_3	K09816	276.27	294.4	2.00E-88	zinc transport system permease protein
*	k141_6200639_4	K09817	283.67	308.6	1.40E-92	zinc transport system ATP-binding protein [EC:7.2.2.20]
*	k141_3924612_3	K09888	20.97	54.2	2.50E-15	cell division protein ZapA
*	k141_5184087_15	K09903	88.3	379.1	2.20E-114	uridylate kinase [EC:2.7.4.22]
*	k141_5500117_3	K10535	279.07	296.3	5.80E-89	hydroxylamine dehydrogenase [EC:1.7.2.6]
*	k141_1518023_1	K10536	98.53	202.1	2.30E-60	agmatine deiminase [EC:3.5.3.12]
*	k141_2490920_2	K10536	98.53	207.4	5.90E-62	agmatine deiminase [EC:3.5.3.12]
*	k141_3261729_6	K10536	98.53	190.4	8.40E-57	agmatine deiminase [EC:3.5.3.12]
*	k141_4337432_2	K10536	98.53	227.9	3.70E-68	agmatine deiminase [EC:3.5.3.12]
*	k141_7000850_1	K10536	98.53	201.9	2.80E-60	agmatine deiminase [EC:3.5.3.12]
*	k141_1128025_1	K10563	204.23	327	3.50E-98	formamidopyrimidine-DNA glycosylase [EC:3.2.2.23 4.2.99.18]
*	k141_3071577_1	K10773	136.27	189.1	1.90E-56	endonuclease III [EC:4.2.99.18]
*	k141_3640336_3	K10844	391.2	419.6	4.90E-126	DNA excision repair protein ERCC-2 [EC:5.6.2.3]
*	k141_5306827_2	K11049	223.87	228.8	9.10E-69	CylG protein
*	k141_6915734_1	K11049	223.87	237.7	1.70E-71	CylG protein
*	k141_6785673_6	K11175	194.37	245.1	2.20E-73	phosphoribosylglycinamide formyltransferase 1 [EC:2.1.2.2]
*	k141_7198503_1	K11179	137	158.6	1.80E-47	tRNA 2-thiouridine synthesizing protein E [EC:2.8.1.-]
*	k141_6072673_20	K11180	318.8	608.6	6.50E-184	dissimilatory sulfite reductase alpha subunit [EC:1.8.99.5]
*	k141_6072673_19	K11181	372.83	563.9	1.60E-170	dissimilatory sulfite reductase beta subunit [EC:1.8.99.5]
*	k141_1563439_6	K11410	489.03	505	2.70E-152	short-chain 2-methylacyl-CoA dehydrogenase [EC:1.3.8.5]
*	k141_680337_1	K11473	296.13	394	2.20E-118	glycolate oxidase iron-sulfur subunit
*	k141_5945140_10	K11621	66.4	70.3	2.20E-20	lia operon protein LiaG
*	k141_4691579_2	K11749	78.67	213.5	1.00E-63	regulator of sigma E protease [EC:3.4.24.-]
*	k141_6066805_3	K11752	197.53	470.1	2.20E-141	diaminohydroxyphosphoribosylaminopyrimidine deaminase / 5-amino-6-(5-phosphoribosylamino)uracil reductase [EC:3.5.4.26 1.1.1.193]
*	k141_6178328_4	K11753	134.23	336.8	2.50E-101	riboflavin kinase / FMN adenylyltransferase [EC:2.7.1.26 2.7.7.2]
*	k141_5662705_7	K11754	366.1	427.6	1.20E-128	dihydrofolate synthase / folylpolyglutamate synthase [EC:6.3.2.12 6.3.2.17]
*	k141_6423865_1	K11991	166	199.7	1.60E-59	tRNA(adenine34) deaminase [EC:3.5.4.33]
*	k141_3571260_9	K12132	226.8	266.6	4.30E-80	eukaryotic-like serine/threonine-protein kinase [EC:2.7.11.1]
*	k141_5008173_2	K12132	226.8	291.4	1.40E-87	eukaryotic-like serine/threonine-protein kinase [EC:2.7.11.1]
*	k141_2636136_2	K12340	240.73	259.7	1.10E-77	outer membrane protein
*	k141_4155528_5	K12340	240.73	326.1	8.40E-98	outer membrane protein
*	k141_4926856_2	K12340	240.73	283.2	8.30E-85	outer membrane protein
*	k141_5092458_2	K12410	221.17	315.3	6.00E-95	NAD-dependent deacetylase [EC:2.3.1.286]
*	k141_383275_1	K12454	283.43	364.1	1.20E-109	CDP-paratose 2-epimerase [EC:5.1.3.10]
*	k141_3359804_1	K12960	436.43	450	1.90E-135	5-methylthioadenosine/S-adenosylhomocysteine deaminase [EC:3.5.4.31 3.5.4.28]
*	k141_1518023_4	K13010	403.4	423.3	2.30E-127	perosamine synthetase [EC:2.6.1.102]
*	k141_4587826_1	K13015	457.63	653.4	2.70E-197	UDP-N-acetyl-D-glucosamine dehydrogenase [EC:1.1.1.136]
*	k141_4974513_1	K13018	135.57	330.3	1.20E-99	UDP-2-acetamido-3-amino-2,3-dideoxy-glucuronate N-acetyltransferase [EC:2.3.1.201]
*	k141_4071790_2	K13038	264.27	516.8	8.90E-156	phosphopantothenoylcysteine decarboxylase / phosphopantothenate---cysteine ligase [EC:4.1.1.36 6.3.2.5]
*	k141_1563439_3	K13075	114.33	125.1	4.50E-37	N-acyl homoserine lactone hydrolase [EC:3.1.1.81]
*	k141_4330044_2	K13283	206.83	219.7	6.10E-66	ferrous-iron efflux pump FieF
*	k141_5440432_3	K13292	49.4	229.9	6.90E-69	phosphatidylglycerol---prolipoprotein diacylglyceryl transferase [EC:2.5.1.145]
*	k141_7265348_4	K13292	49.4	121.2	7.50E-36	phosphatidylglycerol---prolipoprotein diacylglyceryl transferase [EC:2.5.1.145]
*	k141_4729188_2	K13511	109.8	153.7	1.10E-45	monolysocardiolipin acyltransferase [EC:2.3.1.-]
*	k141_6416662_8	K13542	400.83	524.9	5.10E-158	uroporphyrinogen III methyltransferase / synthase [EC:2.1.1.107 4.2.1.75]
*	k141_179206_1	K13587	354.13	623.3	6.30E-188	two-component system, cell cycle sensor histidine kinase and response regulator CckA [EC:2.7.13.3]
*	k141_2490920_8	K13587	354.13	631.1	2.80E-190	two-component system, cell cycle sensor histidine kinase and response regulator CckA [EC:2.7.13.3]
*	k141_2707177_2	K13587	354.13	586.4	9.20E-177	two-component system, cell cycle sensor histidine kinase and response regulator CckA [EC:2.7.13.3]
*	k141_3082804_1	K13587	354.13	634	3.70E-191	two-component system, cell cycle sensor histidine kinase and response regulator CckA [EC:2.7.13.3]
*	k141_36404_1	K13587	354.13	402.4	4.10E-121	two-component system, cell cycle sensor histidine kinase and response regulator CckA [EC:2.7.13.3]
*	k141_5945140_18	K13587	354.13	564.7	3.30E-170	two-component system, cell cycle sensor histidine kinase and response regulator CckA [EC:2.7.13.3]
*	k141_864667_7	K13587	354.13	536.6	1.00E-161	two-component system, cell cycle sensor histidine kinase and response regulator CckA [EC:2.7.13.3]
*	k141_5480704_2	K13668	256.6	284.1	4.10E-85	phosphatidyl-myo-inositol dimannoside synthase [EC:2.4.1.346]
*	k141_5515031_1	K13687	140.03	177.7	6.20E-53	arabinofuranosyltransferase [EC:2.4.2.-]
*	k141_1685058_5	K13766	266.23	351.2	8.50E-106	methylglutaconyl-CoA hydratase [EC:4.2.1.18]
*	k141_6315794_2	K13953	335.83	342.9	4.30E-103	alcohol dehydrogenase, propanol-preferring [EC:1.1.1.1]
*	k141_299096_2	K13990	461.43	652.6	6.50E-197	glutamate formiminotransferase / formiminotetrahydrofolate cyclodeaminase [EC:2.1.2.5 4.3.1.4]
*	k141_4145690_3	K13993	74.33	132.7	3.30E-39	HSP20 family protein
*	k141_3071110_1	K14059	188.5	214	9.40E-64	integrase
*	k141_4035364_7	K14126	611.83	670.9	1.50E-202	F420-non-reducing hydrogenase large subunit [EC:1.12.99.- 1.8.98.5]
*	k141_4035364_5	K14127	177.53	250.5	1.90E-75	F420-non-reducing hydrogenase iron-sulfur subunit [EC:1.12.99.- 1.8.98.5 1.8.98.6]
*	k141_4035364_6	K14128	239	391	9.90E-118	F420-non-reducing hydrogenase small subunit [EC:1.12.99.- 1.8.98.5]
*	k141_2282158_1	K14136	119.63	318.8	5.10E-96	decaprenyl-phosphate phosphoribosyltransferase [EC:2.4.2.45]
*	k141_7168450_2	K14136	119.63	203.1	8.20E-61	decaprenyl-phosphate phosphoribosyltransferase [EC:2.4.2.45]
*	k141_3951583_7	K14138	971.27	991.7	2.70E-299	acetyl-CoA synthase [EC:2.3.1.169]
*	k141_5414787_3	K14340	122.97	234	6.30E-70	mannosyltransferase [EC:2.4.1.-]
*	k141_5415033_1	K14415	256.03	409.3	4.50E-123	tRNA-splicing ligase RtcB (3'-phosphate/5'-hydroxy nucleic acid ligase) [EC:6.5.1.8]
*	k141_952252_3	K14441	412.67	548.8	2.80E-165	ribosomal protein S12 methylthiotransferase [EC:2.8.4.4]
*	k141_4149312_2	K14445	151.63	253.2	8.00E-76	solute carrier family 13 (sodium-dependent dicarboxylate transporter), member 2/3/5
*	k141_759496_1	K14645	327.47	356.9	4.50E-107	serine protease [EC:3.4.21.-]
*	k141_783598_5	K14645	327.47	337	4.70E-101	serine protease [EC:3.4.21.-]
*	k141_4035026_1	K14652	357.57	658	2.00E-198	3,4-dihydroxy 2-butanone 4-phosphate synthase / GTP cyclohydrolase II [EC:4.1.99.12 3.5.4.25]
*	k141_4233862_4	K14683	110.1	192.8	1.40E-57	solute carrier family 34 (sodium-dependent phosphate cotransporter)
*	k141_5140525_4	K14742	82.3	155.8	2.70E-46	tRNA threonylcarbamoyladenosine biosynthesis protein TsaB
*	k141_6634532_1	K15383	52.73	114.9	5.90E-34	MtN3 and saliva related transmembrane protein
*	k141_5862270_17	K15539	65.9	94.3	1.60E-27	cytoskeleton protein RodZ
*	k141_5824620_4	K15555	340.23	345.5	6.40E-104	sulfonate transport system ATP-binding protein [EC:7.6.2.14]
*	k141_7066463_3	K15633	76.13	763.9	1.90E-230	2,3-bisphosphoglycerate-independent phosphoglycerate mutase [EC:5.4.2.12]
*	k141_5570545_4	K15725	195.43	202.7	2.30E-60	outer membrane protein, heavy metal efflux system
*	k141_5570545_2	K15726	1182.4	1374.2	0	heavy metal efflux system protein
*	k141_5570545_3	K15727	272.17	307.1	4.40E-92	membrane fusion protein, heavy metal efflux system
*	k141_987909_2	K15778	444.83	642.2	2.10E-193	phosphomannomutase / phosphoglucomutase [EC:5.4.2.8 5.4.2.2]
*	k141_7253925_1	K15789	325.47	415.6	4.00E-125	threonine 3-dehydrogenase [EC:1.1.1.103]
*	k141_1518023_3	K15894	318.23	488.7	1.10E-147	UDP-N-acetylglucosamine 4,6-dehydratase/5-epimerase [EC:4.2.1.115 5.1.3.-]
*	k141_6057978_2	K15897	133.27	298.5	1.10E-89	UDP-2,4-diacetamido-2,4,6-trideoxy-beta-L-altropyranose hydrolase [EC:3.6.1.57]
*	k141_6416662_3	K15898	425.57	500.1	6.00E-151	pseudaminic acid synthase [EC:2.5.1.97]
*	k141_4471293_2	K15916	172.83	347.5	1.30E-104	glucose/mannose-6-phosphate isomerase [EC:5.3.1.9 5.3.1.8]
*	k141_462309_3	K16052	238.4	281.1	3.00E-84	MscS family membrane protein
*	k141_3060351_4	K16148	345.13	345.2	1.30E-103	alpha-maltose-1-phosphate synthase [EC:2.4.1.342]
*	k141_2566259_5	K16149	157.03	545.5	2.60E-164	1,4-alpha-glucan branching enzyme [EC:2.4.1.18]
*	k141_641284_1	K16363	410.3	627.1	2.40E-189	UDP-3-O-[3-hydroxymyristoyl] N-acetylglucosamine deacetylase / 3-hydroxyacyl-[acyl-carrier-protein] dehydratase [EC:3.5.1.108 4.2.1.59]
*	k141_4456739_3	K16554	449.3	455.5	6.00E-137	polysaccharide biosynthesis transport protein [EC:2.7.10.3]
*	k141_5598749_3	K16554	449.3	533.2	1.80E-160	polysaccharide biosynthesis transport protein [EC:2.7.10.3]
*	k141_4172542_1	K16557	241.97	314.5	1.20E-94	succinoglycan biosynthesis protein ExoA [EC:2.4.-.-]
*	k141_1505891_1	K16566	217.23	238.1	8.80E-72	exopolysaccharide production protein ExoY
*	k141_3060351_4	K16703	254.33	309.2	9.80E-93	colanic acid/amylovoran biosynthesis glycosyltransferase [EC:2.4.-.-]
*	k141_505330_4	K16785	116.47	203	1.00E-60	energy-coupling factor transport system permease protein
*	k141_5942249_5	K16868	89.8	96.8	2.00E-28	tellurite methyltransferase [EC:2.1.1.265]
*	k141_1276141_5	K16870	147.63	167.1	1.10E-49	N-acetylglucosaminyl-diphospho-decaprenol L-rhamnosyltransferase [EC:2.4.1.289]
*	k141_4029492_1	K16870	147.63	196.5	1.30E-58	N-acetylglucosaminyl-diphospho-decaprenol L-rhamnosyltransferase [EC:2.4.1.289]
*	k141_4324165_2	K16870	147.63	213.6	9.10E-64	N-acetylglucosaminyl-diphospho-decaprenol L-rhamnosyltransferase [EC:2.4.1.289]
*	k141_789641_11	K16870	147.63	220	9.90E-66	N-acetylglucosaminyl-diphospho-decaprenol L-rhamnosyltransferase [EC:2.4.1.289]
*	k141_1264162_2	K16885	607.23	644.3	1.00E-194	quinone-modifying oxidoreductase, subunit QmoA
*	k141_1264162_3	K16886	715.27	1062.9	0	quinone-modifying oxidoreductase, subunit QmoB
*	k141_1264162_1	K16887	274.47	433.5	1.10E-130	quinone-modifying oxidoreductase, subunit QmoC
*	k141_1816512_1	K16927	48.07	71.6	9.20E-21	energy-coupling factor transport system substrate-specific component
*	k141_6785673_1	K17103	124.53	199.7	9.90E-60	CDP-diacylglycerol---serine O-phosphatidyltransferase [EC:2.7.8.8]
*	k141_5862270_19	K17105	157.4	227.2	4.70E-68	geranylgeranylglycerol-phosphate geranylgeranyltransferase [EC:2.5.1.42]
*	k141_6641720_4	K17752	104.6	115.9	2.60E-34	serine/threonine-protein kinase RsbT [EC:2.7.11.1]
*	k141_6656581_11	K17752	104.6	194.4	2.50E-58	serine/threonine-protein kinase RsbT [EC:2.7.11.1]
*	k141_3035513_2	K17758	272.2	296.9	2.50E-89	ADP-dependent NAD(P)H-hydrate dehydratase [EC:4.2.1.136]
*	k141_6656581_10	K17762	95.9	161	1.60E-48	rsbT antagonist protein RsbS
*	k141_6656581_12	K17763	98.7	226.4	1.20E-67	rsbT co-antagonist protein RsbR
*	k141_5092458_5	K17828	271.07	427.6	1.10E-128	dihydroorotate dehydrogenase (NAD+) catalytic subunit [EC:1.3.1.14]
*	k141_2888385_3	K17830	250.43	364.1	1.40E-109	digeranylgeranylglycerophospholipid reductase [EC:1.3.1.101 1.3.7.11]
*	k141_383275_2	K17947	257.3	450	1.90E-135	dTDP-L-rhamnose 4-epimerase [EC:5.1.3.25]
*	k141_4035364_2	K17992	115.6	135	1.90E-40	NADP-reducing hydrogenase subunit HndB [EC:1.12.1.3]
*	k141_5306827_2	K18009	298.5	303.2	2.80E-91	meso-butanediol dehydrogenase / (S,S)-butanediol dehydrogenase / diacetyl reductase [EC:1.1.1.- 1.1.1.76 1.1.1.304]
*	k141_3523458_4	K18013	115.77	120.7	1.10E-35	3-keto-5-aminohexanoate cleavage enzyme [EC:2.3.1.247]
*	k141_5140525_3	K18672	82.87	272	1.20E-81	diadenylate cyclase [EC:2.7.7.85]
*	k141_142564_3	K18676	171.07	220.7	5.50E-66	glucosamine kinase [EC:2.7.1.8]
*	k141_3924612_4	K18682	102.5	714.9	9.70E-216	ribonucrease Y [EC:3.1.-.-]
*	k141_1985427_1	K18691	152.53	480.8	9.30E-145	membrane-bound lytic murein transglycosylase F [EC:4.2.2.-]
*	k141_6044485_2	K18707	415.23	487.1	1.40E-146	threonylcarbamoyladenosine tRNA methylthiotransferase MtaB [EC:2.8.4.5]
*	k141_7249086_17	K18831	31.23	38.4	1.50E-10	HTH-type transcriptional regulator / antitoxin HigA
*	k141_1109456_4	K18843	34.47	65.9	6.30E-19	antitoxin HicB
*	k141_2189596_5	K18843	34.47	69.7	4.20E-20	antitoxin HicB
*	k141_2539675_7	K18843	34.47	54.5	1.90E-15	antitoxin HicB
*	k141_2649706_2	K18843	34.47	46.3	6.40E-13	antitoxin HicB
*	k141_3068177_14	K18843	34.47	50.7	2.80E-14	antitoxin HicB
*	k141_3068177_15	K18843	34.47	44.9	1.70E-12	antitoxin HicB
*	k141_3068177_16	K18843	34.47	35.5	1.30E-09	antitoxin HicB
*	k141_3068177_17	K18843	34.47	44.2	2.70E-12	antitoxin HicB
*	k141_3756787_7	K18843	34.47	44	3.20E-12	antitoxin HicB
*	k141_4880647_5	K18843	34.47	45.2	1.30E-12	antitoxin HicB
*	k141_5488958_1	K18843	34.47	73.9	2.10E-21	antitoxin HicB
*	k141_5488958_2	K18843	34.47	83.7	2.20E-24	antitoxin HicB
*	k141_5862270_11	K18843	34.47	66.8	3.20E-19	antitoxin HicB
*	k141_6072673_8	K18843	34.47	35.6	1.20E-09	antitoxin HicB
*	k141_6634532_4	K18843	34.47	56.5	4.60E-16	antitoxin HicB
*	k141_6634532_5	K18843	34.47	45.3	1.30E-12	antitoxin HicB
*	k141_7266926_1	K18843	34.47	82.3	5.60E-24	antitoxin HicB
*	k141_789641_6	K18843	34.47	36.8	5.20E-10	antitoxin HicB
*	k141_789641_8	K18843	34.47	42.2	1.10E-11	antitoxin HicB
*	k141_904543_9	K18843	34.47	49.5	6.50E-14	antitoxin HicB
*	k141_997330_1	K18889	672.13	749.6	4.50E-226	ATP-binding cassette, subfamily B, multidrug efflux pump
*	k141_5109346_1	K18890	694.93	822.4	4.00E-248	ATP-binding cassette, subfamily B, multidrug efflux pump
*	k141_3561553_4	K19158	42.97	123.9	8.50E-37	toxin YoeB [EC:3.1.-.-]
*	k141_2189596_10	K19221	112.4	226.5	6.70E-68	cob(I)alamin adenosyltransferase [EC:2.5.1.17]
*	k141_2637885_2	K19304	159.6	179.2	2.70E-53	murein DD-endopeptidase [EC:3.4.24.-]
*	k141_637852_5	K19405	215.33	349.4	3.10E-105	protein arginine kinase [EC:2.7.14.1]
*	k141_637852_4	K19411	63.53	130	1.40E-38	protein arginine kinase activator
*	k141_2286145_3	K19569	62.97	113.9	1.60E-33	8-demethyl-8-(2,3-dimethoxy-alpha-L-rhamnosyl)tetracenomycin-C 4'-O-methyltransferase [EC:2.1.1.307]
*	k141_6994375_6	K19620	140.67	220.1	8.50E-66	extracellular factor (EF) 3-hydroxypalmitic acid methyl ester biosynthesis protein
*	k141_4909001_1	K19689	119.87	356.5	3.90E-107	aminopeptidase [EC:3.4.11.-]
*	k141_2245902_2	K19693	405.4	456.1	3.80E-137	AraC family transcriptional regulator, chitin signaling transcriptional activator
*	k141_2245902_2	K19694	553.07	760.5	5.20E-229	two-component system, sensor histidine kinase ChiS
*	k141_672893_1	K19710	132.27	235.5	1.10E-70	ATP adenylyltransferase [EC:2.7.7.53]
*	k141_3762106_3	K19793	467.63	517.6	2.50E-156	(5-formylfuran-3-yl)methyl phosphate transaminase [EC:2.6.1.108]
*	k141_5945140_3	K19804	85.57	157.7	9.40E-47	lipopolysaccharide assembly protein B
*	k141_7017508_1	K20201	143.37	159.1	2.00E-47	protein arginine phosphatase [EC:3.9.1.2]
*	k141_5092458_7	K20274	248.6	370.2	3.20E-111	zinc metalloprotease ZmpB
*	k141_3035513_1	K20950	50.43	57.1	3.00E-16	polysaccharide biosynthesis protein VpsQ
*	k141_4631895_3	K21071	352.77	464.9	4.30E-140	ATP-dependent phosphofructokinase / diphosphate-dependent phosphofructokinase [EC:2.7.1.11 2.7.1.90]
*	k141_904543_16	K21071	352.77	482.6	1.80E-145	ATP-dependent phosphofructokinase / diphosphate-dependent phosphofructokinase [EC:2.7.1.11 2.7.1.90]
*	k141_987909_5	K21677	280.47	283.9	3.50E-85	hydroxysqualene dehydroxylase [EC:1.17.8.1]
*	k141_987909_3	K21679	205.77	234.7	2.10E-70	hydroxysqualene synthase [EC:4.2.3.156]
*	k141_6249633_1	K21834	316.1	373.6	2.80E-112	dimethylglycine catabolism B
*	k141_7066463_2	K21908	27.2	35.1	1.90E-09	membrane protein HdeD
*	k141_4071790_3	K21929	37.97	218.6	2.50E-65	uracil-DNA glycosylase [EC:3.2.2.27]
*	k141_2649156_9	K22116	59.2	118.3	4.70E-35	gamma-polyglutamate biosynthesis protein CapC
*	k141_2496177_1	K22136	189.47	465.6	3.60E-140	bacillithiol synthase
*	k141_3034757_3	K22205	149.1	296.8	3.10E-89	S-adenosyl-L-methionine hydrolase (adenosine-forming) [EC:3.13.1.8]
*	k141_2566259_4	K22451	172.4	612.2	2.10E-184	4-alpha-glucanotransferase [EC:2.4.1.25]
*	k141_3924612_12	K22705	239.5	348.5	6.70E-105	hopanoid C-2 methylase [EC:2.1.1.-]
*	k141_5791644_2	K22705	239.5	318.7	7.20E-96	hopanoid C-2 methylase [EC:2.1.1.-]
*	k141_6072673_15	K23077	127.13	146.4	4.80E-44	dissimilatory sulfite reductase related protein
*	k141_7017508_9	K23144	233.3	238.7	2.00E-71	UDP-N-acetylglucosamine diphosphorylase / glucose-1-phosphate thymidylyltransferase / UDP-N-acetylgalactosamine diphosphorylase / glucosamine-1-phosphate N-acetyltransferase / galactosamine-1-phosphate N-acetyltransferase [EC:2.7.7.23 2.7.7.24 2.7.7.83 2.3.1.157 2.3.1.276]
*	k141_42215_3	K23269	721.57	1124.6	0	phosphoribosylformylglycinamidine synthase subunit PurL [EC:6.3.5.3]
*	k141_3509690_4	K23876	262.27	324.3	9.50E-98	(R)-2-hydroxyacyl-CoA dehydratese activating ATPase [EC:5.6.1.9]
*	k141_6380269_2	K23876	262.27	285.6	5.80E-86	(R)-2-hydroxyacyl-CoA dehydratese activating ATPase [EC:5.6.1.9]
*	k141_6492282_1	K23876	262.27	274.7	1.30E-82	(R)-2-hydroxyacyl-CoA dehydratese activating ATPase [EC:5.6.1.9]
*	k141_3924612_10	K23992	176.7	422.4	3.70E-127	1L-myo-inositol 1-phosphate cytidylyltransferase / CDP-L-myo-inositol myo-inositolphosphotransferase [EC:2.7.7.74 2.7.8.34]
*	k141_3035513_2	K23997	294.17	471.6	6.30E-142	ADP-dependent NAD(P)H-hydrate dehydratase / NAD(P)H-hydrate epimerase [EC:4.2.1.136 5.1.99.6]
*	k141_6532778_1	K24012	634.43	803.3	5.40E-242	acetate---CoA ligase (ADP-forming) [EC:6.2.1.13]
*	k141_1606747_5	K24451	261.87	408.1	6.50E-123	modification methylase
*	k141_5328776_2	K24451	261.87	374.1	1.40E-112	modification methylase
*	k141_789641_1	K24451	261.87	345	9.80E-104	modification methylase
*	k141_904543_14	K24451	261.87	316	6.20E-95	modification methylase
*	k141_2199296_1	K24866	145.87	201.6	2.80E-60	precorrin-2 dehydrogenase [EC:1.3.1.76]
*	k141_4155528_6	K24951	94.93	105.8	3.50E-31	membrane protein, antimicrobial resistance system
*	k141_4448614_1	K25026	276.53	284.4	3.10E-85	glucokinase [EC:2.7.1.2]
*	k141_4463188_8	K25135	255.03	255.6	1.30E-76	cyclic di-GMP phosphodiesterase [EC:3.1.4.-]
*	k141_3523458_7	K25152	331.8	447.5	6.70E-135	gliding motility-associated transport system ATP-binding protein
*	k141_2587965_3	K25180	421.1	474.7	2.50E-143	drug efflux transport system permease protein
*	k141_2587965_2	K25181	400.2	425.2	2.70E-128	drug efflux transport system permease protein
*	k141_2587965_3	K25181	400.2	426.6	1.00E-128	drug efflux transport system permease protein
